# Supplementary material for: HIV testing and ART initiation among partners, family members, and high-risk associates of index clients participating in the CommLink linkage case management program, Eswatini, 2016–2018
Source: PLoS One. 2021 Dec 20;16(12):e0261605. doi: 10.1371/journal.pone.0261605 (PMC8687549; doi:10.1371/journal.pone.0261605)
Supplement: S1 File — (XLSX) [file pone.0261605.s001.xlsx]

## Sheet: Participation
HIV-positive	Age Group	Sex	Eligibility Assessed	Eligible	Eligibility and Participation Status	In HIV Care	Out of Region	Other	CommLink Consent	Index
1	4. >34	Male	1	1	Eligible: Consented to linkage program (new HIV diagnosis)	0	0	0	1	0
1	2. 15-24	Female	1	1	Eligible: Consented to linkage program (new HIV diagnosis)	0	0	0	1	1
1	1. <15	Male	1	1	Eligible: Consented to linkage program (new HIV diagnosis)	0	0	0	1	0
1	1. <15	Female	1	1	Eligible: Refused to participate in CommLink	0	0	0	0	0
1	2. 15-24	Female	1	1	Eligible: Consented to linkage program (new HIV diagnosis)	0	0	0	1	0
1	1. <15	Female	1	1	Eligible: Consented to linkage program (new HIV diagnosis)	0	0	0	1	1
1	4. >34	Female	1	1	Eligible: Consented to linkage program (prior HIV diagnosis, not in care)	0	0	0	1	0
1	4. >34	Female	1	0	Not eligible: Other reason	0	0	1	0	0
1	2. 15-24	Male	1	1	Eligible: Consented to linkage program (new HIV diagnosis)	0	0	0	1	0
1	4. >34	Female	1	1	Eligible: Consented to linkage program (new HIV diagnosis)	0	0	0	1	0
1	2. 15-24	Female	0	.	.	0	0	0	0	0
1	3. 25-34	Male	1	1	Eligible: Consented to linkage program (new HIV diagnosis)	0	0	0	1	0
1	1. <15	Female	1	1	Eligible: Consented to linkage program (new HIV diagnosis)	0	0	0	1	0
1	3. 25-34	Male	1	1	Eligible: Consented to linkage program (new HIV diagnosis)	0	0	0	1	0
1	2. 15-24	Female	1	1	Eligible: Consented to linkage program (new HIV diagnosis)	0	0	0	1	0
1	3. 25-34	Male	1	1	Eligible: Consented to linkage program (new HIV diagnosis)	0	0	0	1	0
1	4. >34	Male	1	0	Not eligible: Referred to facility outside CommLink area	0	1	0	0	0
1	2. 15-24	Male	1	1	Eligible: Refused to participate in CommLink	0	0	0	0	0
1	2. 15-24	Female	1	1	Eligible: Consented to linkage program (new HIV diagnosis)	0	0	0	1	0
1	3. 25-34	Male	1	1	Eligible: Consented to linkage program (new HIV diagnosis)	0	0	0	1	0
1	3. 25-34	Male	1	1	Eligible: Consented to linkage program (new HIV diagnosis)	0	0	0	1	0
1	2. 15-24	Female	1	1	Eligible: Consented to linkage program (new HIV diagnosis)	0	0	0	1	0
1	2. 15-24	Female	1	0	Not eligible: Other reason	0	0	1	0	0
1	3. 25-34	Female	1	1	Eligible: Consented to linkage program (new HIV diagnosis)	0	0	0	1	0
1	4. >34	Male	1	1	Eligible: Consented to linkage program (prior HIV diagnosis, not in care)	0	0	0	1	0
1	2. 15-24	Male	1	1	Eligible: Consented to linkage program (new HIV diagnosis)	0	0	0	1	0
1	2. 15-24	Female	1	1	Eligible: Consented to linkage program (new HIV diagnosis)	0	0	0	1	0
1	3. 25-34	Female	1	0	Not eligible: Other reason	0	0	1	0	0
1	3. 25-34	Male	1	1	Eligible: Consented to linkage program (new HIV diagnosis)	0	0	0	1	0
1	2. 15-24	Female	1	1	Eligible: Consented to linkage program (new HIV diagnosis)	0	0	0	1	0
1	3. 25-34	Female	1	1	Eligible: Consented to linkage program (new HIV diagnosis)	0	0	0	1	0
1	3. 25-34	Male	1	1	Eligible: Consented to linkage program (prior HIV diagnosis, not in care)	0	0	0	1	0
1	4. >34	Female	1	1	Eligible: Consented to linkage program (new HIV diagnosis)	0	0	0	1	0
1	2. 15-24	Female	0	.	.	0	0	0	0	0
1	3. 25-34	Male	0	.	.	0	0	0	0	0
1	2. 15-24	Female	1	1	Eligible: Consented to linkage program (new HIV diagnosis)	0	0	0	1	0
1	3. 25-34	Female	1	1	Eligible: Consented to linkage program (prior HIV diagnosis, not in care)	0	0	0	1	0
1	3. 25-34	Female	1	0	Not eligible: Prior HIV diagnosis, currently in HIV care	1	0	0	0	0
1	3. 25-34	Female	1	1	Eligible: Consented to linkage program (prior HIV diagnosis, not in care)	0	0	0	1	1
1	4. >34	Male	1	1	Eligible: Consented to linkage program (prior HIV diagnosis, not in care)	0	0	0	1	0
1	4. >34	Female	1	1	Eligible: Consented to linkage program (new HIV diagnosis)	0	0	0	1	0
1	4. >34	Male	1	1	Eligible: Consented to linkage program (new HIV diagnosis)	0	0	0	1	0
1	3. 25-34	Male	1	1	Eligible: Consented to linkage program (prior HIV diagnosis, not in care)	0	0	0	1	0
1	4. >34	Male	1	1	Eligible: Consented to linkage program (new HIV diagnosis)	0	0	0	1	0
1	4. >34	Male	1	1	Eligible: Consented to linkage program (new HIV diagnosis)	0	0	0	1	0
1	4. >34	Male	1	1	Eligible: Consented to linkage program (new HIV diagnosis)	0	0	0	1	0
1	3. 25-34	Male	1	1	Eligible: Consented to linkage program (new HIV diagnosis)	0	0	0	1	0
1	4. >34	Female	1	1	Eligible: Consented to linkage program (new HIV diagnosis)	0	0	0	1	0
1	3. 25-34	Female	1	1	Eligible: Consented to linkage program (prior HIV diagnosis, not in care)	0	0	0	1	0
1	4. >34	Male	1	1	Eligible: Consented to linkage program (new HIV diagnosis)	0	0	0	1	0
1	2. 15-24	Female	1	1	Eligible: Consented to linkage program (new HIV diagnosis)	0	0	0	1	0
1	3. 25-34	Female	1	1	Eligible: Consented to linkage program (new HIV diagnosis)	0	0	0	1	0
1	3. 25-34	Male	1	1	Eligible: Consented to linkage program (new HIV diagnosis)	0	0	0	1	0
1	4. >34	Male	1	1	Eligible: Consented to linkage program (prior HIV diagnosis, not in care)	0	0	0	1	0
1	4. >34	Male	1	0	Not eligible: Prior HIV diagnosis, currently in HIV care	1	0	0	0	0
1	4. >34	Male	1	1	Eligible: Consented to linkage program (prior HIV diagnosis, not in care)	0	0	0	1	0
1	4. >34	Male	0	.	.	0	0	0	0	0
1	3. 25-34	Female	1	0	Not eligible: Prior HIV diagnosis, currently in HIV care	1	0	0	0	0
1	3. 25-34	Female	1	1	Eligible: Consented to linkage program (new HIV diagnosis)	0	0	0	1	0
1	4. >34	Female	1	1	Eligible: Consented to linkage program (new HIV diagnosis)	0	0	0	1	0
1	3. 25-34	Male	1	1	Eligible: Consented to linkage program (new HIV diagnosis)	0	0	0	1	0
1	3. 25-34	Female	1	1	Eligible: Consented to linkage program (prior HIV diagnosis, not in care)	0	0	0	1	0
1	1. <15	Male	1	1	Eligible: Consented to linkage program (new HIV diagnosis)	0	0	0	1	0
1	2. 15-24	Female	1	0	Not eligible: Other reason	0	0	1	0	0
1	4. >34	Female	1	1	Eligible: Consented to linkage program (new HIV diagnosis)	0	0	0	1	0
1	4. >34	Male	1	1	Eligible: Consented to linkage program (new HIV diagnosis)	0	0	0	1	0
1	4. >34	Female	0	.	.	0	0	0	0	0
1	4. >34	Male	1	1	Eligible: Consented to linkage program (prior HIV diagnosis, not in care)	0	0	0	1	0
1	4. >34	Female	1	0	Not eligible: Other reason	0	0	1	0	0
1	2. 15-24	Female	1	1	Eligible: Consented to linkage program (new HIV diagnosis)	0	0	0	1	0
1	3. 25-34	Female	1	1	Eligible: Consented to linkage program (prior HIV diagnosis, not in care)	0	0	0	1	0
1	3. 25-34	Male	1	1	Eligible: Consented to linkage program (new HIV diagnosis)	0	0	0	1	0
1	2. 15-24	Female	1	1	Eligible: Consented to linkage program (new HIV diagnosis)	0	0	0	1	1
1	3. 25-34	Female	1	1	Eligible: Consented to linkage program (new HIV diagnosis)	0	0	0	1	1
1	3. 25-34	Female	1	0	Not eligible: Prior HIV diagnosis, currently in HIV care	1	0	0	0	0
1	2. 15-24	Female	1	0	Not eligible: Prior HIV diagnosis, currently in HIV care	1	0	0	0	0
1	3. 25-34	Male	1	0	Not eligible: Prior HIV diagnosis, currently in HIV care	1	0	0	0	0
1	3. 25-34	Female	1	0	Not eligible: Referred to facility outside CommLink area	0	1	0	0	0
1	3. 25-34	Male	1	1	Eligible: Consented to linkage program (prior HIV diagnosis, not in care)	0	0	0	1	0
1	3. 25-34	Male	1	1	Eligible: Consented to linkage program (new HIV diagnosis)	0	0	0	1	0
1	4. >34	Male	1	1	Eligible: Consented to linkage program (new HIV diagnosis)	0	0	0	1	0
1	3. 25-34	Male	1	1	Eligible: Consented to linkage program (new HIV diagnosis)	0	0	0	1	0
1	4. >34	Female	1	1	Eligible: Consented to linkage program (prior HIV diagnosis, not in care)	0	0	0	1	0
1	4. >34	Male	1	1	Eligible: Consented to linkage program (new HIV diagnosis)	0	0	0	1	0
1	3. 25-34	Female	1	1	Eligible: Consented to linkage program (new HIV diagnosis)	0	0	0	1	1
1	4. >34	Female	1	0	Not eligible: Other reason	0	0	1	0	0
1	3. 25-34	Male	1	1	Eligible: Consented to linkage program (new HIV diagnosis)	0	0	0	1	0
1	3. 25-34	Female	1	1	Eligible: Consented to linkage program (prior HIV diagnosis, not in care)	0	0	0	1	0
1		Male	1	0	Not eligible: Prior HIV diagnosis, currently in HIV care	1	0	0	0	0
1	3. 25-34	Male	1	1	Eligible: Consented to linkage program (new HIV diagnosis)	0	0	0	1	0
1	3. 25-34	Male	1	1	Eligible: Refused to participate in CommLink	0	0	0	0	0
1	3. 25-34	Male	1	1	Eligible: Consented to linkage program (new HIV diagnosis)	0	0	0	1	0
1	3. 25-34	Male	1	0	Not eligible: Referred to facility outside CommLink area	0	1	0	0	0
1	3. 25-34	Male	1	1	Eligible: Consented to linkage program (new HIV diagnosis)	0	0	0	1	0
1	4. >34	Male	0	.	.	0	0	0	0	0
1	3. 25-34	Male	1	0	Not eligible: Prior HIV diagnosis, currently in HIV care	1	0	0	0	0
1	3. 25-34	Male	1	1	Eligible: Consented to linkage program (new HIV diagnosis)	0	0	0	1	0
1	2. 15-24	Female	1	0	Not eligible: Other reason	0	0	1	0	0
1	2. 15-24	Female	1	1	Eligible: Consented to linkage program (prior HIV diagnosis, not in care)	0	0	0	1	0
1	3. 25-34	Female	1	1	Eligible: Consented to linkage program (prior HIV diagnosis, not in care)	0	0	0	1	0
1	3. 25-34	Female	1	0	Not eligible: Prior HIV diagnosis, currently in HIV care	1	0	0	0	0
1	2. 15-24	Female	1	1	Eligible: Consented to linkage program (new HIV diagnosis)	0	0	0	1	1
1	2. 15-24	Female	1	1	Eligible: Consented to linkage program (new HIV diagnosis)	0	0	0	1	0
1	3. 25-34	Male	1	1	Eligible: Consented to linkage program (new HIV diagnosis)	0	0	0	1	0
1	3. 25-34	Male	1	0	Not eligible: Referred to facility outside CommLink area	0	1	0	0	0
1	4. >34	Male	1	1	Eligible: Consented to linkage program (prior HIV diagnosis, not in care)	0	0	0	1	0
1	2. 15-24	Female	1	1	Eligible: Consented to linkage program (new HIV diagnosis)	0	0	0	1	0
1	4. >34	Male	1	1	Eligible: Consented to linkage program (new HIV diagnosis)	0	0	0	1	0
1	3. 25-34	Male	1	1	Eligible: Consented to linkage program (prior HIV diagnosis, not in care)	0	0	0	1	1
1	4. >34	Female	1	1	Eligible: Consented to linkage program (new HIV diagnosis)	0	0	0	1	0
1	3. 25-34	Female	1	1	Eligible: Consented to linkage program (new HIV diagnosis)	0	0	0	1	0
1	3. 25-34	Male	1	0	Not eligible: Prior HIV diagnosis, currently in HIV care	1	0	0	0	0
1	2. 15-24	Female	1	1	Eligible: Consented to linkage program (new HIV diagnosis)	0	0	0	1	0
1	2. 15-24	Female	1	1	Eligible: Consented to linkage program (new HIV diagnosis)	0	0	0	1	0
1	3. 25-34	Male	1	1	Eligible: Consented to linkage program (new HIV diagnosis)	0	0	0	1	0
1	3. 25-34	Female	1	0	Not eligible: Referred to facility outside CommLink area	0	1	0	0	0
1	3. 25-34	Male	1	1	Eligible: Consented to linkage program (new HIV diagnosis)	0	0	0	1	0
1	3. 25-34	Male	1	1	Eligible: Consented to linkage program (new HIV diagnosis)	0	0	0	1	0
1	4. >34	Female	1	1	Eligible: Consented to linkage program (prior HIV diagnosis, not in care)	0	0	0	1	0
1	4. >34	Male	1	1	Eligible: Refused to participate in CommLink	0	0	0	0	0
1	4. >34	Female	1	1	Eligible: Consented to linkage program (new HIV diagnosis)	0	0	0	1	0
1	1. <15	Male	1	0	Not eligible: Other reason	0	0	1	0	0
1	4. >34	Male	1	1	Eligible: Refused to participate in CommLink	0	0	0	0	0
1	4. >34	Male	1	1	Eligible: Consented to linkage program (new HIV diagnosis)	0	0	0	1	0
1	2. 15-24	Female	1	1	Eligible: Consented to linkage program (new HIV diagnosis)	0	0	0	1	1
1	2. 15-24	Female	1	0	Not eligible: Prior HIV diagnosis, currently in HIV care	1	0	0	0	0
1	4. >34	Female	1	0	Not eligible: Other reason	0	0	1	0	0
1	2. 15-24	Female	1	0	Not eligible: Prior HIV diagnosis, currently in HIV care	1	0	0	0	0
1	4. >34	Male	1	0	Not eligible: Other reason	0	0	1	0	0
1	2. 15-24	Female	1	1	Eligible: Consented to linkage program (new HIV diagnosis)	0	0	0	1	0
1	4. >34	Male	1	0	Not eligible: Prior HIV diagnosis, currently in HIV care	1	0	0	0	0
1	1. <15	Female	1	1	Eligible: Consented to linkage program (new HIV diagnosis)	0	0	0	1	0
1	2. 15-24	Female	1	1	Eligible: Consented to linkage program (new HIV diagnosis)	0	0	0	1	0
1	1. <15	Female	1	1	Eligible: Consented to linkage program (new HIV diagnosis)	0	0	0	1	0
1	4. >34	Male	1	1	Eligible: Consented to linkage program (new HIV diagnosis)	0	0	0	1	0
1	3. 25-34	Male	1	0	Not eligible: Prior HIV diagnosis, currently in HIV care	1	0	0	0	0
1	2. 15-24	Female	1	0	Not eligible: Other reason	0	0	1	0	0
1	4. >34	Male	1	1	Eligible: Consented to linkage program (new HIV diagnosis)	0	0	0	1	1
1	3. 25-34	Female	1	1	Eligible: Consented to linkage program (new HIV diagnosis)	0	0	0	1	0
1	3. 25-34	Male	1	1	Eligible: Consented to linkage program (new HIV diagnosis)	0	0	0	1	0
1	4. >34	Male	1	1	Eligible: Consented to linkage program (new HIV diagnosis)	0	0	0	1	0
1	3. 25-34	Male	1	1	Eligible: Consented to linkage program (new HIV diagnosis)	0	0	0	1	0
1	4. >34	Female	1	0	Not eligible: Prior HIV diagnosis, currently in HIV care	1	0	0	0	0
1	3. 25-34	Male	1	1	Eligible: Consented to linkage program (prior HIV diagnosis, not in care)	0	0	0	1	0
1	4. >34	Male	1	1	Eligible: Consented to linkage program (new HIV diagnosis)	0	0	0	1	0
1	3. 25-34	Female	1	1	Eligible: Consented to linkage program (new HIV diagnosis)	0	0	0	1	0
1	4. >34	Male	1	1	Eligible: Consented to linkage program (prior HIV diagnosis, not in care)	0	0	0	1	0
1	4. >34	Male	1	1	Eligible: Consented to linkage program (prior HIV diagnosis, not in care)	0	0	0	1	1
1	3. 25-34	Female	1	1	Eligible: Consented to linkage program (new HIV diagnosis)	0	0	0	1	1
1	3. 25-34	Female	1	0	Not eligible: Prior HIV diagnosis, currently in HIV care	1	0	0	0	0
1	4. >34	Female	1	1	Eligible: Consented to linkage program (prior HIV diagnosis, not in care)	0	0	0	1	0
1	4. >34	Male	1	1	Eligible: Consented to linkage program (new HIV diagnosis)	0	0	0	1	0
1	2. 15-24	Female	1	0	Not eligible: Prior HIV diagnosis, currently in HIV care	1	0	0	0	0
1	1. <15	Female	1	1	Eligible: Consented to linkage program (new HIV diagnosis)	0	0	0	1	0
1	3. 25-34	Female	1	0	Not eligible: Prior HIV diagnosis, currently in HIV care	1	0	0	0	1
1	3. 25-34	Female	1	0	Not eligible: Other reason	0	0	1	0	0
1	4. >34	Female	1	0	Not eligible: Prior HIV diagnosis, currently in HIV care	1	0	0	0	0
1	2. 15-24	Female	1	1	Eligible: Consented to linkage program (new HIV diagnosis)	0	0	0	1	0
1	3. 25-34	Female	1	0	Not eligible: Prior HIV diagnosis, currently in HIV care	1	0	0	0	0
1	3. 25-34	Female	1	1	Eligible: Consented to linkage program (prior HIV diagnosis, not in care)	0	0	0	1	0
1	3. 25-34	Male	1	1	Eligible: Consented to linkage program (new HIV diagnosis)	0	0	0	1	0
1	4. >34	Female	1	1	Eligible: Consented to linkage program (new HIV diagnosis)	0	0	0	1	0
1	3. 25-34	Male	1	1	Eligible: Consented to linkage program (new HIV diagnosis)	0	0	0	1	0
1	4. >34	Male	1	0	Not eligible: Referred to facility outside CommLink area	0	1	0	0	0
1	3. 25-34	Male	1	1	Eligible: Consented to linkage program (new HIV diagnosis)	0	0	0	1	0
1	3. 25-34	Male	1	1	Eligible: Consented to linkage program (new HIV diagnosis)	0	0	0	1	0
1	2. 15-24	Male	1	1	Eligible: Consented to linkage program (new HIV diagnosis)	0	0	0	1	0
1	3. 25-34	Male	1	1	Eligible: Consented to linkage program (prior HIV diagnosis, not in care)	0	0	0	1	0
1	4. >34	Female	1	1	Eligible: Consented to linkage program (prior HIV diagnosis, not in care)	0	0	0	1	0
1	4. >34	Male	1	0	Not eligible: Referred to facility outside CommLink area	0	1	0	0	0
1	3. 25-34	Male	1	1	Eligible: Consented to linkage program (new HIV diagnosis)	0	0	0	1	0
1	3. 25-34	Male	1	1	Eligible: Consented to linkage program (new HIV diagnosis)	0	0	0	1	0
1	4. >34	Male	1	1	Eligible: Consented to linkage program (new HIV diagnosis)	0	0	0	1	0
1	3. 25-34	Male	1	1	Eligible: Consented to linkage program (new HIV diagnosis)	0	0	0	1	0
1	4. >34	Male	1	1	Eligible: Consented to linkage program (new HIV diagnosis)	0	0	0	1	0
1	4. >34	Male	1	0	Not eligible: Referred to facility outside CommLink area	0	1	0	0	0
1	3. 25-34	Male	1	1	Eligible: Consented to linkage program (new HIV diagnosis)	0	0	0	1	0
1	3. 25-34	Male	1	1	Eligible: Consented to linkage program (prior HIV diagnosis, not in care)	0	0	0	1	0
1	2. 15-24	Male	1	0	Not eligible: Referred to facility outside CommLink area	0	1	0	0	0
1	3. 25-34	Female	1	1	Eligible: Consented to linkage program (prior HIV diagnosis, not in care)	0	0	0	1	0
1	3. 25-34	Male	1	1	Eligible: Consented to linkage program (new HIV diagnosis)	0	0	0	1	0
1	3. 25-34	Male	1	1	Eligible: Consented to linkage program (new HIV diagnosis)	0	0	0	1	0
1	4. >34	Male	1	0	Not eligible: Referred to facility outside CommLink area	0	1	0	0	0
1	3. 25-34	Male	1	1	Eligible: Refused to participate in CommLink	0	0	0	0	0
1	4. >34	Female	1	0	Not eligible: Other reason	0	0	1	0	0
1	4. >34	Female	1	0	Not eligible: Prior HIV diagnosis, currently in HIV care	1	0	0	0	0
1	3. 25-34	Female	1	1	Eligible: Consented to linkage program (new HIV diagnosis)	0	0	0	1	0
1	3. 25-34	Female	1	1	Eligible: Consented to linkage program (new HIV diagnosis)	0	0	0	1	0
1	3. 25-34	Male	1	1	Eligible: Consented to linkage program (prior HIV diagnosis, not in care)	0	0	0	1	0
1	2. 15-24	Male	1	0	Not eligible: Prior HIV diagnosis, currently in HIV care	1	0	0	0	0
1	3. 25-34	Female	1	0	Not eligible: Prior HIV diagnosis, currently in HIV care	1	0	0	0	0
1	4. >34	Male	1	1	Eligible: Consented to linkage program (new HIV diagnosis)	0	0	0	1	0
1	4. >34	Female	1	1	Eligible: Consented to linkage program (new HIV diagnosis)	0	0	0	1	0
1	3. 25-34	Male	1	1	Eligible: Consented to linkage program (new HIV diagnosis)	0	0	0	1	0
1	3. 25-34	Male	1	1	Eligible: Consented to linkage program (new HIV diagnosis)	0	0	0	1	0
1	3. 25-34	Male	1	0	Not eligible: Other reason	0	0	1	0	0
1	3. 25-34	Male	1	1	Eligible: Consented to linkage program (new HIV diagnosis)	0	0	0	1	0
1	2. 15-24	Male	1	1	Eligible: Consented to linkage program (new HIV diagnosis)	0	0	0	1	0
1	2. 15-24	Female	1	1	Eligible: Consented to linkage program (new HIV diagnosis)	0	0	0	1	0
1	4. >34	Male	1	1	Eligible: Consented to linkage program (new HIV diagnosis)	0	0	0	1	0
1	3. 25-34	Male	1	1	Eligible: Consented to linkage program (new HIV diagnosis)	0	0	0	1	0
1	3. 25-34	Male	1	1	Eligible: Refused to participate in CommLink	0	0	0	0	0
1	3. 25-34	Male	1	1	Eligible: Refused to participate in CommLink	0	0	0	0	0
1	4. >34	Male	1	1	Eligible: Consented to linkage program (new HIV diagnosis)	0	0	0	1	0
1	4. >34	Female	1	1	Eligible: Consented to linkage program (new HIV diagnosis)	0	0	0	1	0
1	3. 25-34	Male	1	1	Eligible: Consented to linkage program (new HIV diagnosis)	0	0	0	1	0
1	4. >34	Female	1	0	Not eligible: Prior HIV diagnosis, currently in HIV care	1	0	0	0	0
1	4. >34	Male	1	1	Eligible: Refused to participate in CommLink	0	0	0	0	0
1	2. 15-24	Female	1	0	Not eligible: Other reason	0	0	1	0	1
1	3. 25-34	Male	1	1	Eligible: Consented to linkage program (new HIV diagnosis)	0	0	0	1	0
1	2. 15-24	Male	1	1	Eligible: Consented to linkage program (new HIV diagnosis)	0	0	0	1	0
1	2. 15-24	Female	1	1	Eligible: Consented to linkage program (prior HIV diagnosis, not in care)	0	0	0	1	0
1	4. >34	Female	1	1	Eligible: Consented to linkage program (new HIV diagnosis)	0	0	0	1	1
1	4. >34	Male	1	1	Eligible: Consented to linkage program (new HIV diagnosis)	0	0	0	1	0
1	3. 25-34	Male	1	1	Eligible: Consented to linkage program (new HIV diagnosis)	0	0	0	1	0
1	4. >34	Male	1	1	Eligible: Consented to linkage program (prior HIV diagnosis, not in care)	0	0	0	1	0
1	3. 25-34	Male	1	1	Eligible: Consented to linkage program (new HIV diagnosis)	0	0	0	1	0
1	4. >34	Male	1	1	Eligible: Consented to linkage program (new HIV diagnosis)	0	0	0	1	0
1	4. >34	Male	1	1	Eligible: Consented to linkage program (new HIV diagnosis)	0	0	0	1	0
1	3. 25-34	Female	1	1	Eligible: Consented to linkage program (prior HIV diagnosis, not in care)	0	0	0	1	0
1	3. 25-34	Male	1	1	Eligible: Consented to linkage program (new HIV diagnosis)	0	0	0	1	0
1	3. 25-34	Male	1	1	Eligible: Consented to linkage program (new HIV diagnosis)	0	0	0	1	0
1	3. 25-34	Female	0	.	.	0	0	0	0	0
1	3. 25-34	Female	1	1	Eligible: Consented to linkage program (new HIV diagnosis)	0	0	0	1	0
1	4. >34	Female	1	1	Eligible: Refused to participate in CommLink	0	0	0	0	0
1	4. >34	Male	1	0	Not eligible: Prior HIV diagnosis, currently in HIV care	1	0	0	0	0
1	3. 25-34	Male	1	0	Not eligible: Prior HIV diagnosis, currently in HIV care	1	0	0	0	0
1	3. 25-34	Male	1	1	Eligible: Consented to linkage program (new HIV diagnosis)	0	0	0	1	0
1	3. 25-34	Male	1	1	Eligible: Consented to linkage program (prior HIV diagnosis, not in care)	0	0	0	1	0
1	3. 25-34	Male	0	.	.	0	0	0	0	0
1	4. >34	Male	1	1	Eligible: Consented to linkage program (new HIV diagnosis)	0	0	0	1	0
1	4. >34	Female	0	.	.	0	0	0	0	0
1	4. >34	Male	1	1	Eligible: Consented to linkage program (new HIV diagnosis)	0	0	0	1	0
1	3. 25-34	Male	1	1	Eligible: Consented to linkage program (new HIV diagnosis)	0	0	0	1	0
1	4. >34	Male	1	1	Eligible: Consented to linkage program (new HIV diagnosis)	0	0	0	1	0
1	3. 25-34	Male	1	1	Eligible: Consented to linkage program (new HIV diagnosis)	0	0	0	1	0
1	3. 25-34	Male	1	1	Eligible: Consented to linkage program (new HIV diagnosis)	0	0	0	1	1
1	4. >34	Male	1	1	Eligible: Consented to linkage program (prior HIV diagnosis, not in care)	0	0	0	1	0
1	3. 25-34	Male	1	1	Eligible: Consented to linkage program (new HIV diagnosis)	0	0	0	1	0
1	2. 15-24	Female	1	1	Eligible: Consented to linkage program (new HIV diagnosis)	0	0	0	1	1
1	4. >34	Male	1	1	Eligible: Consented to linkage program (new HIV diagnosis)	0	0	0	1	0
1	3. 25-34	Female	1	1	Eligible: Consented to linkage program (prior HIV diagnosis, not in care)	0	0	0	1	0
1	2. 15-24	Male	1	1	Eligible: Consented to linkage program (new HIV diagnosis)	0	0	0	1	0
1	3. 25-34	Female	1	0	Not eligible: Other reason	0	0	1	0	0
1	3. 25-34	Male	1	0	Not eligible: Prior HIV diagnosis, currently in HIV care	1	0	0	0	0
1	3. 25-34	Female	1	1	Eligible: Consented to linkage program (new HIV diagnosis)	0	0	0	1	0
1	3. 25-34	Male	1	1	Eligible: Consented to linkage program (new HIV diagnosis)	0	0	0	1	0
1	3. 25-34	Male	1	1	Eligible: Consented to linkage program (new HIV diagnosis)	0	0	0	1	0
1	2. 15-24	Male	1	1	Eligible: Consented to linkage program (new HIV diagnosis)	0	0	0	1	0
1	2. 15-24	Female	1	0	Not eligible: Other reason	0	0	1	0	0
1	3. 25-34	Male	1	0	Not eligible: Referred to facility outside CommLink area	0	1	0	0	0
1	4. >34	Male	1	0	Not eligible: Referred to facility outside CommLink area	0	1	0	0	0
1	4. >34	Female	1	1	Eligible: Consented to linkage program (prior HIV diagnosis, not in care)	0	0	0	1	0
1	2. 15-24	Female	1	0	Not eligible: Other reason	0	0	1	0	0
1	4. >34	Female	1	1	Eligible: Consented to linkage program (new HIV diagnosis)	0	0	0	1	0
1	2. 15-24	Female	1	1	Eligible: Consented to linkage program (prior HIV diagnosis, not in care)	0	0	0	1	0
1	4. >34	Male	1	1	Eligible: Consented to linkage program (new HIV diagnosis)	0	0	0	1	0
1	4. >34	Female	1	0	Not eligible: Referred to facility outside CommLink area	0	1	0	0	0
1	3. 25-34	Female	1	0	Not eligible: Prior HIV diagnosis, currently in HIV care	1	0	0	0	0
1	2. 15-24	Female	1	1	Eligible: Consented to linkage program (new HIV diagnosis)	0	0	0	1	0
1	3. 25-34	Female	1	1	Eligible: Consented to linkage program (new HIV diagnosis)	0	0	0	1	0
1	3. 25-34	Female	1	0	Not eligible: Referred to facility outside CommLink area	0	1	0	0	0
1	4. >34	Male	1	0	Not eligible: Prior HIV diagnosis, currently in HIV care	1	0	0	0	0
1	4. >34	Male	1	1	Eligible: Consented to linkage program (new HIV diagnosis)	0	0	0	1	0
1	3. 25-34	Male	1	1	Eligible: Refused to participate in CommLink	0	0	0	0	0
1	2. 15-24	Female	1	1	Eligible: Consented to linkage program (new HIV diagnosis)	0	0	0	1	0
1	2. 15-24	Male	1	1	Eligible: Consented to linkage program (new HIV diagnosis)	0	0	0	1	0
1	4. >34	Male	1	1	Eligible: Consented to linkage program (prior HIV diagnosis, not in care)	0	0	0	1	0
1	4. >34	Male	1	0	Not eligible: Prior HIV diagnosis, currently in HIV care	1	0	0	0	0
1	3. 25-34	Female	1	1	Eligible: Consented to linkage program (new HIV diagnosis)	0	0	0	1	0
1	4. >34	Male	1	1	Eligible: Consented to linkage program (prior HIV diagnosis, not in care)	0	0	0	1	0
1	4. >34	Male	1	1	Eligible: Consented to linkage program (new HIV diagnosis)	0	0	0	1	0
1	3. 25-34	Female	1	1	Eligible: Consented to linkage program (new HIV diagnosis)	0	0	0	1	0
1	4. >34	Male	1	1	Eligible: Consented to linkage program (new HIV diagnosis)	0	0	0	1	0
1	4. >34	Female	1	1	Eligible: Consented to linkage program (new HIV diagnosis)	0	0	0	1	0
1	3. 25-34	Female	1	1	Eligible: Consented to linkage program (prior HIV diagnosis, not in care)	0	0	0	1	0
1	3. 25-34	Male	0	.	.	0	0	0	0	0
1	2. 15-24	Female	1	1	Eligible: Consented to linkage program (new HIV diagnosis)	0	0	0	1	0
1	3. 25-34	Female	1	1	Eligible: Consented to linkage program (new HIV diagnosis)	0	0	0	1	0
1	2. 15-24	Female	1	1	Eligible: Consented to linkage program (new HIV diagnosis)	0	0	0	1	0
1	3. 25-34	Male	1	0	Not eligible: Other reason	0	0	1	0	0
1	3. 25-34	Male	1	1	Eligible: Consented to linkage program (new HIV diagnosis)	0	0	0	1	0
1	2. 15-24	Male	1	1	Eligible: Consented to linkage program (new HIV diagnosis)	0	0	0	1	0
1	3. 25-34	Male	1	0	Not eligible: Referred to facility outside CommLink area	0	1	0	0	0
1	4. >34	Female	1	1	Eligible: Consented to linkage program (new HIV diagnosis)	0	0	0	1	0
1	3. 25-34	Male	1	0	Not eligible: Prior HIV diagnosis, currently in HIV care	1	0	0	0	0
1	3. 25-34	Male	1	1	Eligible: Consented to linkage program (new HIV diagnosis)	0	0	0	1	0
1	3. 25-34	Female	1	1	Eligible: Consented to linkage program (prior HIV diagnosis, not in care)	0	0	0	1	0
1	4. >34	Female	1	0	Not eligible: Prior HIV diagnosis, currently in HIV care	1	0	0	0	0
1	4. >34	Male	1	1	Eligible: Refused to participate in CommLink	0	0	0	0	0
1	4. >34	Male	1	1	Eligible: Consented to linkage program (new HIV diagnosis)	0	0	0	1	0
1	3. 25-34	Male	1	1	Eligible: Refused to participate in CommLink	0	0	0	0	0
1	3. 25-34	Male	1	1	Eligible: Consented to linkage program (new HIV diagnosis)	0	0	0	1	0
1	3. 25-34	Male	1	0	Not eligible: Prior HIV diagnosis, currently in HIV care	1	0	0	0	0
1	2. 15-24	Female	1	1	Eligible: Consented to linkage program (new HIV diagnosis)	0	0	0	1	0
1	3. 25-34	Female	1	1	Eligible: Consented to linkage program (new HIV diagnosis)	0	0	0	1	0
1	3. 25-34	Female	1	1	Eligible: Consented to linkage program (new HIV diagnosis)	0	0	0	1	0
1	3. 25-34	Male	1	1	Eligible: Consented to linkage program (new HIV diagnosis)	0	0	0	1	0
1	4. >34	Male	1	1	Eligible: Consented to linkage program (new HIV diagnosis)	0	0	0	1	0
1	3. 25-34	Male	1	1	Eligible: Consented to linkage program (new HIV diagnosis)	0	0	0	1	0
1	4. >34	Male	1	1	Eligible: Consented to linkage program (prior HIV diagnosis, not in care)	0	0	0	1	0
1	4. >34	Male	1	0	Not eligible: Prior HIV diagnosis, currently in HIV care	1	0	0	0	0
1	3. 25-34	Male	1	1	Eligible: Consented to linkage program (new HIV diagnosis)	0	0	0	1	0
1	4. >34	Male	1	1	Eligible: Consented to linkage program (new HIV diagnosis)	0	0	0	1	0
1	3. 25-34	Female	1	0	Not eligible: Prior HIV diagnosis, currently in HIV care	1	0	0	0	0
1	3. 25-34	Female	1	1	Eligible: Consented to linkage program (new HIV diagnosis)	0	0	0	1	0
1	3. 25-34	Male	1	1	Eligible: Consented to linkage program (new HIV diagnosis)	0	0	0	1	0
1	3. 25-34	Female	1	0	Not eligible: Prior HIV diagnosis, currently in HIV care	1	0	0	0	0
1	2. 15-24	Female	1	1	Eligible: Consented to linkage program (new HIV diagnosis)	0	0	0	1	0
1	4. >34	Male	1	0	Not eligible: Prior HIV diagnosis, currently in HIV care	1	0	0	0	0
1	2. 15-24	Male	1	0	Not eligible: Prior HIV diagnosis, currently in HIV care	1	0	0	0	0
1	4. >34	Male	1	1	Eligible: Refused to participate in CommLink	0	0	0	0	0
1	4. >34	Male	1	0	Not eligible: Prior HIV diagnosis, currently in HIV care	1	0	0	0	0
1	4. >34	Female	1	1	Eligible: Consented to linkage program (new HIV diagnosis)	0	0	0	1	0
1	2. 15-24	Female	1	1	Eligible: Refused to participate in CommLink	0	0	0	0	0
1	3. 25-34	Male	1	0	Not eligible: Prior HIV diagnosis, currently in HIV care	1	0	0	0	0
1	3. 25-34	Male	1	1	Eligible: Consented to linkage program (prior HIV diagnosis, not in care)	0	0	0	1	0
1	2. 15-24	Female	1	1	Eligible: Consented to linkage program (new HIV diagnosis)	0	0	0	1	0
1	4. >34	Male	1	1	Eligible: Consented to linkage program (new HIV diagnosis)	0	0	0	1	0
1	3. 25-34	Male	1	0	Not eligible: Prior HIV diagnosis, currently in HIV care	1	0	0	0	0
1	2. 15-24	Female	1	0	Not eligible: Referred to facility outside CommLink area	0	1	0	0	0
1	4. >34	Male	1	1	Eligible: Consented to linkage program (prior HIV diagnosis, not in care)	0	0	0	1	0
1	4. >34	Male	1	1	Eligible: Consented to linkage program (new HIV diagnosis)	0	0	0	1	0
1	2. 15-24	Female	1	1	Eligible: Consented to linkage program (new HIV diagnosis)	0	0	0	1	0
1	2. 15-24	Female	1	1	Eligible: Consented to linkage program (new HIV diagnosis)	0	0	0	1	0
1	3. 25-34	Female	1	1	Eligible: Consented to linkage program (new HIV diagnosis)	0	0	0	1	0
1	4. >34	Male	1	1	Eligible: Consented to linkage program (new HIV diagnosis)	0	0	0	1	0
1	4. >34	Male	1	1	Eligible: Consented to linkage program (new HIV diagnosis)	0	0	0	1	0
1	4. >34	Female	1	1	Eligible: Consented to linkage program (new HIV diagnosis)	0	0	0	1	0
1	3. 25-34	Male	1	1	Eligible: Consented to linkage program (new HIV diagnosis)	0	0	0	1	0
1	3. 25-34	Male	1	1	Eligible: Consented to linkage program (new HIV diagnosis)	0	0	0	1	0
1	3. 25-34	Female	1	1	Eligible: Consented to linkage program (new HIV diagnosis)	0	0	0	1	0
1	4. >34	Male	1	0	Not eligible: Prior HIV diagnosis, currently in HIV care	1	0	0	0	0
1	3. 25-34	Male	0	.	.	0	0	0	0	0
1	4. >34	Male	1	1	Eligible: Consented to linkage program (prior HIV diagnosis, not in care)	0	0	0	1	0
1	2. 15-24	Female	1	0	Not eligible: Referred to facility outside CommLink area	0	1	0	0	0
1	3. 25-34	Male	1	1	Eligible: Refused to participate in CommLink	0	0	0	0	0
1	3. 25-34	Female	1	1	Eligible: Consented to linkage program (new HIV diagnosis)	0	0	0	1	0
1	4. >34	Female	1	1	Eligible: Consented to linkage program (new HIV diagnosis)	0	0	0	1	0
1	3. 25-34	Female	1	1	Eligible: Consented to linkage program (new HIV diagnosis)	0	0	0	1	0
1	3. 25-34	Male	1	1	Eligible: Consented to linkage program (prior HIV diagnosis, not in care)	0	0	0	1	0
1	4. >34	Male	1	1	Eligible: Consented to linkage program (new HIV diagnosis)	0	0	0	1	0
1	3. 25-34	Male	1	1	Eligible: Consented to linkage program (new HIV diagnosis)	0	0	0	1	0
1	4. >34	Female	1	1	Eligible: Consented to linkage program (new HIV diagnosis)	0	0	0	1	0
1	4. >34	Male	1	1	Eligible: Consented to linkage program (new HIV diagnosis)	0	0	0	1	0
1	3. 25-34	Male	1	0	Not eligible: Prior HIV diagnosis, currently in HIV care	1	0	0	0	0
1	3. 25-34	Male	1	1	Eligible: Refused to participate in CommLink	0	0	0	0	0
1	3. 25-34	Female	1	1	Eligible: Consented to linkage program (new HIV diagnosis)	0	0	0	1	1
1	3. 25-34	Male	0	.	.	0	0	0	0	0
1	4. >34	Male	1	1	Eligible: Consented to linkage program (new HIV diagnosis)	0	0	0	1	0
1	4. >34	Male	1	0	Not eligible: Prior HIV diagnosis, currently in HIV care	1	0	0	0	0
1	4. >34	Male	1	1	Eligible: Consented to linkage program (prior HIV diagnosis, not in care)	0	0	0	1	0
1	3. 25-34	Female	1	1	Eligible: Consented to linkage program (prior HIV diagnosis, not in care)	0	0	0	1	0
1	4. >34	Male	1	1	Eligible: Consented to linkage program (new HIV diagnosis)	0	0	0	1	0
1	4. >34	Male	1	1	Eligible: Consented to linkage program (new HIV diagnosis)	0	0	0	1	0
1	4. >34	Male	1	0	Not eligible: Referred to facility outside CommLink area	0	1	0	0	0
1	3. 25-34	Male	1	1	Eligible: Consented to linkage program (new HIV diagnosis)	0	0	0	1	0
1	4. >34	Male	1	1	Eligible: Consented to linkage program (new HIV diagnosis)	0	0	0	1	0
1	3. 25-34	Male	1	1	Eligible: Consented to linkage program (prior HIV diagnosis, not in care)	0	0	0	1	0
1	3. 25-34	Female	1	0	Not eligible: Prior HIV diagnosis, currently in HIV care	1	0	0	0	0
1	2. 15-24	Female	1	1	Eligible: Consented to linkage program (prior HIV diagnosis, not in care)	0	0	0	1	0
1	4. >34	Male	1	1	Eligible: Consented to linkage program (prior HIV diagnosis, not in care)	0	0	0	1	1
1	3. 25-34	Male	1	1	Eligible: Refused to participate in CommLink	0	0	0	0	0
1	2. 15-24	Female	1	1	Eligible: Consented to linkage program (prior HIV diagnosis, not in care)	0	0	0	1	0
1	4. >34	Male	1	1	Eligible: Consented to linkage program (new HIV diagnosis)	0	0	0	1	0
1	4. >34	Male	1	1	Eligible: Consented to linkage program (prior HIV diagnosis, not in care)	0	0	0	1	0
1	3. 25-34	Male	1	1	Eligible: Consented to linkage program (new HIV diagnosis)	0	0	0	1	0
1	4. >34	Male	1	1	Eligible: Consented to linkage program (new HIV diagnosis)	0	0	0	1	0
1	4. >34	Male	1	1	Eligible: Consented to linkage program (new HIV diagnosis)	0	0	0	1	0
1	4. >34	Male	1	0	Not eligible: Prior HIV diagnosis, currently in HIV care	1	0	0	0	0
1	3. 25-34	Female	1	1	Eligible: Consented to linkage program (prior HIV diagnosis, not in care)	0	0	0	1	0
1	3. 25-34	Female	1	1	Eligible: Consented to linkage program (new HIV diagnosis)	0	0	0	1	0
1	3. 25-34	Female	1	1	Eligible: Consented to linkage program (new HIV diagnosis)	0	0	0	1	0
1	2. 15-24	Male	1	1	Eligible: Consented to linkage program (new HIV diagnosis)	0	0	0	1	0
1	4. >34	Male	1	1	Eligible: Consented to linkage program (new HIV diagnosis)	0	0	0	1	0
1	3. 25-34	Female	1	1	Eligible: Consented to linkage program (prior HIV diagnosis, not in care)	0	0	0	1	0
1	4. >34	Male	1	1	Eligible: Consented to linkage program (prior HIV diagnosis, not in care)	0	0	0	1	0
1	3. 25-34	Male	0	.	.	0	0	0	0	0
1	4. >34	Male	1	1	Eligible: Consented to linkage program (new HIV diagnosis)	0	0	0	1	0
1	4. >34	Male	1	1	Eligible: Consented to linkage program (new HIV diagnosis)	0	0	0	1	0
1	4. >34	Male	1	1	Eligible: Consented to linkage program (prior HIV diagnosis, not in care)	0	0	0	1	0
1	3. 25-34	Male	1	1	Eligible: Consented to linkage program (new HIV diagnosis)	0	0	0	1	0
1	4. >34	Female	1	1	Eligible: Consented to linkage program (new HIV diagnosis)	0	0	0	1	0
1	4. >34	Male	1	1	Eligible: Consented to linkage program (new HIV diagnosis)	0	0	0	1	0
1	4. >34	Male	0	.	.	0	0	0	0	0
1	4. >34	Female	1	1	Eligible: Consented to linkage program (new HIV diagnosis)	0	0	0	1	0
1	4. >34	Female	1	1	Eligible: Consented to linkage program (prior HIV diagnosis, not in care)	0	0	0	1	0
1	4. >34	Male	1	1	Eligible: Consented to linkage program (new HIV diagnosis)	0	0	0	1	0
1	2. 15-24	Female	1	1	Eligible: Consented to linkage program (prior HIV diagnosis, not in care)	0	0	0	1	0
1	3. 25-34	Female	1	1	Eligible: Consented to linkage program (prior HIV diagnosis, not in care)	0	0	0	1	0
1	3. 25-34	Female	1	0	Not eligible: Referred to facility outside CommLink area	0	1	0	0	0
1	4. >34	Male	1	1	Eligible: Consented to linkage program (new HIV diagnosis)	0	0	0	1	0
1	4. >34	Female	1	1	Eligible: Consented to linkage program (prior HIV diagnosis, not in care)	0	0	0	1	0
1	3. 25-34	Male	1	1	Eligible: Consented to linkage program (new HIV diagnosis)	0	0	0	1	0
1	4. >34	Female	1	1	Eligible: Consented to linkage program (prior HIV diagnosis, not in care)	0	0	0	1	0
1	3. 25-34	Male	1	1	Eligible: Consented to linkage program (new HIV diagnosis)	0	0	0	1	0
1	2. 15-24	Female	1	0	Not eligible: Prior HIV diagnosis, currently in HIV care	1	0	0	0	0
1	2. 15-24	Female	1	0	Not eligible: Prior HIV diagnosis, currently in HIV care	1	0	0	0	0
1	3. 25-34	Female	1	0	Not eligible: Prior HIV diagnosis, currently in HIV care	1	0	0	0	0
1	4. >34	Male	1	1	Eligible: Consented to linkage program (new HIV diagnosis)	0	0	0	1	0
1	3. 25-34	Female	1	0	Not eligible: Prior HIV diagnosis, currently in HIV care	1	0	0	0	0
1	3. 25-34	Female	1	1	Eligible: Refused to participate in CommLink	0	0	0	0	0
1	3. 25-34	Female	0	.	.	0	0	0	0	0
1	3. 25-34	Male	1	1	Eligible: Consented to linkage program (prior HIV diagnosis, not in care)	0	0	0	1	0
1	4. >34	Female	1	1	Eligible: Consented to linkage program (prior HIV diagnosis, not in care)	0	0	0	1	0
1	4. >34	Male	1	1	Eligible: Consented to linkage program (new HIV diagnosis)	0	0	0	1	0
1	3. 25-34	Male	1	1	Eligible: Refused to participate in CommLink	0	0	0	0	0
1	3. 25-34	Male	1	1	Eligible: Consented to linkage program (new HIV diagnosis)	0	0	0	1	0
1	3. 25-34	Male	1	1	Eligible: Consented to linkage program (prior HIV diagnosis, not in care)	0	0	0	1	0
1	2. 15-24	Female	1	1	Eligible: Consented to linkage program (new HIV diagnosis)	0	0	0	1	0
1	3. 25-34	Male	1	1	Eligible: Consented to linkage program (prior HIV diagnosis, not in care)	0	0	0	1	0
1	4. >34	Female	1	1	Eligible: Consented to linkage program (new HIV diagnosis)	0	0	0	1	0
1	2. 15-24	Female	1	1	Eligible: Consented to linkage program (new HIV diagnosis)	0	0	0	1	0
1	2. 15-24	Male	1	1	Eligible: Consented to linkage program (new HIV diagnosis)	0	0	0	1	0
1	2. 15-24	Female	1	1	Eligible: Consented to linkage program (new HIV diagnosis)	0	0	0	1	0
1	4. >34	Female	1	1	Eligible: Consented to linkage program (new HIV diagnosis)	0	0	0	1	0
1	4. >34	Male	1	1	Eligible: Consented to linkage program (new HIV diagnosis)	0	0	0	1	0
1	3. 25-34	Male	1	1	Eligible: Consented to linkage program (new HIV diagnosis)	0	0	0	1	0
1	3. 25-34	Male	1	1	Eligible: Refused to participate in CommLink	0	0	0	0	0
1	4. >34	Male	1	1	Eligible: Consented to linkage program (new HIV diagnosis)	0	0	0	1	0
1	4. >34	Male	1	1	Eligible: Consented to linkage program (new HIV diagnosis)	0	0	0	1	0
1	4. >34	Female	1	1	Eligible: Consented to linkage program (prior HIV diagnosis, not in care)	0	0	0	1	0
1	3. 25-34	Male	1	0	Not eligible: Prior HIV diagnosis, currently in HIV care	1	0	0	0	0
1	4. >34	Female	1	1	Eligible: Consented to linkage program (new HIV diagnosis)	0	0	0	1	0
1	3. 25-34	Male	1	0	Not eligible: Prior HIV diagnosis, currently in HIV care	1	0	0	0	0
1	4. >34	Male	1	1	Eligible: Consented to linkage program (new HIV diagnosis)	0	0	0	1	0
1	2. 15-24	Female	1	1	Eligible: Consented to linkage program (new HIV diagnosis)	0	0	0	1	0
1	2. 15-24	Female	1	1	Eligible: Consented to linkage program (prior HIV diagnosis, not in care)	0	0	0	1	0
1	3. 25-34	Female	1	1	Eligible: Consented to linkage program (new HIV diagnosis)	0	0	0	1	0
1	4. >34	Female	1	1	Eligible: Consented to linkage program (prior HIV diagnosis, not in care)	0	0	0	1	0
1	4. >34	Male	1	1	Eligible: Consented to linkage program (new HIV diagnosis)	0	0	0	1	0
1	3. 25-34	Male	1	1	Eligible: Consented to linkage program (new HIV diagnosis)	0	0	0	1	0
1	3. 25-34	Male	1	1	Eligible: Consented to linkage program (new HIV diagnosis)	0	0	0	1	0
1	3. 25-34	Male	1	1	Eligible: Consented to linkage program (prior HIV diagnosis, not in care)	0	0	0	1	0
1	1. <15	Female	1	1	Eligible: Consented to linkage program (prior HIV diagnosis, not in care)	0	0	0	1	0
1	4. >34	Male	1	1	Eligible: Consented to linkage program (new HIV diagnosis)	0	0	0	1	0
1	4. >34	Male	1	1	Eligible: Consented to linkage program (new HIV diagnosis)	0	0	0	1	0
1	4. >34	Female	1	1	Eligible: Consented to linkage program (prior HIV diagnosis, not in care)	0	0	0	1	0
1	3. 25-34	Male	1	1	Eligible: Consented to linkage program (new HIV diagnosis)	0	0	0	1	0
1	3. 25-34	Male	1	1	Eligible: Consented to linkage program (new HIV diagnosis)	0	0	0	1	0
1	4. >34	Male	1	1	Eligible: Consented to linkage program (new HIV diagnosis)	0	0	0	1	0
1	4. >34	Male	1	0	Not eligible: Prior HIV diagnosis, currently in HIV care	1	0	0	0	0
1	2. 15-24	Female	1	1	Eligible: Consented to linkage program (new HIV diagnosis)	0	0	0	1	0
1	4. >34	Male	1	1	Eligible: Consented to linkage program (prior HIV diagnosis, not in care)	0	0	0	1	0
1	3. 25-34	Male	1	1	Eligible: Consented to linkage program (prior HIV diagnosis, not in care)	0	0	0	1	0
1	4. >34	Male	1	0	Not eligible: Prior HIV diagnosis, currently in HIV care	1	0	0	0	0
1	4. >34	Female	1	1	Eligible: Consented to linkage program (new HIV diagnosis)	0	0	0	1	0
1	4. >34	Male	1	1	Eligible: Consented to linkage program (new HIV diagnosis)	0	0	0	1	1
1	4. >34	Male	1	1	Eligible: Consented to linkage program (prior HIV diagnosis, not in care)	0	0	0	1	0
1	3. 25-34	Male	1	1	Eligible: Consented to linkage program (prior HIV diagnosis, not in care)	0	0	0	1	0
1	4. >34	Male	1	1	Eligible: Consented to linkage program (prior HIV diagnosis, not in care)	0	0	0	1	0
1	2. 15-24	Female	1	1	Eligible: Consented to linkage program (prior HIV diagnosis, not in care)	0	0	0	1	0
1	4. >34	Female	1	1	Eligible: Consented to linkage program (new HIV diagnosis)	0	0	0	1	0
1	4. >34	Male	1	1	Eligible: Consented to linkage program (new HIV diagnosis)	0	0	0	1	0
1	2. 15-24	Female	1	1	Eligible: Consented to linkage program (new HIV diagnosis)	0	0	0	1	0
1	2. 15-24	Female	1	1	Eligible: Consented to linkage program (prior HIV diagnosis, not in care)	0	0	0	1	0
1	3. 25-34	Male	1	1	Eligible: Consented to linkage program (new HIV diagnosis)	0	0	0	1	0
1	4. >34	Male	1	0	Not eligible: Prior HIV diagnosis, currently in HIV care	1	0	0	0	0
1	4. >34	Male	1	1	Eligible: Consented to linkage program (prior HIV diagnosis, not in care)	0	0	0	1	0
1	3. 25-34	Male	1	1	Eligible: Consented to linkage program (new HIV diagnosis)	0	0	0	1	0
1	3. 25-34	Female	1	1	Eligible: Consented to linkage program (prior HIV diagnosis, not in care)	0	0	0	1	0
1	4. >34	Female	1	1	Eligible: Consented to linkage program (prior HIV diagnosis, not in care)	0	0	0	1	0
1	3. 25-34	Male	1	0	Not eligible: Other reason	0	0	1	0	0
1	2. 15-24	Female	1	0	Not eligible: Other reason	0	0	1	0	0
1	4. >34	Male	1	1	Eligible: Consented to linkage program (prior HIV diagnosis, not in care)	0	0	0	1	0
1	3. 25-34	Female	1	1	Eligible: Consented to linkage program (prior HIV diagnosis, not in care)	0	0	0	1	0
1	3. 25-34	Male	1	1	Eligible: Consented to linkage program (new HIV diagnosis)	0	0	0	1	0
1	3. 25-34	Male	1	1	Eligible: Refused to participate in CommLink	0	0	0	0	0
1	3. 25-34	Female	1	1	Eligible: Refused to participate in CommLink	0	0	0	0	0
1	2. 15-24	Female	1	1	Eligible: Consented to linkage program (new HIV diagnosis)	0	0	0	1	0
1	2. 15-24	Female	1	1	Eligible: Consented to linkage program (prior HIV diagnosis, not in care)	0	0	0	1	0
1	3. 25-34	Male	1	1	Eligible: Consented to linkage program (prior HIV diagnosis, not in care)	0	0	0	1	0
1	4. >34	Male	1	1	Eligible: Consented to linkage program (new HIV diagnosis)	0	0	0	1	0
1	3. 25-34	Female	1	1	Eligible: Consented to linkage program (prior HIV diagnosis, not in care)	0	0	0	1	0
1	4. >34	Female	1	1	Eligible: Consented to linkage program (new HIV diagnosis)	0	0	0	1	0
1	3. 25-34	Female	1	1	Eligible: Consented to linkage program (new HIV diagnosis)	0	0	0	1	0
1	4. >34	Male	1	0	Not eligible: Other reason	0	0	1	0	0
1	3. 25-34	Female	1	1	Eligible: Consented to linkage program (prior HIV diagnosis, not in care)	0	0	0	1	0
1	4. >34	Male	1	1	Eligible: Consented to linkage program (prior HIV diagnosis, not in care)	0	0	0	1	0
1	4. >34	Female	1	1	Eligible: Consented to linkage program (new HIV diagnosis)	0	0	0	1	0
1	3. 25-34	Male	1	1	Eligible: Consented to linkage program (new HIV diagnosis)	0	0	0	1	0
1	2. 15-24	Female	1	1	Eligible: Consented to linkage program (new HIV diagnosis)	0	0	0	1	0
1	3. 25-34	Male	1	1	Eligible: Consented to linkage program (new HIV diagnosis)	0	0	0	1	0
1	4. >34	Male	1	1	Eligible: Consented to linkage program (new HIV diagnosis)	0	0	0	1	0
1	3. 25-34	Male	1	1	Eligible: Consented to linkage program (new HIV diagnosis)	0	0	0	1	0
1	3. 25-34	Male	1	1	Eligible: Consented to linkage program (new HIV diagnosis)	0	0	0	1	0
1	2. 15-24	Female	1	1	Eligible: Consented to linkage program (prior HIV diagnosis, not in care)	0	0	0	1	0
1	3. 25-34	Female	1	1	Eligible: Consented to linkage program (new HIV diagnosis)	0	0	0	1	0
1	3. 25-34	Female	1	1	Eligible: Consented to linkage program (prior HIV diagnosis, not in care)	0	0	0	1	0
1	3. 25-34	Male	1	1	Eligible: Consented to linkage program (new HIV diagnosis)	0	0	0	1	0
1	4. >34	Male	1	1	Eligible: Consented to linkage program (new HIV diagnosis)	0	0	0	1	0
1	3. 25-34	Female	1	1	Eligible: Consented to linkage program (prior HIV diagnosis, not in care)	0	0	0	1	0
1	2. 15-24	Male	1	1	Eligible: Consented to linkage program (prior HIV diagnosis, not in care)	0	0	0	1	0
1	3. 25-34	Female	1	1	Eligible: Consented to linkage program (prior HIV diagnosis, not in care)	0	0	0	1	0
1	3. 25-34	Male	1	1	Eligible: Consented to linkage program (new HIV diagnosis)	0	0	0	1	0
1	4. >34	Female	1	1	Eligible: Consented to linkage program (new HIV diagnosis)	0	0	0	1	0
1	4. >34	Male	1	1	Eligible: Consented to linkage program (new HIV diagnosis)	0	0	0	1	0
1	3. 25-34	Male	1	1	Eligible: Consented to linkage program (new HIV diagnosis)	0	0	0	1	0
1	2. 15-24	Female	1	1	Eligible: Consented to linkage program (new HIV diagnosis)	0	0	0	1	0
1	3. 25-34	Male	1	1	Eligible: Refused to participate in CommLink	0	0	0	0	0
1	3. 25-34	Male	1	1	Eligible: Consented to linkage program (prior HIV diagnosis, not in care)	0	0	0	1	0
1	4. >34	Male	1	1	Eligible: Consented to linkage program (new HIV diagnosis)	0	0	0	1	0
1	4. >34	Male	1	1	Eligible: Consented to linkage program (prior HIV diagnosis, not in care)	0	0	0	1	0
1	4. >34	Male	1	1	Eligible: Consented to linkage program (new HIV diagnosis)	0	0	0	1	0
1	3. 25-34	Female	1	1	Eligible: Consented to linkage program (prior HIV diagnosis, not in care)	0	0	0	1	0
1	3. 25-34	Male	1	1	Eligible: Refused to participate in CommLink	0	0	0	0	0
1	3. 25-34	Female	1	1	Eligible: Consented to linkage program (prior HIV diagnosis, not in care)	0	0	0	1	0
1	3. 25-34	Male	1	1	Eligible: Consented to linkage program (new HIV diagnosis)	0	0	0	1	0
1	4. >34	Male	1	1	Eligible: Consented to linkage program (new HIV diagnosis)	0	0	0	1	0
1	2. 15-24	Female	1	1	Eligible: Consented to linkage program (new HIV diagnosis)	0	0	0	1	0
1	4. >34	Male	1	1	Eligible: Refused to participate in CommLink	0	0	0	0	0
1	3. 25-34	Male	1	1	Eligible: Consented to linkage program (new HIV diagnosis)	0	0	0	1	0
1	3. 25-34	Female	1	1	Eligible: Refused to participate in CommLink	0	0	0	0	0
1	4. >34	Male	1	1	Eligible: Consented to linkage program (new HIV diagnosis)	0	0	0	1	0
1	2. 15-24	Male	1	1	Eligible: Consented to linkage program (new HIV diagnosis)	0	0	0	1	0
1	4. >34	Female	1	1	Eligible: Refused to participate in CommLink	0	0	0	0	0
1	4. >34	Female	1	1	Eligible: Consented to linkage program (new HIV diagnosis)	0	0	0	1	0
1	3. 25-34	Male	1	1	Eligible: Consented to linkage program (new HIV diagnosis)	0	0	0	1	0
1	1. <15	Male	1	1	Eligible: Consented to linkage program (new HIV diagnosis)	0	0	0	1	0
1	3. 25-34	Male	1	1	Eligible: Consented to linkage program (prior HIV diagnosis, not in care)	0	0	0	1	0
1	2. 15-24	Female	1	0	Not eligible: Other reason	0	0	1	0	0
1	4. >34	Male	1	1	Eligible: Consented to linkage program (new HIV diagnosis)	0	0	0	1	0
1	4. >34	Female	1	1	Eligible: Consented to linkage program (prior HIV diagnosis, not in care)	0	0	0	1	0
1	4. >34	Female	1	1	Eligible: Consented to linkage program (new HIV diagnosis)	0	0	0	1	0
1	4. >34	Male	1	1	Eligible: Consented to linkage program (new HIV diagnosis)	0	0	0	1	0
1	4. >34	Male	1	1	Eligible: Consented to linkage program (new HIV diagnosis)	0	0	0	1	0
1	4. >34	Male	1	1	Eligible: Consented to linkage program (prior HIV diagnosis, not in care)	0	0	0	1	0
1	2. 15-24	Male	1	1	Eligible: Consented to linkage program (new HIV diagnosis)	0	0	0	1	0
1	4. >34	Male	1	1	Eligible: Consented to linkage program (prior HIV diagnosis, not in care)	0	0	0	1	0
1	4. >34	Male	1	1	Eligible: Consented to linkage program (prior HIV diagnosis, not in care)	0	0	0	1	0
1	4. >34	Male	1	1	Eligible: Consented to linkage program (new HIV diagnosis)	0	0	0	1	0
1	3. 25-34	Male	1	1	Eligible: Refused to participate in CommLink	0	0	0	0	0
1	2. 15-24	Male	1	1	Eligible: Refused to participate in CommLink	0	0	0	0	0
1	4. >34	Female	1	1	Eligible: Consented to linkage program (prior HIV diagnosis, not in care)	0	0	0	1	1
1	3. 25-34	Male	1	1	Eligible: Consented to linkage program (new HIV diagnosis)	0	0	0	1	0
1	2. 15-24	Male	1	1	Eligible: Consented to linkage program (new HIV diagnosis)	0	0	0	1	0
1	2. 15-24	Male	1	1	Eligible: Refused to participate in CommLink	0	0	0	0	0
1	3. 25-34	Male	1	1	Eligible: Consented to linkage program (new HIV diagnosis)	0	0	0	1	0
1	3. 25-34	Male	1	1	Eligible: Consented to linkage program (new HIV diagnosis)	0	0	0	1	0
1	3. 25-34	Male	1	1	Eligible: Consented to linkage program (new HIV diagnosis)	0	0	0	1	0
1	4. >34	Male	1	1	Eligible: Consented to linkage program (new HIV diagnosis)	0	0	0	1	0
1	3. 25-34	Female	1	1	Eligible: Consented to linkage program (prior HIV diagnosis, not in care)	0	0	0	1	0
1	4. >34	Male	1	1	Eligible: Consented to linkage program (new HIV diagnosis)	0	0	0	1	0
1	3. 25-34	Male	1	1	Eligible: Refused to participate in CommLink	0	0	0	0	0
1	3. 25-34	Male	1	1	Eligible: Consented to linkage program (new HIV diagnosis)	0	0	0	1	0
1	4. >34	Male	1	1	Eligible: Consented to linkage program (new HIV diagnosis)	0	0	0	1	0
1	3. 25-34	Male	1	0	Not eligible: Other reason	0	0	1	0	0
1	3. 25-34	Male	1	1	Eligible: Consented to linkage program (new HIV diagnosis)	0	0	0	1	0
1	3. 25-34	Male	0	.	.	0	0	0	0	0
1	4. >34	Male	1	1	Eligible: Consented to linkage program (prior HIV diagnosis, not in care)	0	0	0	1	0
1	4. >34	Female	1	0	Not eligible: Prior HIV diagnosis, currently in HIV care	1	0	0	0	0
1	3. 25-34	Female	1	1	Eligible: Consented to linkage program (new HIV diagnosis)	0	0	0	1	0
1	3. 25-34	Male	1	1	Eligible: Consented to linkage program (new HIV diagnosis)	0	0	0	1	0
1	2. 15-24	Male	1	1	Eligible: Consented to linkage program (new HIV diagnosis)	0	0	0	1	0
1	3. 25-34	Male	1	1	Eligible: Consented to linkage program (new HIV diagnosis)	0	0	0	1	1
1	3. 25-34	Male	1	1	Eligible: Consented to linkage program (new HIV diagnosis)	0	0	0	1	0
1	3. 25-34	Male	1	1	Eligible: Consented to linkage program (new HIV diagnosis)	0	0	0	1	0
1	4. >34	Male	1	0	Not eligible: Other reason	0	0	1	0	0
1	3. 25-34	Female	1	1	Eligible: Consented to linkage program (new HIV diagnosis)	0	0	0	1	0
1	4. >34	Male	1	1	Eligible: Consented to linkage program (new HIV diagnosis)	0	0	0	1	0
1	4. >34	Male	1	1	Eligible: Consented to linkage program (new HIV diagnosis)	0	0	0	1	0
1	4. >34	Male	1	1	Eligible: Consented to linkage program (new HIV diagnosis)	0	0	0	1	0
1	4. >34	Male	1	1	Eligible: Consented to linkage program (new HIV diagnosis)	0	0	0	1	0
1	3. 25-34	Female	1	1	Eligible: Consented to linkage program (new HIV diagnosis)	0	0	0	1	0
1	4. >34	Male	1	1	Eligible: Consented to linkage program (new HIV diagnosis)	0	0	0	1	0
1	4. >34	Male	1	0	Not eligible: Prior HIV diagnosis, currently in HIV care	1	0	0	0	0
1	4. >34	Male	0	.	.	0	0	0	0	0
1	4. >34	Female	1	1	Eligible: Consented to linkage program (new HIV diagnosis)	0	0	0	1	1
1	4. >34	Female	1	1	Eligible: Consented to linkage program (prior HIV diagnosis, not in care)	0	0	0	1	0
1	4. >34	Male	1	1	Eligible: Consented to linkage program (new HIV diagnosis)	0	0	0	1	0
1	3. 25-34	Female	1	1	Eligible: Consented to linkage program (prior HIV diagnosis, not in care)	0	0	0	1	0
1	4. >34	Male	1	1	Eligible: Consented to linkage program (prior HIV diagnosis, not in care)	0	0	0	1	0
1	3. 25-34	Male	1	1	Eligible: Consented to linkage program (prior HIV diagnosis, not in care)	0	0	0	1	0
1	4. >34	Male	1	1	Eligible: Consented to linkage program (new HIV diagnosis)	0	0	0	1	0
1	3. 25-34	Female	1	1	Eligible: Consented to linkage program (new HIV diagnosis)	0	0	0	1	0
1	3. 25-34	Male	1	1	Eligible: Consented to linkage program (new HIV diagnosis)	0	0	0	1	0
1	3. 25-34	Female	1	1	Eligible: Refused to participate in CommLink	0	0	0	0	0
1	3. 25-34	Male	1	1	Eligible: Consented to linkage program (new HIV diagnosis)	0	0	0	1	0
1	3. 25-34	Female	1	1	Eligible: Consented to linkage program (new HIV diagnosis)	0	0	0	1	0
1	3. 25-34	Female	1	1	Eligible: Consented to linkage program (prior HIV diagnosis, not in care)	0	0	0	1	0
1	3. 25-34	Male	1	1	Eligible: Consented to linkage program (new HIV diagnosis)	0	0	0	1	0
1	2. 15-24	Female	1	1	Eligible: Consented to linkage program (new HIV diagnosis)	0	0	0	1	0
1	4. >34	Male	1	1	Eligible: Consented to linkage program (new HIV diagnosis)	0	0	0	1	0
1	4. >34	Male	1	1	Eligible: Consented to linkage program (new HIV diagnosis)	0	0	0	1	0
1	4. >34	Male	1	0	Not eligible: Other reason	0	0	1	0	0
1	3. 25-34	Male	1	1	Eligible: Consented to linkage program (new HIV diagnosis)	0	0	0	1	0
1	4. >34	Male	1	1	Eligible: Consented to linkage program (new HIV diagnosis)	0	0	0	1	0
1	4. >34	Female	1	1	Eligible: Consented to linkage program (new HIV diagnosis)	0	0	0	1	0
1	3. 25-34	Male	1	1	Eligible: Consented to linkage program (prior HIV diagnosis, not in care)	0	0	0	1	0
1	3. 25-34	Male	1	1	Eligible: Consented to linkage program (prior HIV diagnosis, not in care)	0	0	0	1	0
1	4. >34	Male	1	0	Not eligible: Referred to facility outside CommLink area	0	1	0	0	0
1	3. 25-34	Male	1	1	Eligible: Consented to linkage program (new HIV diagnosis)	0	0	0	1	0
1	4. >34	Female	1	1	Eligible: Consented to linkage program (prior HIV diagnosis, not in care)	0	0	0	1	0
1	3. 25-34	Male	1	1	Eligible: Consented to linkage program (new HIV diagnosis)	0	0	0	1	0
1	3. 25-34	Male	1	1	Eligible: Consented to linkage program (new HIV diagnosis)	0	0	0	1	0
1	4. >34	Male	1	1	Eligible: Consented to linkage program (prior HIV diagnosis, not in care)	0	0	0	1	0
1	3. 25-34	Male	1	0	Not eligible: Other reason	0	0	1	0	0
1	3. 25-34	Male	1	1	Eligible: Consented to linkage program (new HIV diagnosis)	0	0	0	1	0
1	2. 15-24	Female	1	1	Eligible: Consented to linkage program (new HIV diagnosis)	0	0	0	1	0
1	3. 25-34	Male	1	1	Eligible: Consented to linkage program (new HIV diagnosis)	0	0	0	1	0
1	1. <15	Female	1	1	Eligible: Consented to linkage program (prior HIV diagnosis, not in care)	0	0	0	1	0
1	3. 25-34	Male	1	1	Eligible: Consented to linkage program (new HIV diagnosis)	0	0	0	1	0
1	4. >34	Male	1	1	Eligible: Consented to linkage program (new HIV diagnosis)	0	0	0	1	0
1	2. 15-24	Female	1	1	Eligible: Consented to linkage program (prior HIV diagnosis, not in care)	0	0	0	1	0
1	4. >34	Male	1	1	Eligible: Refused to participate in CommLink	0	0	0	0	0
1	3. 25-34	Female	1	0	Not eligible: Other reason	0	0	1	0	0
1	3. 25-34	Male	1	1	Eligible: Refused to participate in CommLink	0	0	0	0	0
1	4. >34	Male	1	1	Eligible: Consented to linkage program (prior HIV diagnosis, not in care)	0	0	0	1	0
1	4. >34	Male	1	1	Eligible: Refused to participate in CommLink	0	0	0	0	0
1	3. 25-34	Female	1	1	Eligible: Consented to linkage program (prior HIV diagnosis, not in care)	0	0	0	1	0
1	3. 25-34	Female	1	1	Eligible: Consented to linkage program (prior HIV diagnosis, not in care)	0	0	0	1	0
1	3. 25-34	Female	1	1	Eligible: Consented to linkage program (prior HIV diagnosis, not in care)	0	0	0	1	0
1	4. >34	Male	1	1	Eligible: Consented to linkage program (new HIV diagnosis)	0	0	0	1	0
1	3. 25-34	Male	1	1	Eligible: Consented to linkage program (prior HIV diagnosis, not in care)	0	0	0	1	0
1	4. >34	Male	1	1	Eligible: Consented to linkage program (prior HIV diagnosis, not in care)	0	0	0	1	0
1	3. 25-34	Female	1	1	Eligible: Consented to linkage program (prior HIV diagnosis, not in care)	0	0	0	1	0
1	4. >34	Male	1	1	Eligible: Refused to participate in CommLink	0	0	0	0	0
1	3. 25-34	Female	1	1	Eligible: Consented to linkage program (new HIV diagnosis)	0	0	0	1	0
1	4. >34	Male	1	1	Eligible: Consented to linkage program (new HIV diagnosis)	0	0	0	1	0
1	3. 25-34	Male	0	.	.	0	0	0	0	0
1	3. 25-34	Male	1	1	Eligible: Consented to linkage program (new HIV diagnosis)	0	0	0	1	0
1	3. 25-34	Female	1	1	Eligible: Consented to linkage program (prior HIV diagnosis, not in care)	0	0	0	1	0
1	4. >34	Female	1	1	Eligible: Consented to linkage program (prior HIV diagnosis, not in care)	0	0	0	1	0
1	2. 15-24	Female	1	1	Eligible: Consented to linkage program (prior HIV diagnosis, not in care)	0	0	0	1	0
1	3. 25-34	Female	1	0	Not eligible: Prior HIV diagnosis, currently in HIV care	1	0	0	0	0
1	4. >34	Male	1	1	Eligible: Consented to linkage program (new HIV diagnosis)	0	0	0	1	0
1	4. >34	Male	1	1	Eligible: Consented to linkage program (new HIV diagnosis)	0	0	0	1	0
1	2. 15-24	Male	1	0	Not eligible: Other reason	0	0	1	0	0
1	3. 25-34	Female	1	1	Eligible: Refused to participate in CommLink	0	0	0	0	0
1	3. 25-34	Male	1	1	Eligible: Consented to linkage program (new HIV diagnosis)	0	0	0	1	0
1	4. >34	Male	1	1	Eligible: Refused to participate in CommLink	0	0	0	0	0
1	3. 25-34	Male	1	1	Eligible: Consented to linkage program (prior HIV diagnosis, not in care)	0	0	0	1	0
1	4. >34	Male	1	1	Eligible: Refused to participate in CommLink	0	0	0	0	0
1	3. 25-34	Male	1	1	Eligible: Consented to linkage program (new HIV diagnosis)	0	0	0	1	0
1	4. >34	Female	1	1	Eligible: Consented to linkage program (new HIV diagnosis)	0	0	0	1	0
1	4. >34	Male	1	1	Eligible: Refused to participate in CommLink	0	0	0	0	0
1	3. 25-34	Male	1	1	Eligible: Consented to linkage program (prior HIV diagnosis, not in care)	0	0	0	1	0
1	3. 25-34	Male	1	1	Eligible: Consented to linkage program (new HIV diagnosis)	0	0	0	1	0
1	3. 25-34	Male	1	0	Not eligible: Prior HIV diagnosis, currently in HIV care	1	0	0	0	0
1	4. >34	Male	0	.	.	0	0	0	0	0
1	4. >34	Male	1	1	Eligible: Consented to linkage program (new HIV diagnosis)	0	0	0	1	0
1	3. 25-34	Male	1	1	Eligible: Consented to linkage program (new HIV diagnosis)	0	0	0	1	0
1	3. 25-34	Female	1	1	Eligible: Consented to linkage program (prior HIV diagnosis, not in care)	0	0	0	1	0
1	4. >34	Male	1	0	Not eligible: Referred to facility outside CommLink area	0	1	0	0	0
1	2. 15-24	Female	1	1	Eligible: Consented to linkage program (new HIV diagnosis)	0	0	0	1	0
1	3. 25-34	Male	1	0	Not eligible: Other reason	0	0	1	0	0
1	3. 25-34	Male	1	1	Eligible: Consented to linkage program (new HIV diagnosis)	0	0	0	1	0
1	4. >34	Male	1	1	Eligible: Consented to linkage program (prior HIV diagnosis, not in care)	0	0	0	1	0
1	4. >34	Male	1	1	Eligible: Consented to linkage program (prior HIV diagnosis, not in care)	0	0	0	1	0
1	4. >34	Female	1	0	Not eligible: Prior HIV diagnosis, currently in HIV care	1	0	0	0	0
1	4. >34	Male	1	1	Eligible: Consented to linkage program (prior HIV diagnosis, not in care)	0	0	0	1	0
1	3. 25-34	Female	1	1	Eligible: Consented to linkage program (new HIV diagnosis)	0	0	0	1	0
1	4. >34	Female	1	1	Eligible: Refused to participate in CommLink	0	0	0	0	0
1	2. 15-24	Female	1	1	Eligible: Consented to linkage program (new HIV diagnosis)	0	0	0	1	0
1	4. >34	Male	1	1	Eligible: Consented to linkage program (new HIV diagnosis)	0	0	0	1	0
1	4. >34	Male	1	1	Eligible: Consented to linkage program (prior HIV diagnosis, not in care)	0	0	0	1	0
1	3. 25-34	Male	1	1	Eligible: Refused to participate in CommLink	0	0	0	0	0
1	3. 25-34	Male	1	0	Not eligible: Prior HIV diagnosis, currently in HIV care	1	0	0	0	0
1	4. >34	Male	1	1	Eligible: Consented to linkage program (new HIV diagnosis)	0	0	0	1	0
1	3. 25-34	Male	1	1	Eligible: Consented to linkage program (new HIV diagnosis)	0	0	0	1	0
1	3. 25-34	Male	1	0	Not eligible: Other reason	0	0	1	0	0
1	2. 15-24	Female	1	1	Eligible: Refused to participate in CommLink	0	0	0	0	0
1	4. >34	Male	1	1	Eligible: Consented to linkage program (new HIV diagnosis)	0	0	0	1	0
1	3. 25-34	Male	1	1	Eligible: Refused to participate in CommLink	0	0	0	0	0
1	4. >34	Male	0	.	.	0	0	0	0	0
1	3. 25-34	Male	1	1	Eligible: Consented to linkage program (new HIV diagnosis)	0	0	0	1	0
1	4. >34	Male	1	1	Eligible: Refused to participate in CommLink	0	0	0	0	0
1	4. >34	Female	1	0	Not eligible: Other reason	0	0	1	0	0
1	3. 25-34	Male	1	1	Eligible: Consented to linkage program (prior HIV diagnosis, not in care)	0	0	0	1	0
1	4. >34	Female	1	1	Eligible: Consented to linkage program (new HIV diagnosis)	0	0	0	1	0
1	1. <15	Male	1	0	Not eligible: Referred to facility outside CommLink area	0	1	0	0	1
1	3. 25-34	Female	1	1	Eligible: Consented to linkage program (new HIV diagnosis)	0	0	0	1	0
1	3. 25-34	Male	1	1	Eligible: Consented to linkage program (prior HIV diagnosis, not in care)	0	0	0	1	0
1	3. 25-34	Male	1	1	Eligible: Refused to participate in CommLink	0	0	0	0	0
1	4. >34	Male	1	1	Eligible: Consented to linkage program (prior HIV diagnosis, not in care)	0	0	0	1	0
1	4. >34	Male	1	0	Not eligible: Prior HIV diagnosis, currently in HIV care	1	0	0	0	0
1	4. >34	Male	1	1	Eligible: Refused to participate in CommLink	0	0	0	0	0
1	2. 15-24	Female	1	0	Not eligible: Referred to facility outside CommLink area	0	1	0	0	0
1	3. 25-34	Female	1	1	Eligible: Consented to linkage program (new HIV diagnosis)	0	0	0	1	0
1	2. 15-24	Female	1	1	Eligible: Consented to linkage program (new HIV diagnosis)	0	0	0	1	0
1	4. >34	Male	1	0	Not eligible: Prior HIV diagnosis, currently in HIV care	1	0	0	0	0
1	2. 15-24	Male	1	1	Eligible: Refused to participate in CommLink	0	0	0	0	0
1	3. 25-34	Male	1	1	Eligible: Consented to linkage program (prior HIV diagnosis, not in care)	0	0	0	1	0
1	3. 25-34	Female	1	1	Eligible: Consented to linkage program (prior HIV diagnosis, not in care)	0	0	0	1	1
1	4. >34	Male	1	1	Eligible: Consented to linkage program (prior HIV diagnosis, not in care)	0	0	0	1	0
1	2. 15-24	Female	1	1	Eligible: Consented to linkage program (prior HIV diagnosis, not in care)	0	0	0	1	0
1	4. >34	Female	1	1	Eligible: Consented to linkage program (prior HIV diagnosis, not in care)	0	0	0	1	0
1	3. 25-34	Male	1	1	Eligible: Consented to linkage program (new HIV diagnosis)	0	0	0	1	0
1	3. 25-34	Male	1	1	Eligible: Consented to linkage program (new HIV diagnosis)	0	0	0	1	0
1	2. 15-24	Female	1	0	Not eligible: Other reason (lives in other country)	0	1	0	0	0
1	3. 25-34	Female	0	.	.	0	0	0	0	0
1	3. 25-34	Male	1	1	Eligible: Consented to linkage program (prior HIV diagnosis, not in care)	0	0	0	1	0
1	3. 25-34	Male	1	1	Eligible: Consented to linkage program (new HIV diagnosis)	0	0	0	1	0
1	3. 25-34	Female	1	0	Not eligible: Other reason	0	0	1	0	0
1	3. 25-34	Female	1	1	Eligible: Consented to linkage program (prior HIV diagnosis, not in care)	0	0	0	1	0
1	3. 25-34	Male	1	1	Eligible: Refused to participate in CommLink	0	0	0	0	0
1	4. >34	Male	1	1	Eligible: Consented to linkage program (new HIV diagnosis)	0	0	0	1	0
1	3. 25-34	Male	1	1	Eligible: Consented to linkage program (prior HIV diagnosis, not in care)	0	0	0	1	0
1	3. 25-34	Male	1	1	Eligible: Consented to linkage program (prior HIV diagnosis, not in care)	0	0	0	1	0
1	3. 25-34	Male	1	1	Eligible: Consented to linkage program (new HIV diagnosis)	0	0	0	1	0
1	4. >34	Male	1	1	Eligible: Consented to linkage program (new HIV diagnosis)	0	0	0	1	0
1	3. 25-34	Male	1	1	Eligible: Consented to linkage program (new HIV diagnosis)	0	0	0	1	0
1	3. 25-34	Male	1	0	Not eligible: Prior HIV diagnosis, currently in HIV care	1	0	0	0	0
1	3. 25-34	Male	1	1	Eligible: Consented to linkage program (new HIV diagnosis)	0	0	0	1	0
1	3. 25-34	Male	1	1	Eligible: Refused to participate in CommLink	0	0	0	0	0
1	3. 25-34	Male	1	0	Not eligible: Referred to facility outside CommLink area	0	1	0	0	0
1	3. 25-34	Male	1	1	Eligible: Consented to linkage program (prior HIV diagnosis, not in care)	0	0	0	1	0
1	4. >34	Female	1	1	Eligible: Consented to linkage program (new HIV diagnosis)	0	0	0	1	0
1	2. 15-24	Female	1	1	Eligible: Refused to participate in CommLink	0	0	0	0	0
1	3. 25-34	Female	1	0	Not eligible: Prior HIV diagnosis, currently in HIV care	1	0	0	0	0
1	3. 25-34	Male	1	1	Eligible: Consented to linkage program (new HIV diagnosis)	0	0	0	1	0
1	3. 25-34	Male	1	1	Eligible: Consented to linkage program (new HIV diagnosis)	0	0	0	1	0
1	4. >34	Male	1	0	Not eligible: Prior HIV diagnosis, currently in HIV care	1	0	0	0	0
1	2. 15-24	Male	1	1	Eligible: Consented to linkage program (new HIV diagnosis)	0	0	0	1	0
1	4. >34	Female	1	1	Eligible: Consented to linkage program (prior HIV diagnosis, not in care)	0	0	0	1	0
1	3. 25-34	Male	1	1	Eligible: Consented to linkage program (new HIV diagnosis)	0	0	0	1	0
1	3. 25-34	Male	1	1	Eligible: Consented to linkage program (prior HIV diagnosis, not in care)	0	0	0	1	0
1	4. >34	Female	1	1	Eligible: Refused to participate in CommLink	0	0	0	0	0
1	3. 25-34	Male	1	1	Eligible: Consented to linkage program (new HIV diagnosis)	0	0	0	1	0
1	3. 25-34	Female	1	1	Eligible: Consented to linkage program (new HIV diagnosis)	0	0	0	1	0
1	3. 25-34	Male	1	0	Not eligible: Referred to facility outside CommLink area	0	1	0	0	0
1	3. 25-34	Male	1	1	Eligible: Consented to linkage program (new HIV diagnosis)	0	0	0	1	0
1	3. 25-34	Female	1	1	Eligible: Consented to linkage program (prior HIV diagnosis, not in care)	0	0	0	1	0
1	2. 15-24	Male	1	1	Eligible: Consented to linkage program (new HIV diagnosis)	0	0	0	1	0
1	3. 25-34	Male	1	1	Eligible: Consented to linkage program (new HIV diagnosis)	0	0	0	1	0
1	3. 25-34	Male	1	1	Eligible: Consented to linkage program (new HIV diagnosis)	0	0	0	1	0
1	4. >34	Female	1	1	Eligible: Consented to linkage program (prior HIV diagnosis, not in care)	0	0	0	1	0
1	4. >34	Female	1	1	Eligible: Consented to linkage program (prior HIV diagnosis, not in care)	0	0	0	1	0
1	4. >34	Female	1	1	Eligible: Consented to linkage program (new HIV diagnosis)	0	0	0	1	0
1	4. >34	Male	1	1	Eligible: Consented to linkage program (new HIV diagnosis)	0	0	0	1	1
1	4. >34	Male	1	1	Eligible: Consented to linkage program (prior HIV diagnosis, not in care)	0	0	0	1	0
1	3. 25-34	Male	1	1	Eligible: Consented to linkage program (prior HIV diagnosis, not in care)	0	0	0	1	0
1	3. 25-34	Female	1	1	Eligible: Consented to linkage program (prior HIV diagnosis, not in care)	0	0	0	1	0
1	4. >34	Male	1	1	Eligible: Consented to linkage program (prior HIV diagnosis, not in care)	0	0	0	1	1
1	4. >34	Female	1	1	Eligible: Consented to linkage program (prior HIV diagnosis, not in care)	0	0	0	1	0
1	3. 25-34	Male	1	1	Eligible: Consented to linkage program (prior HIV diagnosis, not in care)	0	0	0	1	0
1	3. 25-34	Male	1	1	Eligible: Consented to linkage program (new HIV diagnosis)	0	0	0	1	0
1	4. >34	Male	1	1	Eligible: Consented to linkage program (new HIV diagnosis)	0	0	0	1	0
1	4. >34	Female	1	0	Not eligible: Referred to facility outside CommLink area	0	1	0	0	0
1	3. 25-34	Female	1	0	Not eligible: Referred to facility outside CommLink area	0	1	0	0	0
1	4. >34	Male	1	1	Eligible: Consented to linkage program (new HIV diagnosis)	0	0	0	1	0
1	4. >34	Male	1	1	Eligible: Consented to linkage program (new HIV diagnosis)	0	0	0	1	0
1	2. 15-24	Female	1	1	Eligible: Consented to linkage program (new HIV diagnosis)	0	0	0	1	0
1	4. >34	Male	1	1	Eligible: Consented to linkage program (prior HIV diagnosis, not in care)	0	0	0	1	1
1	3. 25-34	Male	1	1	Eligible: Consented to linkage program (prior HIV diagnosis, not in care)	0	0	0	1	0
1	4. >34	Male	1	1	Eligible: Consented to linkage program (new HIV diagnosis)	0	0	0	1	0
1	4. >34	Female	1	1	Eligible: Consented to linkage program (new HIV diagnosis)	0	0	0	1	0
1	4. >34	Female	1	1	Eligible: Consented to linkage program (new HIV diagnosis)	0	0	0	1	0
1	4. >34	Male	1	1	Eligible: Consented to linkage program (prior HIV diagnosis, not in care)	0	0	0	1	0
1	4. >34	Male	1	1	Eligible: Consented to linkage program (new HIV diagnosis)	0	0	0	1	0
1	4. >34	Male	1	1	Eligible: Consented to linkage program (new HIV diagnosis)	0	0	0	1	0
1	3. 25-34	Male	1	1	Eligible: Consented to linkage program (prior HIV diagnosis, not in care)	0	0	0	1	0
1	3. 25-34	Male	1	1	Eligible: Consented to linkage program (new HIV diagnosis)	0	0	0	1	0
1	3. 25-34	Female	1	0	Not eligible: Other reason	0	0	1	0	0
1	3. 25-34	Male	1	1	Eligible: Consented to linkage program (prior HIV diagnosis, not in care)	0	0	0	1	0
1	4. >34	Female	1	1	Eligible: Consented to linkage program (prior HIV diagnosis, not in care)	0	0	0	1	0
1	3. 25-34	Female	1	0	Not eligible: Prior HIV diagnosis, currently in HIV care	1	0	0	0	0
1	3. 25-34	Male	1	1	Eligible: Consented to linkage program (prior HIV diagnosis, not in care)	0	0	0	1	0
1	3. 25-34	Male	1	1	Eligible: Consented to linkage program (new HIV diagnosis)	0	0	0	1	0
1	3. 25-34	Female	1	1	Eligible: Consented to linkage program (prior HIV diagnosis, not in care)	0	0	0	1	1
1	2. 15-24	Male	1	1	Eligible: Consented to linkage program (new HIV diagnosis)	0	0	0	1	0
1	4. >34	Male	1	1	Eligible: Consented to linkage program (new HIV diagnosis)	0	0	0	1	0
1	3. 25-34	Male	1	1	Eligible: Refused to participate in CommLink	0	0	0	0	0
1	4. >34	Female	1	1	Eligible: Refused to participate in CommLink	0	0	0	0	0
1	4. >34	Male	1	1	Eligible: Consented to linkage program (prior HIV diagnosis, not in care)	0	0	0	1	0
1	3. 25-34	Male	1	1	Eligible: Consented to linkage program (new HIV diagnosis)	0	0	0	1	0
1	3. 25-34	Male	1	1	Eligible: Consented to linkage program (new HIV diagnosis)	0	0	0	1	0
1	4. >34	Male	1	1	Eligible: Consented to linkage program (new HIV diagnosis)	0	0	0	1	0
1	4. >34	Male	1	1	Eligible: Consented to linkage program (prior HIV diagnosis, not in care)	0	0	0	1	0
1	4. >34	Male	1	1	Eligible: Consented to linkage program (new HIV diagnosis)	0	0	0	1	0
1	3. 25-34	Female	1	0	Not eligible: Prior HIV diagnosis, currently in HIV care	1	0	0	0	0
1	4. >34	Female	1	1	Eligible: Consented to linkage program (new HIV diagnosis)	0	0	0	1	0
1	3. 25-34	Male	1	1	Eligible: Consented to linkage program (new HIV diagnosis)	0	0	0	1	0
1	3. 25-34	Male	1	0	Not eligible: Prior HIV diagnosis, currently in HIV care	1	0	0	0	0
1	4. >34	Male	1	1	Eligible: Consented to linkage program (prior HIV diagnosis, not in care)	0	0	0	1	0
1	3. 25-34	Female	1	0	Not eligible: Other reason	0	0	1	0	0
1	2. 15-24	Male	1	1	Eligible: Consented to linkage program (new HIV diagnosis)	0	0	0	1	0
1	4. >34	Male	1	1	Eligible: Consented to linkage program (new HIV diagnosis)	0	0	0	1	0
1	4. >34	Male	1	1	Eligible: Consented to linkage program (prior HIV diagnosis, not in care)	0	0	0	1	0
1	2. 15-24	Female	1	1	Eligible: Consented to linkage program (new HIV diagnosis)	0	0	0	1	0
1	3. 25-34	Male	1	1	Eligible: Consented to linkage program (new HIV diagnosis)	0	0	0	1	1
1	3. 25-34	Male	1	0	Not eligible: Prior HIV diagnosis, currently in HIV care	1	0	0	0	0
1	4. >34	Female	1	1	Eligible: Consented to linkage program (new HIV diagnosis)	0	0	0	1	0
1	4. >34	Male	1	1	Eligible: Consented to linkage program (new HIV diagnosis)	0	0	0	1	0
1	3. 25-34	Male	1	1	Eligible: Consented to linkage program (prior HIV diagnosis, not in care)	0	0	0	1	0
1	3. 25-34	Male	1	0	Not eligible: Other reason	0	0	1	0	0
1	4. >34	Male	1	1	Eligible: Consented to linkage program (new HIV diagnosis)	0	0	0	1	0
1	4. >34	Female	1	1	Eligible: Consented to linkage program (prior HIV diagnosis, not in care)	0	0	0	1	1
1	4. >34	Female	1	1	Eligible: Consented to linkage program (new HIV diagnosis)	0	0	0	1	1
1	3. 25-34	Male	1	1	Eligible: Consented to linkage program (new HIV diagnosis)	0	0	0	1	1
1	4. >34	Female	1	1	Eligible: Consented to linkage program (prior HIV diagnosis, not in care)	0	0	0	1	0
1	4. >34	Female	1	1	Eligible: Consented to linkage program (prior HIV diagnosis, not in care)	0	0	0	1	0
1	2. 15-24	Female	1	1	Eligible: Consented to linkage program (prior HIV diagnosis, not in care)	0	0	0	1	0
1	4. >34	Male	1	1	Eligible: Consented to linkage program (prior HIV diagnosis, not in care)	0	0	0	1	0
1	2. 15-24	Female	1	1	Eligible: Consented to linkage program (prior HIV diagnosis, not in care)	0	0	0	1	0
1	1. <15	Female	1	1	Eligible: Consented to linkage program (new HIV diagnosis)	0	0	0	1	1
1	3. 25-34	Female	1	1	Eligible: Consented to linkage program (new HIV diagnosis)	0	0	0	1	0
1	2. 15-24	Female	1	0	Not eligible: Referred to facility outside CommLink area	0	1	0	0	1
1	4. >34	Female	1	0	Not eligible: Prior HIV diagnosis, currently in HIV care	1	0	0	0	0
1	4. >34	Male	1	0	Not eligible: Prior HIV diagnosis, currently in HIV care	1	0	0	0	0
1	3. 25-34	Male	1	1	Eligible: Consented to linkage program (new HIV diagnosis)	0	0	0	1	0
1	3. 25-34	Male	1	1	Eligible: Consented to linkage program (prior HIV diagnosis, not in care)	0	0	0	1	0
1	4. >34	Male	1	1	Eligible: Consented to linkage program (new HIV diagnosis)	0	0	0	1	1
1	4. >34	Male	1	1	Eligible: Consented to linkage program (prior HIV diagnosis, not in care)	0	0	0	1	0
1	1. <15	Male	1	1	Eligible: Consented to linkage program (new HIV diagnosis)	0	0	0	1	1
1	4. >34	Male	1	1	Eligible: Consented to linkage program (prior HIV diagnosis, not in care)	0	0	0	1	0
1	4. >34	Female	1	0	Not eligible: Prior HIV diagnosis, currently in HIV care	1	0	0	0	0
1	3. 25-34	Female	1	1	Eligible: Consented to linkage program (prior HIV diagnosis, not in care)	0	0	0	1	0
1	3. 25-34	Female	1	1	Eligible: Consented to linkage program (prior HIV diagnosis, not in care)	0	0	0	1	0
1	2. 15-24	Female	1	0	Not eligible: Prior HIV diagnosis, currently in HIV care	1	0	0	0	0
1	2. 15-24	Female	1	1	Eligible: Consented to linkage program (new HIV diagnosis)	0	0	0	1	0
1	3. 25-34	Male	1	1	Eligible: Consented to linkage program (new HIV diagnosis)	0	0	0	1	0
1	2. 15-24	Male	1	1	Eligible: Consented to linkage program (new HIV diagnosis)	0	0	0	1	0
1	1. <15	Female	1	1	Eligible: Consented to linkage program (new HIV diagnosis)	0	0	0	1	1
1	4. >34	Male	1	1	Eligible: Consented to linkage program (new HIV diagnosis)	0	0	0	1	1
1	3. 25-34	Male	1	1	Eligible: Consented to linkage program (new HIV diagnosis)	0	0	0	1	0
1	3. 25-34	Male	1	1	Eligible: Consented to linkage program (new HIV diagnosis)	0	0	0	1	0
1	4. >34	Female	1	1	Eligible: Consented to linkage program (prior HIV diagnosis, not in care)	0	0	0	1	0
1	2. 15-24	Male	1	1	Eligible: Consented to linkage program (new HIV diagnosis)	0	0	0	1	0
1	1. <15	Male	1	1	Eligible: Consented to linkage program (prior HIV diagnosis, not in care)	0	0	0	1	1
1	4. >34	Female	1	1	Eligible: Consented to linkage program (new HIV diagnosis)	0	0	0	1	0
1	4. >34	Male	1	0	Not eligible: Prior HIV diagnosis, currently in HIV care	1	0	0	0	1
1	3. 25-34	Female	1	1	Eligible: Consented to linkage program (prior HIV diagnosis, not in care)	0	0	0	1	0
1	3. 25-34	Female	1	1	Eligible: Consented to linkage program (prior HIV diagnosis, not in care)	0	0	0	1	1
1	2. 15-24	Female	1	1	Eligible: Consented to linkage program (prior HIV diagnosis, not in care)	0	0	0	1	1
1	2. 15-24	Male	1	1	Eligible: Consented to linkage program (new HIV diagnosis)	0	0	0	1	0
1	3. 25-34	Female	1	0	Not eligible: Prior HIV diagnosis, currently in HIV care	1	0	0	0	0
1	4. >34	Male	1	1	Eligible: Consented to linkage program (prior HIV diagnosis, not in care)	0	0	0	1	0
1	3. 25-34	Female	1	1	Eligible: Consented to linkage program (prior HIV diagnosis, not in care)	0	0	0	1	0
1	4. >34	Female	1	1	Eligible: Consented to linkage program (prior HIV diagnosis, not in care)	0	0	0	1	0
1	3. 25-34	Female	1	1	Eligible: Consented to linkage program (prior HIV diagnosis, not in care)	0	0	0	1	0
1	4. >34	Male	1	1	Eligible: Consented to linkage program (new HIV diagnosis)	0	0	0	1	1
1	4. >34	Female	1	0	Not eligible: Prior HIV diagnosis, currently in HIV care	1	0	0	0	1
1	3. 25-34	Male	1	1	Eligible: Consented to linkage program (new HIV diagnosis)	0	0	0	1	0
1	3. 25-34	Male	1	1	Eligible: Consented to linkage program (new HIV diagnosis)	0	0	0	1	0
1	2. 15-24	Female	1	0	Not eligible: Prior HIV diagnosis, currently in HIV care	1	0	0	0	0
1	2. 15-24	Female	1	1	Eligible: Consented to linkage program (new HIV diagnosis)	0	0	0	1	1
1	4. >34	Male	1	0	Not eligible: Referred to facility outside CommLink area	0	1	0	0	0
1	4. >34	Male	1	1	Eligible: Consented to linkage program (prior HIV diagnosis, not in care)	0	0	0	1	0
1	4. >34	Male	1	1	Eligible: Consented to linkage program (prior HIV diagnosis, not in care)	0	0	0	1	0
1	2. 15-24	Female	1	0	Not eligible: Other reason	0	0	1	0	0
1	4. >34	Male	1	1	Eligible: Consented to linkage program (new HIV diagnosis)	0	0	0	1	1
1	4. >34	Male	1	0	Not eligible: Prior HIV diagnosis, currently in HIV care	1	0	0	0	0
1	3. 25-34	Female	1	1	Eligible: Consented to linkage program (new HIV diagnosis)	0	0	0	1	0
1	4. >34	Male	1	0	Not eligible: Prior HIV diagnosis, currently in HIV care	1	0	0	0	0
1	3. 25-34	Male	1	1	Eligible: Consented to linkage program (prior HIV diagnosis, not in care)	0	0	0	1	0
1	3. 25-34	Male	1	1	Eligible: Consented to linkage program (new HIV diagnosis)	0	0	0	1	0
1	4. >34	Male	1	1	Eligible: Consented to linkage program (new HIV diagnosis)	0	0	0	1	0
1	3. 25-34	Male	1	0	Not eligible: Referred to facility outside CommLink area	0	1	0	0	0
1	3. 25-34	Female	1	0	Not eligible: Prior HIV diagnosis, currently in HIV care	1	0	0	0	0
1	2. 15-24	Male	1	1	Eligible: Consented to linkage program (prior HIV diagnosis, not in care)	0	0	0	1	1
1	4. >34	Male	1	1	Eligible: Consented to linkage program (prior HIV diagnosis, not in care)	0	0	0	1	0
1	3. 25-34	Female	1	1	Eligible: Consented to linkage program (new HIV diagnosis)	0	0	0	1	0
1	4. >34	Male	1	1	Eligible: Consented to linkage program (prior HIV diagnosis, not in care)	0	0	0	1	0
1	3. 25-34	Male	1	1	Eligible: Consented to linkage program (new HIV diagnosis)	0	0	0	1	0
1	4. >34	Female	1	1	Eligible: Consented to linkage program (prior HIV diagnosis, not in care)	0	0	0	1	0
1	2. 15-24	Male	1	0	Not eligible: Prior HIV diagnosis, currently in HIV care	1	0	0	0	0
1	4. >34	Male	1	1	Eligible: Consented to linkage program (new HIV diagnosis)	0	0	0	1	0
1	3. 25-34	Female	1	1	Eligible: Consented to linkage program (prior HIV diagnosis, not in care)	0	0	0	1	1
1	4. >34	Male	1	0	Not eligible: Prior HIV diagnosis, currently in HIV care	1	0	0	0	1
1	2. 15-24	Female	1	1	Eligible: Consented to linkage program (prior HIV diagnosis, not in care)	0	0	0	1	0
1	2. 15-24	Male	1	1	Eligible: Consented to linkage program (new HIV diagnosis)	0	0	0	1	0
1	3. 25-34	Male	1	1	Eligible: Consented to linkage program (prior HIV diagnosis, not in care)	0	0	0	1	0
1	3. 25-34	Male	1	0	Not eligible: Other reason	0	0	1	0	1
1	4. >34	Male	1	1	Eligible: Consented to linkage program (new HIV diagnosis)	0	0	0	1	0
1	4. >34	Male	1	1	Eligible: Consented to linkage program (prior HIV diagnosis, not in care)	0	0	0	1	1
1	3. 25-34	Female	1	0	Not eligible: Prior HIV diagnosis, currently in HIV care	1	0	0	0	0
1	3. 25-34	Male	1	0	Not eligible: Referred to facility outside CommLink area	0	1	0	0	0
1	4. >34	Male	1	1	Eligible: Consented to linkage program (new HIV diagnosis)	0	0	0	1	0
1	4. >34	Male	1	1	Eligible: Consented to linkage program (prior HIV diagnosis, not in care)	0	0	0	1	0
1	4. >34	Female	1	1	Eligible: Consented to linkage program (new HIV diagnosis)	0	0	0	1	1
1	3. 25-34	Female	1	1	Eligible: Consented to linkage program (prior HIV diagnosis, not in care)	0	0	0	1	0
1	3. 25-34	Male	1	1	Eligible: Consented to linkage program (prior HIV diagnosis, not in care)	0	0	0	1	0
1	3. 25-34	Male	1	1	Eligible: Consented to linkage program (new HIV diagnosis)	0	0	0	1	0
1	3. 25-34	Male	1	1	Eligible: Consented to linkage program (new HIV diagnosis)	0	0	0	1	0
1	2. 15-24	Male	1	1	Eligible: Consented to linkage program (new HIV diagnosis)	0	0	0	1	0
1	3. 25-34	Male	1	1	Eligible: Consented to linkage program (new HIV diagnosis)	0	0	0	1	0
1	3. 25-34	Male	1	1	Eligible: Consented to linkage program (new HIV diagnosis)	0	0	0	1	1
1	3. 25-34	Female	1	1	Eligible: Consented to linkage program (prior HIV diagnosis, not in care)	0	0	0	1	0
1	4. >34	Female	1	0	Not eligible: Prior HIV diagnosis, currently in HIV care	1	0	0	0	0
1	4. >34	Male	1	1	Eligible: Consented to linkage program (new HIV diagnosis)	0	0	0	1	0
1	3. 25-34	Male	1	1	Eligible: Consented to linkage program (new HIV diagnosis)	0	0	0	1	0
1	2. 15-24	Female	1	0	Not eligible: Prior HIV diagnosis, currently in HIV care	1	0	0	0	0
1	2. 15-24	Female	0	.	.	0	0	0	0	0
1	3. 25-34	Male	1	1	Eligible: Consented to linkage program (prior HIV diagnosis, not in care)	0	0	0	1	1
1	3. 25-34	Female	1	1	Eligible: Consented to linkage program (prior HIV diagnosis, not in care)	0	0	0	1	0
1	2. 15-24	Male	1	1	Eligible: Consented to linkage program (new HIV diagnosis)	0	0	0	1	1
1	2. 15-24	Female	1	0	Not eligible: Referred to facility outside CommLink area	0	1	0	0	0
1	4. >34	Male	1	0	Not eligible: Prior HIV diagnosis, currently in HIV care	1	0	0	0	0
1	3. 25-34	Male	1	0	Not eligible: Other reason	0	0	1	0	0
1	3. 25-34	Female	1	1	Eligible: Consented to linkage program (prior HIV diagnosis, not in care)	0	0	0	1	1
1	2. 15-24	Male	1	1	Eligible: Consented to linkage program (new HIV diagnosis)	0	0	0	1	0
1	4. >34	Male	1	1	Eligible: Consented to linkage program (new HIV diagnosis)	0	0	0	1	0
1	3. 25-34	Male	1	1	Eligible: Consented to linkage program (new HIV diagnosis)	0	0	0	1	0
1	3. 25-34	Male	1	0	Not eligible: Prior HIV diagnosis, currently in HIV care	1	0	0	0	0
1	3. 25-34	Female	1	1	Eligible: Consented to linkage program (prior HIV diagnosis, not in care)	0	0	0	1	0
1	4. >34	Male	1	1	Eligible: Consented to linkage program (prior HIV diagnosis, not in care)	0	0	0	1	0
1	3. 25-34	Male	1	1	Eligible: Consented to linkage program (prior HIV diagnosis, not in care)	0	0	0	1	0
1	3. 25-34	Male	1	1	Eligible: Consented to linkage program (new HIV diagnosis)	0	0	0	1	0
1	3. 25-34	Female	1	0	Not eligible: Prior HIV diagnosis, currently in HIV care	1	0	0	0	0
1	4. >34	Male	1	1	Eligible: Consented to linkage program (new HIV diagnosis)	0	0	0	1	0
1	3. 25-34	Female	1	1	Eligible: Consented to linkage program (new HIV diagnosis)	0	0	0	1	0
1	4. >34	Male	1	1	Eligible: Consented to linkage program (new HIV diagnosis)	0	0	0	1	0
1	4. >34	Male	1	0	Not eligible: Other reason (lives in other country)	0	1	0	0	0
1	3. 25-34	Female	1	1	Eligible: Consented to linkage program (prior HIV diagnosis, not in care)	0	0	0	1	1
1	1. <15	Male	1	1	Eligible: Consented to linkage program (new HIV diagnosis)	0	0	0	1	0
1	4. >34	Male	1	1	Eligible: Consented to linkage program (prior HIV diagnosis, not in care)	0	0	0	1	0
1	4. >34	Male	1	1	Eligible: Consented to linkage program (prior HIV diagnosis, not in care)	0	0	0	1	0
1	3. 25-34	Male	1	1	Eligible: Consented to linkage program (prior HIV diagnosis, not in care)	0	0	0	1	1
1	4. >34	Male	1	1	Eligible: Consented to linkage program (new HIV diagnosis)	0	0	0	1	0
1	3. 25-34	Male	1	0	Not eligible: Referred to facility outside CommLink area	0	1	0	0	0
1	2. 15-24	Female	1	0	Not eligible: Prior HIV diagnosis, currently in HIV care	1	0	0	0	0
1	3. 25-34	Female	1	1	Eligible: Consented to linkage program (new HIV diagnosis)	0	0	0	1	1
1	3. 25-34	Female	1	0	Not eligible: Prior HIV diagnosis, currently in HIV care	1	0	0	0	1
1	4. >34	Male	1	1	Eligible: Consented to linkage program (new HIV diagnosis)	0	0	0	1	0
1	3. 25-34	Male	1	1	Eligible: Consented to linkage program (prior HIV diagnosis, not in care)	0	0	0	1	0
1	3. 25-34	Female	1	1	Eligible: Consented to linkage program (new HIV diagnosis)	0	0	0	1	0
1	3. 25-34	Female	1	1	Eligible: Consented to linkage program (new HIV diagnosis)	0	0	0	1	0
1	4. >34	Female	1	1	Eligible: Consented to linkage program (new HIV diagnosis)	0	0	0	1	0
1	3. 25-34	Male	1	0	Not eligible: Other reason	0	0	1	0	0
1	2. 15-24	Female	1	1	Eligible: Consented to linkage program (new HIV diagnosis)	0	0	0	1	0
1	3. 25-34	Female	1	1	Eligible: Consented to linkage program (prior HIV diagnosis, not in care)	0	0	0	1	0
1	4. >34	Female	1	1	Eligible: Consented to linkage program (new HIV diagnosis)	0	0	0	1	1
1	4. >34	Male	1	1	Eligible: Consented to linkage program (new HIV diagnosis)	0	0	0	1	0
1	3. 25-34	Male	1	1	Eligible: Consented to linkage program (new HIV diagnosis)	0	0	0	1	0
1	3. 25-34	Male	1	1	Eligible: Consented to linkage program (prior HIV diagnosis, not in care)	0	0	0	1	1
1	4. >34	Male	1	1	Eligible: Consented to linkage program (prior HIV diagnosis, not in care)	0	0	0	1	0
1	3. 25-34	Male	1	1	Eligible: Consented to linkage program (new HIV diagnosis)	0	0	0	1	0
1	3. 25-34	Female	1	0	Not eligible: Other reason (lives in other country)	0	1	0	0	1
1	4. >34	Male	1	1	Eligible: Consented to linkage program (prior HIV diagnosis, not in care)	0	0	0	1	1
1	4. >34	Male	1	1	Eligible: Consented to linkage program (prior HIV diagnosis, not in care)	0	0	0	1	0
1	3. 25-34	Female	1	1	Eligible: Consented to linkage program (new HIV diagnosis)	0	0	0	1	1
1	4. >34	Female	1	1	Eligible: Consented to linkage program (prior HIV diagnosis, not in care)	0	0	0	1	0
1	4. >34	Female	1	1	Eligible: Refused to participate in CommLink	0	0	0	0	0
1	2. 15-24	Female	1	1	Eligible: Consented to linkage program (new HIV diagnosis)	0	0	0	1	0
1	3. 25-34	Male	1	1	Eligible: Consented to linkage program (new HIV diagnosis)	0	0	0	1	0
1	4. >34	Male	1	1	Eligible: Consented to linkage program (prior HIV diagnosis, not in care)	0	0	0	1	0
1	4. >34	Male	1	0	Not eligible: Other reason (lives in other country)	0	1	0	0	0
1	3. 25-34	Female	1	1	Eligible: Consented to linkage program (new HIV diagnosis)	0	0	0	1	0
1	3. 25-34	Male	1	1	Eligible: Consented to linkage program (prior HIV diagnosis, not in care)	0	0	0	1	0
1	4. >34	Male	1	1	Eligible: Consented to linkage program (prior HIV diagnosis, not in care)	0	0	0	1	0
1	3. 25-34	Male	1	1	Eligible: Consented to linkage program (prior HIV diagnosis, not in care)	0	0	0	1	0
1	4. >34	Male	1	0	Not eligible: Prior HIV diagnosis, currently in HIV care	1	0	0	0	0
1	4. >34	Male	1	0	Not eligible: Other reason	0	0	1	0	0
1	3. 25-34	Female	1	1	Eligible: Consented to linkage program (new HIV diagnosis)	0	0	0	1	0
1	2. 15-24	Female	1	1	Eligible: Consented to linkage program (prior HIV diagnosis, not in care)	0	0	0	1	0
1	1. <15	Female	1	1	Eligible: Consented to linkage program (prior HIV diagnosis, not in care)	0	0	0	1	1
1	3. 25-34	Female	1	0	Not eligible: Referred to facility outside CommLink area	0	1	0	0	0
1	4. >34	Female	1	1	Eligible: Consented to linkage program (prior HIV diagnosis, not in care)	0	0	0	1	0
1	2. 15-24	Male	1	1	Eligible: Consented to linkage program (new HIV diagnosis)	0	0	0	1	0
1	4. >34	Male	1	1	Eligible: Consented to linkage program (prior HIV diagnosis, not in care)	0	0	0	1	0
1	4. >34	Male	1	1	Eligible: Consented to linkage program (prior HIV diagnosis, not in care)	0	0	0	1	1
1	4. >34	Female	1	1	Eligible: Consented to linkage program (new HIV diagnosis)	0	0	0	1	0
1	4. >34	Female	1	1	Eligible: Consented to linkage program (prior HIV diagnosis, not in care)	0	0	0	1	0
1	3. 25-34	Male	1	1	Eligible: Consented to linkage program (new HIV diagnosis)	0	0	0	1	0
1	3. 25-34	Male	1	0	Not eligible: Prior HIV diagnosis, currently in HIV care	1	0	0	0	0
1	4. >34	Female	1	1	Eligible: Consented to linkage program (prior HIV diagnosis, not in care)	0	0	0	1	1
1	3. 25-34	Female	1	0	Not eligible: Other reason	0	0	1	0	0
1	4. >34	Male	1	0	Not eligible: Other reason	0	0	1	0	0
1	3. 25-34	Male	1	1	Eligible: Consented to linkage program (prior HIV diagnosis, not in care)	0	0	0	1	0
1	3. 25-34	Female	1	1	Eligible: Consented to linkage program (prior HIV diagnosis, not in care)	0	0	0	1	0
1	4. >34	Female	1	1	Eligible: Consented to linkage program (prior HIV diagnosis, not in care)	0	0	0	1	0
1	4. >34	Male	1	1	Eligible: Consented to linkage program (prior HIV diagnosis, not in care)	0	0	0	1	0
1	3. 25-34	Female	1	1	Eligible: Consented to linkage program (new HIV diagnosis)	0	0	0	1	1
1	4. >34	Male	1	1	Eligible: Consented to linkage program (prior HIV diagnosis, not in care)	0	0	0	1	1
1	4. >34	Male	1	1	Eligible: Consented to linkage program (prior HIV diagnosis, not in care)	0	0	0	1	0
1	4. >34	Female	1	1	Eligible: Consented to linkage program (prior HIV diagnosis, not in care)	0	0	0	1	0
1	4. >34	Female	1	1	Eligible: Consented to linkage program (prior HIV diagnosis, not in care)	0	0	0	1	1
1	4. >34	Male	1	1	Eligible: Consented to linkage program (prior HIV diagnosis, not in care)	0	0	0	1	1
1	2. 15-24	Female	1	1	Eligible: Consented to linkage program (prior HIV diagnosis, not in care)	0	0	0	1	1
1	4. >34	Male	1	1	Eligible: Consented to linkage program (prior HIV diagnosis, not in care)	0	0	0	1	0
1	3. 25-34	Male	1	0	Not eligible: Other reason (lives in other country)	0	1	0	0	0
1	3. 25-34	Female	1	0	Not eligible: Other reason (lives in other country)	0	1	0	0	0
1	4. >34	Male	1	1	Eligible: Consented to linkage program (new HIV diagnosis)	0	0	0	1	0
1	1. <15	Female	1	1	Eligible: Consented to linkage program (new HIV diagnosis)	0	0	0	1	0
1	3. 25-34	Female	1	1	Eligible: Consented to linkage program (prior HIV diagnosis, not in care)	0	0	0	1	0
1	2. 15-24	Male	1	1	Eligible: Consented to linkage program (new HIV diagnosis)	0	0	0	1	0
1	3. 25-34	Female	1	0	Not eligible: Prior HIV diagnosis, currently in HIV care	1	0	0	0	0
1	3. 25-34	Male	1	1	Eligible: Consented to linkage program (new HIV diagnosis)	0	0	0	1	1
1	2. 15-24	Female	1	1	Eligible: Consented to linkage program (prior HIV diagnosis, not in care)	0	0	0	1	0
1	4. >34	Male	1	1	Eligible: Consented to linkage program (new HIV diagnosis)	0	0	0	1	0
1	3. 25-34	Female	1	1	Eligible: Consented to linkage program (new HIV diagnosis)	0	0	0	1	0
1	4. >34	Female	1	1	Eligible: Consented to linkage program (prior HIV diagnosis, not in care)	0	0	0	1	0
1	4. >34	Male	1	1	Eligible: Consented to linkage program (prior HIV diagnosis, not in care)	0	0	0	1	0
1	4. >34	Male	1	1	Eligible: Consented to linkage program (prior HIV diagnosis, not in care)	0	0	0	1	0
1	3. 25-34	Female	1	1	Eligible: Consented to linkage program (new HIV diagnosis)	0	0	0	1	0
1	4. >34	Male	1	0	Not eligible: Other reason	0	0	1	0	1
1	3. 25-34	Male	1	1	Eligible: Consented to linkage program (prior HIV diagnosis, not in care)	0	0	0	1	0
1	3. 25-34	Male	1	1	Eligible: Consented to linkage program (prior HIV diagnosis, not in care)	0	0	0	1	0
1	2. 15-24	Female	1	1	Eligible: Consented to linkage program (new HIV diagnosis)	0	0	0	1	0
1	4. >34	Female	1	1	Eligible: Consented to linkage program (prior HIV diagnosis, not in care)	0	0	0	1	0
1	3. 25-34	Female	1	1	Eligible: Consented to linkage program (prior HIV diagnosis, not in care)	0	0	0	1	0
1	3. 25-34	Female	1	1	Eligible: Consented to linkage program (prior HIV diagnosis, not in care)	0	0	0	1	1
1	4. >34	Male	1	1	Eligible: Consented to linkage program (new HIV diagnosis)	0	0	0	1	0
1	3. 25-34	Male	1	0	Not eligible: Other reason	0	0	1	0	0
1	3. 25-34	Female	1	1	Eligible: Consented to linkage program (prior HIV diagnosis, not in care)	0	0	0	1	0
1	4. >34	Female	1	0	Not eligible: Prior HIV diagnosis, currently in HIV care	1	0	0	0	0
1	3. 25-34	Female	1	1	Eligible: Consented to linkage program (prior HIV diagnosis, not in care)	0	0	0	1	0
1	2. 15-24	Female	1	1	Eligible: Consented to linkage program (prior HIV diagnosis, not in care)	0	0	0	1	1
1	4. >34	Male	1	1	Eligible: Consented to linkage program (prior HIV diagnosis, not in care)	0	0	0	1	1
1	3. 25-34	Female	1	1	Eligible: Consented to linkage program (prior HIV diagnosis, not in care)	0	0	0	1	0
1	3. 25-34	Female	1	1	Eligible: Consented to linkage program (prior HIV diagnosis, not in care)	0	0	0	1	1
1	3. 25-34	Male	1	1	Eligible: Consented to linkage program (new HIV diagnosis)	0	0	0	1	1
1	2. 15-24	Female	1	1	Eligible: Refused to participate in CommLink	0	0	0	0	0
1	3. 25-34	Male	1	0	Not eligible: Other reason	0	0	1	0	0
1	3. 25-34	Female	1	0	Not eligible: Other reason (lives in other country)	0	1	0	0	0
1	3. 25-34	Male	1	1	Eligible: Consented to linkage program (new HIV diagnosis)	0	0	0	1	1
1	3. 25-34	Female	1	1	Eligible: Consented to linkage program (prior HIV diagnosis, not in care)	0	0	0	1	0
1	4. >34	Female	1	1	Eligible: Consented to linkage program (new HIV diagnosis)	0	0	0	1	1
1	3. 25-34	Female	1	0	Not eligible: Prior HIV diagnosis, currently in HIV care	1	0	0	0	0
1	2. 15-24	Female	1	0	Not eligible: Prior HIV diagnosis, currently in HIV care	1	0	0	0	0
1	4. >34	Male	1	1	Eligible: Consented to linkage program (prior HIV diagnosis, not in care)	0	0	0	1	0
1	4. >34	Male	1	1	Eligible: Consented to linkage program (prior HIV diagnosis, not in care)	0	0	0	1	0
1	4. >34	Male	1	1	Eligible: Consented to linkage program (prior HIV diagnosis, not in care)	0	0	0	1	0
1	2. 15-24	Female	1	0	Not eligible: Prior HIV diagnosis, currently in HIV care	1	0	0	0	0
1	2. 15-24	Female	1	1	Eligible: Consented to linkage program (new HIV diagnosis)	0	0	0	1	0
1	4. >34	Female	1	1	Eligible: Consented to linkage program (new HIV diagnosis)	0	0	0	1	0
1	4. >34	Female	1	1	Eligible: Consented to linkage program (prior HIV diagnosis, not in care)	0	0	0	1	0
1	3. 25-34	Male	1	1	Eligible: Consented to linkage program (new HIV diagnosis)	0	0	0	1	0
1	3. 25-34	Male	1	0	Not eligible: Other reason (lives in other country)	0	1	0	0	0
1	3. 25-34	Male	1	1	Eligible: Consented to linkage program (new HIV diagnosis)	0	0	0	1	0
1	3. 25-34	Male	1	0	Not eligible: Other reason (lives in other country)	0	1	0	0	0
1	2. 15-24	Female	1	1	Eligible: Consented to linkage program (prior HIV diagnosis, not in care)	0	0	0	1	0
1	4. >34	Female	1	1	Eligible: Consented to linkage program (prior HIV diagnosis, not in care)	0	0	0	1	0
1	3. 25-34	Male	1	1	Eligible: Refused to participate in CommLink	0	0	0	0	0
1	4. >34	Female	1	1	Eligible: Consented to linkage program (prior HIV diagnosis, not in care)	0	0	0	1	0
1	3. 25-34	Female	1	1	Eligible: Consented to linkage program (prior HIV diagnosis, not in care)	0	0	0	1	0
1	3. 25-34	Female	1	0	Not eligible: Prior HIV diagnosis, currently in HIV care	1	0	0	0	1
1	3. 25-34	Female	1	1	Eligible: Consented to linkage program (prior HIV diagnosis, not in care)	0	0	0	1	0
1	4. >34	Male	1	1	Eligible: Consented to linkage program (new HIV diagnosis)	0	0	0	1	0
1	3. 25-34	Female	1	1	Eligible: Consented to linkage program (new HIV diagnosis)	0	0	0	1	0
1	3. 25-34	Female	1	1	Eligible: Consented to linkage program (prior HIV diagnosis, not in care)	0	0	0	1	0
1	2. 15-24	Female	1	1	Eligible: Consented to linkage program (prior HIV diagnosis, not in care)	0	0	0	1	0
1	2. 15-24	Female	1	1	Eligible: Consented to linkage program (prior HIV diagnosis, not in care)	0	0	0	1	1
1	3. 25-34	Female	1	1	Eligible: Consented to linkage program (prior HIV diagnosis, not in care)	0	0	0	1	0
1	3. 25-34	Male	1	1	Eligible: Consented to linkage program (new HIV diagnosis)	0	0	0	1	0
1	4. >34	Male	1	1	Eligible: Consented to linkage program (new HIV diagnosis)	0	0	0	1	0
1	4. >34	Male	1	0	Not eligible: Prior HIV diagnosis, currently in HIV care	1	0	0	0	0
1	4. >34	Male	1	0	Not eligible: Prior HIV diagnosis, currently in HIV care	1	0	0	0	0
1	4. >34	Male	1	1	Eligible: Consented to linkage program (new HIV diagnosis)	0	0	0	1	0
1	2. 15-24	Female	1	0	Not eligible: Other reason (lives in other country)	0	1	0	0	0
1	4. >34	Female	1	0	Not eligible: Referred to facility outside CommLink area	0	1	0	0	0
1	3. 25-34	Female	1	1	Eligible: Consented to linkage program (new HIV diagnosis)	0	0	0	1	0
1	3. 25-34	Female	1	1	Eligible: Consented to linkage program (new HIV diagnosis)	0	0	0	1	0
1	3. 25-34	Female	1	0	Not eligible: Prior HIV diagnosis, currently in HIV care	1	0	0	0	0
1	3. 25-34	Female	1	0	Not eligible: Other reason	0	0	1	0	1
1	4. >34	Male	1	1	Eligible: Consented to linkage program (new HIV diagnosis)	0	0	0	1	0
1	4. >34	Female	1	1	Eligible: Consented to linkage program (new HIV diagnosis)	0	0	0	1	0
1	4. >34	Female	1	1	Eligible: Consented to linkage program (prior HIV diagnosis, not in care)	0	0	0	1	0
1	4. >34	Female	1	1	Eligible: Consented to linkage program (prior HIV diagnosis, not in care)	0	0	0	1	0
1	2. 15-24	Female	1	1	Eligible: Consented to linkage program (prior HIV diagnosis, not in care)	0	0	0	1	0
1	2. 15-24	Female	1	1	Eligible: Consented to linkage program (prior HIV diagnosis, not in care)	0	0	0	1	0
1	4. >34	Female	1	1	Eligible: Consented to linkage program (prior HIV diagnosis, not in care)	0	0	0	1	0
1	3. 25-34	Female	1	1	Eligible: Consented to linkage program (prior HIV diagnosis, not in care)	0	0	0	1	0
1	2. 15-24	Female	1	0	Not eligible: Referred to facility outside CommLink area	0	1	0	0	0
1	4. >34	Female	1	1	Eligible: Consented to linkage program (prior HIV diagnosis, not in care)	0	0	0	1	0
1	3. 25-34	Female	1	1	Eligible: Consented to linkage program (new HIV diagnosis)	0	0	0	1	0
1	3. 25-34	Female	1	0	Not eligible: Prior HIV diagnosis, currently in HIV care	1	0	0	0	0
1	2. 15-24	Female	1	1	Eligible: Consented to linkage program (prior HIV diagnosis, not in care)	0	0	0	1	0
1	3. 25-34	Female	1	1	Eligible: Consented to linkage program (new HIV diagnosis)	0	0	0	1	0
1	3. 25-34	Female	1	1	Eligible: Consented to linkage program (prior HIV diagnosis, not in care)	0	0	0	1	0
1	2. 15-24	Female	1	1	Eligible: Consented to linkage program (new HIV diagnosis)	0	0	0	1	0
1	3. 25-34	Male	1	1	Eligible: Consented to linkage program (new HIV diagnosis)	0	0	0	1	1
1	3. 25-34	Male	1	1	Eligible: Consented to linkage program (new HIV diagnosis)	0	0	0	1	0
1	3. 25-34	Female	1	1	Eligible: Consented to linkage program (new HIV diagnosis)	0	0	0	1	1
1	4. >34	Female	1	1	Eligible: Consented to linkage program (prior HIV diagnosis, not in care)	0	0	0	1	1
1	3. 25-34	Female	1	1	Eligible: Consented to linkage program (prior HIV diagnosis, not in care)	0	0	0	1	0
1	2. 15-24	Male	1	0	Not eligible: Other reason	0	0	1	0	0
1	4. >34	Male	1	1	Eligible: Consented to linkage program (new HIV diagnosis)	0	0	0	1	0
1	3. 25-34	Male	1	1	Eligible: Consented to linkage program (new HIV diagnosis)	0	0	0	1	0
1	3. 25-34	Female	1	1	Eligible: Consented to linkage program (prior HIV diagnosis, not in care)	0	0	0	1	0
1	4. >34	Male	1	1	Eligible: Consented to linkage program (new HIV diagnosis)	0	0	0	1	0
1	4. >34	Female	1	1	Eligible: Consented to linkage program (prior HIV diagnosis, not in care)	0	0	0	1	0
1	3. 25-34	Male	1	1	Eligible: Consented to linkage program (new HIV diagnosis)	0	0	0	1	1
1	2. 15-24	Female	1	1	Eligible: Consented to linkage program (new HIV diagnosis)	0	0	0	1	0
1	4. >34	Male	1	1	Eligible: Consented to linkage program (new HIV diagnosis)	0	0	0	1	1
1	4. >34	Female	1	0	Not eligible: Prior HIV diagnosis, currently in HIV care	1	0	0	0	0
1	2. 15-24	Male	1	0	Not eligible: Prior HIV diagnosis, currently in HIV care	1	0	0	0	0
1	4. >34	Female	1	0	Not eligible: Prior HIV diagnosis, currently in HIV care	1	0	0	0	0
1	2. 15-24	Female	1	1	Eligible: Consented to linkage program (new HIV diagnosis)	0	0	0	1	1
1	2. 15-24	Female	1	1	Eligible: Consented to linkage program (new HIV diagnosis)	0	0	0	1	1
1	3. 25-34	Male	1	1	Eligible: Consented to linkage program (new HIV diagnosis)	0	0	0	1	0
1	3. 25-34	Male	1	1	Eligible: Consented to linkage program (prior HIV diagnosis, not in care)	0	0	0	1	0
1	3. 25-34	Female	1	1	Eligible: Consented to linkage program (prior HIV diagnosis, not in care)	0	0	0	1	0
1	3. 25-34	Female	1	1	Eligible: Refused to participate in CommLink	0	0	0	0	0
1	2. 15-24	Female	1	1	Eligible: Consented to linkage program (prior HIV diagnosis, not in care)	0	0	0	1	0
1	3. 25-34	Male	1	1	Eligible: Consented to linkage program (new HIV diagnosis)	0	0	0	1	0
1	2. 15-24	Female	1	0	Not eligible: Referred to facility outside CommLink area	0	1	0	0	0
1	3. 25-34	Female	1	1	Eligible: Consented to linkage program (prior HIV diagnosis, not in care)	0	0	0	1	1
1	3. 25-34	Male	1	0	Not eligible: Prior HIV diagnosis, currently in HIV care	1	0	0	0	0
1	3. 25-34	Female	1	0	Not eligible: Referred to facility outside CommLink area	0	1	0	0	0
1	3. 25-34	Female	1	1	Eligible: Consented to linkage program (prior HIV diagnosis, not in care)	0	0	0	1	0
1	2. 15-24	Female	1	1	Eligible: Consented to linkage program (new HIV diagnosis)	0	0	0	1	0
1	3. 25-34	Female	1	1	Eligible: Consented to linkage program (prior HIV diagnosis, not in care)	0	0	0	1	1
1	2. 15-24	Female	1	1	Eligible: Consented to linkage program (prior HIV diagnosis, not in care)	0	0	0	1	0
1	2. 15-24	Female	1	1	Eligible: Consented to linkage program (new HIV diagnosis)	0	0	0	1	0
1	2. 15-24	Female	1	1	Eligible: Consented to linkage program (new HIV diagnosis)	0	0	0	1	0
1	3. 25-34	Female	1	0	Not eligible: Prior HIV diagnosis, currently in HIV care	1	0	0	0	0
1	3. 25-34	Female	1	0	Not eligible: Prior HIV diagnosis, currently in HIV care	1	0	0	0	0
1	2. 15-24	Female	1	0	Not eligible: Other reason	0	0	1	0	0
1	4. >34	Male	1	0	Not eligible: Prior HIV diagnosis, currently in HIV care	1	0	0	0	0
1	3. 25-34	Female	1	0	Not eligible: Referred to facility outside CommLink area	0	1	0	0	0
1	3. 25-34	Male	1	0	Not eligible: Referred to facility outside CommLink area	0	1	0	0	0
1	2. 15-24	Male	1	1	Eligible: Consented to linkage program (prior HIV diagnosis, not in care)	0	0	0	1	0
1	3. 25-34	Male	1	1	Eligible: Consented to linkage program (prior HIV diagnosis, not in care)	0	0	0	1	0
1	2. 15-24	Female	1	1	Eligible: Refused to participate in CommLink	0	0	0	0	0
1	2. 15-24	Female	1	1	Eligible: Consented to linkage program (new HIV diagnosis)	0	0	0	1	1
1	3. 25-34	Male	1	1	Eligible: Consented to linkage program (new HIV diagnosis)	0	0	0	1	0
1	3. 25-34	Female	1	1	Eligible: Consented to linkage program (prior HIV diagnosis, not in care)	0	0	0	1	0
1	2. 15-24	Male	1	1	Eligible: Consented to linkage program (new HIV diagnosis)	0	0	0	1	0
1	3. 25-34	Male	1	1	Eligible: Consented to linkage program (new HIV diagnosis)	0	0	0	1	0
1	4. >34	Male	1	1	Eligible: Consented to linkage program (prior HIV diagnosis, not in care)	0	0	0	1	0
1	3. 25-34	Male	1	1	Eligible: Consented to linkage program (prior HIV diagnosis, not in care)	0	0	0	1	0
1	2. 15-24	Female	1	1	Eligible: Consented to linkage program (new HIV diagnosis)	0	0	0	1	1
1	3. 25-34	Male	1	1	Eligible: Consented to linkage program (new HIV diagnosis)	0	0	0	1	0
1	4. >34	Female	1	1	Eligible: Consented to linkage program (prior HIV diagnosis, not in care)	0	0	0	1	0
1	4. >34	Female	1	1	Eligible: Consented to linkage program (new HIV diagnosis)	0	0	0	1	0
1	4. >34	Female	1	1	Eligible: Consented to linkage program (prior HIV diagnosis, not in care)	0	0	0	1	0
1	4. >34	Male	1	1	Eligible: Consented to linkage program (prior HIV diagnosis, not in care)	0	0	0	1	0
1	3. 25-34	Female	1	1	Eligible: Consented to linkage program (new HIV diagnosis)	0	0	0	1	0
1	4. >34	Male	1	1	Eligible: Consented to linkage program (new HIV diagnosis)	0	0	0	1	0
1	2. 15-24	Male	1	0	Not eligible: Other reason	0	0	1	0	0
1	2. 15-24	Female	1	1	Eligible: Consented to linkage program (new HIV diagnosis)	0	0	0	1	1
1	2. 15-24	Female	1	1	Eligible: Consented to linkage program (new HIV diagnosis)	0	0	0	1	0
1	4. >34	Male	1	0	Not eligible: Prior HIV diagnosis, currently in HIV care	1	0	0	0	0
1	4. >34	Male	1	1	Eligible: Consented to linkage program (prior HIV diagnosis, not in care)	0	0	0	1	0
1	4. >34	Male	1	0	Not eligible: Other reason	0	0	1	0	0
1	4. >34	Male	1	1	Eligible: Consented to linkage program (prior HIV diagnosis, not in care)	0	0	0	1	0
1	4. >34	Female	1	1	Eligible: Consented to linkage program (prior HIV diagnosis, not in care)	0	0	0	1	0
1	2. 15-24	Female	1	1	Eligible: Consented to linkage program (new HIV diagnosis)	0	0	0	1	0
1	2. 15-24	Female	1	1	Eligible: Refused to participate in CommLink	0	0	0	0	0
1	2. 15-24	Female	1	1	Eligible: Consented to linkage program (new HIV diagnosis)	0	0	0	1	0
1	3. 25-34	Male	1	1	Eligible: Consented to linkage program (prior HIV diagnosis, not in care)	0	0	0	1	0
1	4. >34	Female	1	1	Eligible: Consented to linkage program (prior HIV diagnosis, not in care)	0	0	0	1	1
1	3. 25-34	Male	1	1	Eligible: Consented to linkage program (prior HIV diagnosis, not in care)	0	0	0	1	1
1	4. >34	Male	1	1	Eligible: Consented to linkage program (new HIV diagnosis)	0	0	0	1	0
1	4. >34	Female	1	1	Eligible: Consented to linkage program (prior HIV diagnosis, not in care)	0	0	0	1	0
1	3. 25-34	Female	1	1	Eligible: Consented to linkage program (prior HIV diagnosis, not in care)	0	0	0	1	1
1	3. 25-34	Male	1	1	Eligible: Consented to linkage program (prior HIV diagnosis, not in care)	0	0	0	1	1
1	4. >34	Male	1	1	Eligible: Consented to linkage program (new HIV diagnosis)	0	0	0	1	0
1	2. 15-24	Female	1	1	Eligible: Consented to linkage program (prior HIV diagnosis, not in care)	0	0	0	1	0
1	3. 25-34	Female	1	1	Eligible: Consented to linkage program (prior HIV diagnosis, not in care)	0	0	0	1	0
1	3. 25-34	Male	1	1	Eligible: Consented to linkage program (new HIV diagnosis)	0	0	0	1	1
1	4. >34	Male	1	1	Eligible: Consented to linkage program (prior HIV diagnosis, not in care)	0	0	0	1	1
1	4. >34	Female	1	1	Eligible: Consented to linkage program (new HIV diagnosis)	0	0	0	1	0
1	3. 25-34	Female	1	0	Not eligible: Other reason (lives in other country)	0	1	0	0	0
1	3. 25-34	Female	1	1	Eligible: Consented to linkage program (prior HIV diagnosis, not in care)	0	0	0	1	1
1	2. 15-24	Female	1	1	Eligible: Consented to linkage program (prior HIV diagnosis, not in care)	0	0	0	1	0
1	4. >34	Male	1	1	Eligible: Consented to linkage program (new HIV diagnosis)	0	0	0	1	1
1	3. 25-34	Male	1	1	Eligible: Consented to linkage program (prior HIV diagnosis, not in care)	0	0	0	1	0
1	3. 25-34	Female	1	1	Eligible: Consented to linkage program (new HIV diagnosis)	0	0	0	1	0
1	4. >34	Female	1	1	Eligible: Consented to linkage program (prior HIV diagnosis, not in care)	0	0	0	1	0
1	4. >34	Male	1	1	Eligible: Consented to linkage program (prior HIV diagnosis, not in care)	0	0	0	1	0
1	4. >34	Male	1	1	Eligible: Consented to linkage program (prior HIV diagnosis, not in care)	0	0	0	1	0
1	4. >34	Male	1	1	Eligible: Consented to linkage program (new HIV diagnosis)	0	0	0	1	0
1	2. 15-24	Female	1	1	Eligible: Consented to linkage program (new HIV diagnosis)	0	0	0	1	1
1	3. 25-34	Male	1	1	Eligible: Consented to linkage program (new HIV diagnosis)	0	0	0	1	1
1	3. 25-34	Female	1	1	Eligible: Consented to linkage program (prior HIV diagnosis, not in care)	0	0	0	1	1
1	2. 15-24	Male	1	1	Eligible: Consented to linkage program (prior HIV diagnosis, not in care)	0	0	0	1	1
1	4. >34	Male	1	0	Not eligible: Other reason (lives in other country)	0	1	0	0	0
1	3. 25-34	Male	1	1	Eligible: Consented to linkage program (prior HIV diagnosis, not in care)	0	0	0	1	0
1	3. 25-34	Female	1	1	Eligible: Consented to linkage program (new HIV diagnosis)	0	0	0	1	1
1	3. 25-34	Female	1	1	Eligible: Consented to linkage program (prior HIV diagnosis, not in care)	0	0	0	1	0
1	4. >34	Male	1	1	Eligible: Consented to linkage program (prior HIV diagnosis, not in care)	0	0	0	1	0
1	3. 25-34	Male	1	1	Eligible: Consented to linkage program (new HIV diagnosis)	0	0	0	1	0
1	3. 25-34	Male	1	0	Not eligible: Other reason	0	0	1	0	0
1	4. >34	Male	1	1	Eligible: Consented to linkage program (new HIV diagnosis)	0	0	0	1	0
1	4. >34	Male	1	1	Eligible: Consented to linkage program (new HIV diagnosis)	0	0	0	1	1
1	4. >34	Male	1	0	Not eligible: Other reason (lives in other country)	0	1	0	0	0
1	4. >34	Male	1	1	Eligible: Consented to linkage program (prior HIV diagnosis, not in care)	0	0	0	1	0
1	4. >34	Female	1	1	Eligible: Consented to linkage program (prior HIV diagnosis, not in care)	0	0	0	1	0
1	3. 25-34	Female	1	1	Eligible: Consented to linkage program (prior HIV diagnosis, not in care)	0	0	0	1	0
1	4. >34	Male	1	1	Eligible: Consented to linkage program (prior HIV diagnosis, not in care)	0	0	0	1	1
1	3. 25-34	Female	1	1	Eligible: Consented to linkage program (new HIV diagnosis)	0	0	0	1	0
1	3. 25-34	Female	1	1	Eligible: Consented to linkage program (new HIV diagnosis)	0	0	0	1	0
1	4. >34	Male	1	1	Eligible: Consented to linkage program (prior HIV diagnosis, not in care)	0	0	0	1	0
1	3. 25-34	Female	1	1	Eligible: Consented to linkage program (prior HIV diagnosis, not in care)	0	0	0	1	0
1	4. >34	Female	1	1	Eligible: Consented to linkage program (prior HIV diagnosis, not in care)	0	0	0	1	1
1	3. 25-34	Female	1	1	Eligible: Consented to linkage program (new HIV diagnosis)	0	0	0	1	0
1	4. >34	Male	1	0	Not eligible: Other reason	0	0	1	0	0
1	3. 25-34	Male	1	1	Eligible: Consented to linkage program (prior HIV diagnosis, not in care)	0	0	0	1	1
1	2. 15-24	Female	1	1	Eligible: Consented to linkage program (prior HIV diagnosis, not in care)	0	0	0	1	1
1	4. >34	Male	1	1	Eligible: Consented to linkage program (new HIV diagnosis)	0	0	0	1	0
1	4. >34	Male	1	1	Eligible: Consented to linkage program (new HIV diagnosis)	0	0	0	1	1
1	3. 25-34	Male	1	0	Not eligible: Other reason	0	0	1	0	0
1	4. >34	Female	1	0	Not eligible: Prior HIV diagnosis, currently in HIV care	1	0	0	0	0
1	3. 25-34	Female	1	1	Eligible: Consented to linkage program (new HIV diagnosis)	0	0	0	1	0
1	3. 25-34	Female	1	1	Eligible: Refused to participate in CommLink	0	0	0	0	0
1	3. 25-34	Female	1	1	Eligible: Consented to linkage program (new HIV diagnosis)	0	0	0	1	0
1	3. 25-34	Female	1	1	Eligible: Consented to linkage program (prior HIV diagnosis, not in care)	0	0	0	1	0
1	3. 25-34	Female	1	1	Eligible: Consented to linkage program (new HIV diagnosis)	0	0	0	1	0
1	4. >34	Male	1	1	Eligible: Consented to linkage program (prior HIV diagnosis, not in care)	0	0	0	1	0
1	3. 25-34	Male	1	1	Eligible: Consented to linkage program (new HIV diagnosis)	0	0	0	1	0
1	2. 15-24	Female	1	1	Eligible: Refused to participate in CommLink	0	0	0	0	0
1	3. 25-34	Female	1	1	Eligible: Consented to linkage program (new HIV diagnosis)	0	0	0	1	0
1	3. 25-34	Female	1	1	Eligible: Consented to linkage program (prior HIV diagnosis, not in care)	0	0	0	1	1
1	4. >34	Female	1	1	Eligible: Consented to linkage program (new HIV diagnosis)	0	0	0	1	1
1	4. >34	Male	1	1	Eligible: Consented to linkage program (new HIV diagnosis)	0	0	0	1	0
1	3. 25-34	Female	1	1	Eligible: Consented to linkage program (new HIV diagnosis)	0	0	0	1	0
1	3. 25-34	Female	1	0	Not eligible: Prior HIV diagnosis, currently in HIV care	1	0	0	0	0
1	3. 25-34	Female	1	0	Not eligible: Prior HIV diagnosis, currently in HIV care	1	0	0	0	0
1	4. >34	Female	1	1	Eligible: Consented to linkage program (new HIV diagnosis)	0	0	0	1	0
1	3. 25-34	Male	1	1	Eligible: Consented to linkage program (new HIV diagnosis)	0	0	0	1	0
1	4. >34	Female	1	1	Eligible: Consented to linkage program (prior HIV diagnosis, not in care)	0	0	0	1	0
1	3. 25-34	Female	1	1	Eligible: Consented to linkage program (prior HIV diagnosis, not in care)	0	0	0	1	0
1	3. 25-34	Female	1	1	Eligible: Consented to linkage program (prior HIV diagnosis, not in care)	0	0	0	1	1
1	3. 25-34	Male	0	.	.	0	0	0	0	0
1	2. 15-24	Female	1	1	Eligible: Consented to linkage program (prior HIV diagnosis, not in care)	0	0	0	1	0
1	4. >34	Female	1	0	Not eligible: Prior HIV diagnosis, currently in HIV care	1	0	0	0	0
1	3. 25-34	Male	1	1	Eligible: Consented to linkage program (prior HIV diagnosis, not in care)	0	0	0	1	1
1	3. 25-34	Female	1	1	Eligible: Consented to linkage program (new HIV diagnosis)	0	0	0	1	0
1	3. 25-34	Female	1	1	Eligible: Consented to linkage program (prior HIV diagnosis, not in care)	0	0	0	1	0
1	4. >34	Male	1	0	Not eligible: Other reason (lives in other country)	0	1	0	0	0
1	4. >34	Male	1	0	Not eligible: Other reason	0	0	1	0	0
1	3. 25-34	Female	1	1	Eligible: Consented to linkage program (prior HIV diagnosis, not in care)	0	0	0	1	1
1	2. 15-24	Female	1	1	Eligible: Consented to linkage program (prior HIV diagnosis, not in care)	0	0	0	1	1
1	2. 15-24	Female	1	1	Eligible: Consented to linkage program (new HIV diagnosis)	0	0	0	1	1
1	4. >34	Female	1	1	Eligible: Consented to linkage program (prior HIV diagnosis, not in care)	0	0	0	1	1
1	3. 25-34	Male	1	1	Eligible: Consented to linkage program (prior HIV diagnosis, not in care)	0	0	0	1	1
1	3. 25-34	Female	1	1	Eligible: Consented to linkage program (prior HIV diagnosis, not in care)	0	0	0	1	1
1	4. >34	Male	1	1	Eligible: Consented to linkage program (prior HIV diagnosis, not in care)	0	0	0	1	1
1	3. 25-34	Male	1	1	Eligible: Consented to linkage program (new HIV diagnosis)	0	0	0	1	1
1	4. >34	Female	1	1	Eligible: Consented to linkage program (new HIV diagnosis)	0	0	0	1	0
1	4. >34	Male	1	1	Eligible: Consented to linkage program (new HIV diagnosis)	0	0	0	1	0
1	3. 25-34	Male	1	1	Eligible: Refused to participate in CommLink	0	0	0	0	1
1	4. >34	Female	1	1	Eligible: Consented to linkage program (new HIV diagnosis)	0	0	0	1	0
1	2. 15-24	Female	1	1	Eligible: Consented to linkage program (prior HIV diagnosis, not in care)	0	0	0	1	0
1	4. >34	Male	1	1	Eligible: Consented to linkage program (prior HIV diagnosis, not in care)	0	0	0	1	0
1	2. 15-24	Female	1	1	Eligible: Consented to linkage program (new HIV diagnosis)	0	0	0	1	0
1	4. >34	Male	1	1	Eligible: Consented to linkage program (new HIV diagnosis)	0	0	0	1	0
1	2. 15-24	Male	1	0	Not eligible: Prior HIV diagnosis, currently in HIV care	1	0	0	0	0
1	3. 25-34	Male	1	0	Not eligible: Other reason	0	0	1	0	1
1	4. >34	Male	1	1	Eligible: Consented to linkage program (prior HIV diagnosis, not in care)	0	0	0	1	0
1	4. >34	Female	1	0	Not eligible: Other reason	0	0	1	0	1
1	2. 15-24	Male	1	0	Not eligible: Prior HIV diagnosis, currently in HIV care	1	0	0	0	0
1	2. 15-24	Female	1	1	Eligible: Consented to linkage program (prior HIV diagnosis, not in care)	0	0	0	1	1
1	2. 15-24	Female	1	1	Eligible: Consented to linkage program (prior HIV diagnosis, not in care)	0	0	0	1	1
1	3. 25-34	Female	1	1	Eligible: Consented to linkage program (new HIV diagnosis)	0	0	0	1	0
1	3. 25-34	Male	1	0	Not eligible: Other reason (lives in other country)	0	1	0	0	0
1	1. <15	Female	1	1	Eligible: Consented to linkage program (new HIV diagnosis)	0	0	0	1	1
1	4. >34	Male	1	1	Eligible: Consented to linkage program (new HIV diagnosis)	0	0	0	1	0
1	3. 25-34	Male	1	1	Eligible: Consented to linkage program (new HIV diagnosis)	0	0	0	1	0
1	3. 25-34	Male	1	1	Eligible: Consented to linkage program (new HIV diagnosis)	0	0	0	1	1
1	3. 25-34	Male	1	1	Eligible: Consented to linkage program (new HIV diagnosis)	0	0	0	1	0
1	2. 15-24	Male	1	1	Eligible: Consented to linkage program (new HIV diagnosis)	0	0	0	1	0
1	3. 25-34	Male	1	1	Eligible: Consented to linkage program (new HIV diagnosis)	0	0	0	1	0
1	3. 25-34	Male	1	1	Eligible: Consented to linkage program (prior HIV diagnosis, not in care)	0	0	0	1	1
1	2. 15-24	Male	1	1	Eligible: Consented to linkage program (new HIV diagnosis)	0	0	0	1	1
1	4. >34	Male	1	1	Eligible: Consented to linkage program (prior HIV diagnosis, not in care)	0	0	0	1	0
1	4. >34	Male	1	1	Eligible: Consented to linkage program (new HIV diagnosis)	0	0	0	1	0
1	3. 25-34	Male	1	1	Eligible: Consented to linkage program (prior HIV diagnosis, not in care)	0	0	0	1	0
1	2. 15-24	Female	1	1	Eligible: Consented to linkage program (new HIV diagnosis)	0	0	0	1	1
1	3. 25-34	Male	1	1	Eligible: Consented to linkage program (new HIV diagnosis)	0	0	0	1	1
1	4. >34	Male	1	1	Eligible: Consented to linkage program (new HIV diagnosis)	0	0	0	1	0
1	3. 25-34	Male	1	1	Eligible: Consented to linkage program (prior HIV diagnosis, not in care)	0	0	0	1	1
1	4. >34	Male	1	1	Eligible: Consented to linkage program (prior HIV diagnosis, not in care)	0	0	0	1	1
1	2. 15-24	Female	1	1	Eligible: Consented to linkage program (new HIV diagnosis)	0	0	0	1	0
1	3. 25-34	Male	1	1	Eligible: Consented to linkage program (prior HIV diagnosis, not in care)	0	0	0	1	0
1	2. 15-24	Female	1	1	Eligible: Consented to linkage program (new HIV diagnosis)	0	0	0	1	1
1	4. >34	Female	1	1	Eligible: Consented to linkage program (prior HIV diagnosis, not in care)	0	0	0	1	0
1	4. >34	Male	1	1	Eligible: Consented to linkage program (prior HIV diagnosis, not in care)	0	0	0	1	0
1	3. 25-34	Female	1	0	Not eligible: Prior HIV diagnosis, currently in HIV care	1	0	0	0	1
1	4. >34	Female	1	1	Eligible: Consented to linkage program (prior HIV diagnosis, not in care)	0	0	0	1	0
1	4. >34	Male	1	1	Eligible: Consented to linkage program (prior HIV diagnosis, not in care)	0	0	0	1	1
1	3. 25-34	Female	1	1	Eligible: Consented to linkage program (prior HIV diagnosis, not in care)	0	0	0	1	0
1	3. 25-34	Male	1	1	Eligible: Consented to linkage program (new HIV diagnosis)	0	0	0	1	1
1	4. >34	Male	1	1	Eligible: Consented to linkage program (new HIV diagnosis)	0	0	0	1	0
1	4. >34	Male	1	1	Eligible: Consented to linkage program (new HIV diagnosis)	0	0	0	1	1
1	4. >34	Female	1	1	Eligible: Consented to linkage program (new HIV diagnosis)	0	0	0	1	1
1	3. 25-34	Male	1	1	Eligible: Consented to linkage program (new HIV diagnosis)	0	0	0	1	0
1	3. 25-34	Male	1	1	Eligible: Consented to linkage program (new HIV diagnosis)	0	0	0	1	0
1	4. >34	Male	1	1	Eligible: Consented to linkage program (prior HIV diagnosis, not in care)	0	0	0	1	1
1	3. 25-34	Male	1	1	Eligible: Consented to linkage program (prior HIV diagnosis, not in care)	0	0	0	1	0
1	3. 25-34	Female	1	1	Eligible: Consented to linkage program (new HIV diagnosis)	0	0	0	1	0
1	3. 25-34	Male	1	1	Eligible: Consented to linkage program (prior HIV diagnosis, not in care)	0	0	0	1	1
1	3. 25-34	Female	1	1	Eligible: Consented to linkage program (prior HIV diagnosis, not in care)	0	0	0	1	1
1	4. >34	Male	1	1	Eligible: Consented to linkage program (prior HIV diagnosis, not in care)	0	0	0	1	1
1	2. 15-24	Female	1	1	Eligible: Consented to linkage program (new HIV diagnosis)	0	0	0	1	0
1	2. 15-24	Female	1	1	Eligible: Consented to linkage program (prior HIV diagnosis, not in care)	0	0	0	1	0
1	4. >34	Female	1	1	Eligible: Consented to linkage program (prior HIV diagnosis, not in care)	0	0	0	1	1
1	2. 15-24	Female	1	1	Eligible: Consented to linkage program (prior HIV diagnosis, not in care)	0	0	0	1	1
1	4. >34	Male	1	1	Eligible: Consented to linkage program (prior HIV diagnosis, not in care)	0	0	0	1	1
1	4. >34	Male	1	1	Eligible: Consented to linkage program (prior HIV diagnosis, not in care)	0	0	0	1	0
1	3. 25-34	Female	1	1	Eligible: Consented to linkage program (prior HIV diagnosis, not in care)	0	0	0	1	0
1	4. >34	Male	1	1	Eligible: Consented to linkage program (prior HIV diagnosis, not in care)	0	0	0	1	0
1	4. >34	Male	1	1	Eligible: Consented to linkage program (prior HIV diagnosis, not in care)	0	0	0	1	1
1	3. 25-34	Female	1	1	Eligible: Consented to linkage program (prior HIV diagnosis, not in care)	0	0	0	1	1
1	4. >34	Female	1	1	Eligible: Consented to linkage program (new HIV diagnosis)	0	0	0	1	0
1	4. >34	Male	1	1	Eligible: Consented to linkage program (new HIV diagnosis)	0	0	0	1	0
1	2. 15-24	Male	1	1	Eligible: Consented to linkage program (new HIV diagnosis)	0	0	0	1	0
1	3. 25-34	Male	1	0	Not eligible: Other reason	0	0	1	0	1
1	4. >34	Male	1	0	Not eligible: Other reason	0	0	1	0	0
1	4. >34	Male	1	1	Eligible: Refused to participate in CommLink	0	0	0	0	0
1	3. 25-34	Male	1	0	Not eligible: Other reason (lives in other country)	0	1	0	0	0
1	4. >34	Male	1	1	Eligible: Consented to linkage program (new HIV diagnosis)	0	0	0	1	0
1	3. 25-34	Male	1	1	Eligible: Consented to linkage program (prior HIV diagnosis, not in care)	0	0	0	1	1
1	1. <15	Female	1	1	Eligible: Consented to linkage program (new HIV diagnosis)	0	0	0	1	0
1	3. 25-34	Female	1	1	Eligible: Consented to linkage program (prior HIV diagnosis, not in care)	0	0	0	1	1
1	4. >34	Male	1	1	Eligible: Consented to linkage program (new HIV diagnosis)	0	0	0	1	0
1	4. >34	Male	1	1	Eligible: Consented to linkage program (new HIV diagnosis)	0	0	0	1	0
1	3. 25-34	Male	1	1	Eligible: Consented to linkage program (new HIV diagnosis)	0	0	0	1	0
1	3. 25-34	Male	1	1	Eligible: Consented to linkage program (prior HIV diagnosis, not in care)	0	0	0	1	1
1	3. 25-34	Female	1	1	Eligible: Consented to linkage program (prior HIV diagnosis, not in care)	0	0	0	1	0
1	4. >34	Female	1	1	Eligible: Consented to linkage program (prior HIV diagnosis, not in care)	0	0	0	1	0
1	4. >34	Male	1	1	Eligible: Consented to linkage program (new HIV diagnosis)	0	0	0	1	0
1	4. >34	Male	1	1	Eligible: Consented to linkage program (new HIV diagnosis)	0	0	0	1	0
1	4. >34	Male	1	1	Eligible: Consented to linkage program (prior HIV diagnosis, not in care)	0	0	0	1	0
1	2. 15-24	Female	1	1	Eligible: Consented to linkage program (new HIV diagnosis)	0	0	0	1	0
1	3. 25-34	Male	1	1	Eligible: Consented to linkage program (prior HIV diagnosis, not in care)	0	0	0	1	0
1	3. 25-34	Female	1	1	Eligible: Consented to linkage program (prior HIV diagnosis, not in care)	0	0	0	1	1
1	2. 15-24	Female	1	1	Eligible: Consented to linkage program (new HIV diagnosis)	0	0	0	1	0
1	4. >34	Female	1	1	Eligible: Consented to linkage program (prior HIV diagnosis, not in care)	0	0	0	1	1
1	3. 25-34	Male	1	1	Eligible: Consented to linkage program (new HIV diagnosis)	0	0	0	1	0
1	2. 15-24	Female	1	1	Eligible: Consented to linkage program (prior HIV diagnosis, not in care)	0	0	0	1	1
1	4. >34	Female	1	0	Not eligible: Other reason	0	0	1	0	0
1	4. >34	Male	1	1	Eligible: Consented to linkage program (new HIV diagnosis)	0	0	0	1	1
1	2. 15-24	Female	1	1	Eligible: Consented to linkage program (prior HIV diagnosis, not in care)	0	0	0	1	0
1	3. 25-34	Male	1	1	Eligible: Consented to linkage program (prior HIV diagnosis, not in care)	0	0	0	1	1
1	4. >34	Male	1	1	Eligible: Consented to linkage program (prior HIV diagnosis, not in care)	0	0	0	1	0
1	3. 25-34	Female	1	0	Not eligible: Prior HIV diagnosis, currently in HIV care	1	0	0	0	0
1	4. >34	Male	1	1	Eligible: Consented to linkage program (new HIV diagnosis)	0	0	0	1	0
1	3. 25-34	Female	1	1	Eligible: Consented to linkage program (new HIV diagnosis)	0	0	0	1	0
1	4. >34	Female	1	1	Eligible: Consented to linkage program (prior HIV diagnosis, not in care)	0	0	0	1	0
1	3. 25-34	Female	1	1	Eligible: Consented to linkage program (new HIV diagnosis)	0	0	0	1	1
1	2. 15-24	Female	1	1	Eligible: Consented to linkage program (prior HIV diagnosis, not in care)	0	0	0	1	0
1	3. 25-34	Female	1	0	Not eligible: Prior HIV diagnosis, currently in HIV care	1	0	0	0	0
1	4. >34	Female	1	1	Eligible: Consented to linkage program (prior HIV diagnosis, not in care)	0	0	0	1	0
1	3. 25-34	Female	1	1	Eligible: Consented to linkage program (prior HIV diagnosis, not in care)	0	0	0	1	0
1	4. >34	Male	1	1	Eligible: Consented to linkage program (new HIV diagnosis)	0	0	0	1	0
1	3. 25-34	Female	1	1	Eligible: Consented to linkage program (new HIV diagnosis)	0	0	0	1	0
1	2. 15-24	Female	1	1	Eligible: Consented to linkage program (new HIV diagnosis)	0	0	0	1	0
1	3. 25-34	Female	1	1	Eligible: Consented to linkage program (new HIV diagnosis)	0	0	0	1	0
1	3. 25-34	Male	1	1	Eligible: Consented to linkage program (prior HIV diagnosis, not in care)	0	0	0	1	1
1	4. >34	Male	1	1	Eligible: Consented to linkage program (new HIV diagnosis)	0	0	0	1	0
1	3. 25-34	Male	1	1	Eligible: Consented to linkage program (new HIV diagnosis)	0	0	0	1	0
1	3. 25-34	Female	1	0	Not eligible: Prior HIV diagnosis, currently in HIV care	1	0	0	0	0
1	4. >34	Female	1	0	Not eligible: Other reason (lives in other country)	0	1	0	0	0
1	3. 25-34	Female	1	1	Eligible: Consented to linkage program (new HIV diagnosis)	0	0	0	1	0
1	2. 15-24	Male	1	1	Eligible: Consented to linkage program (new HIV diagnosis)	0	0	0	1	0
1	4. >34	Male	1	1	Eligible: Consented to linkage program (prior HIV diagnosis, not in care)	0	0	0	1	1
1	3. 25-34	Female	1	1	Eligible: Consented to linkage program (new HIV diagnosis)	0	0	0	1	0
1	3. 25-34	Male	1	1	Eligible: Consented to linkage program (new HIV diagnosis)	0	0	0	1	1
1	3. 25-34	Female	0	.	.	.	.	.	.	1
1	3. 25-34	Male	1	1	Eligible: Consented to linkage program (prior HIV diagnosis, not in care)	0	0	0	1	0
1	4. >34	Male	1	1	Eligible: Consented to linkage program (prior HIV diagnosis, not in care)	0	0	0	1	0
1	3. 25-34	Male	1	1	Eligible: Consented to linkage program (prior HIV diagnosis, not in care)	0	0	0	1	1
1	3. 25-34	Female	1	1	Eligible: Consented to linkage program (prior HIV diagnosis, not in care)	0	0	0	1	1
1	3. 25-34	Male	1	1	Eligible: Consented to linkage program (new HIV diagnosis)	0	0	0	1	1
1	4. >34	Male	1	1	Eligible: Consented to linkage program (prior HIV diagnosis, not in care)	0	0	0	1	0
1	3. 25-34	Male	1	1	Eligible: Refused to participate in CommLink	0	0	0	0	0
1	1. <15	Female	1	1	Eligible: Consented to linkage program (prior HIV diagnosis, not in care)	0	0	0	1	1
1	1. <15	Female	1	1	Eligible: Consented to linkage program (new HIV diagnosis)	0	0	0	1	1
1	4. >34	Female	1	1	Eligible: Consented to linkage program (prior HIV diagnosis, not in care)	0	0	0	1	0
1	3. 25-34	Male	1	1	Eligible: Consented to linkage program (new HIV diagnosis)	0	0	0	1	0
1	4. >34	Female	1	1	Eligible: Consented to linkage program (prior HIV diagnosis, not in care)	0	0	0	1	0
1	2. 15-24	Female	1	1	Eligible: Refused to participate in CommLink	0	0	0	0	0
1	3. 25-34	Male	1	0	Not eligible: Referred to facility outside CommLink area	0	1	0	0	0
1	2. 15-24	Female	1	1	Eligible: Consented to linkage program (new HIV diagnosis)	0	0	0	1	0
1	4. >34	Female	1	1	Eligible: Consented to linkage program (prior HIV diagnosis, not in care)	0	0	0	1	0
1	3. 25-34	Female	1	1	Eligible: Consented to linkage program (prior HIV diagnosis, not in care)	0	0	0	1	1
1	4. >34	Female	1	0	Not eligible: Other reason	0	0	1	0	0
1	4. >34	Male	1	1	Eligible: Consented to linkage program (new HIV diagnosis)	0	0	0	1	0
1	3. 25-34	Female	1	1	Eligible: Consented to linkage program (new HIV diagnosis)	0	0	0	1	0
1	2. 15-24	Male	1	1	Eligible: Consented to linkage program (new HIV diagnosis)	0	0	0	1	0
1	3. 25-34	Male	1	1	Eligible: Consented to linkage program (prior HIV diagnosis, not in care)	0	0	0	1	0
1	3. 25-34	Male	1	1	Eligible: Consented to linkage program (new HIV diagnosis)	0	0	0	1	0
1	4. >34	Female	1	0	Not eligible: Other reason	0	0	1	0	0
1	4. >34	Male	1	1	Eligible: Consented to linkage program (prior HIV diagnosis, not in care)	0	0	0	1	0
1	3. 25-34	Female	1	1	Eligible: Consented to linkage program (prior HIV diagnosis, not in care)	0	0	0	1	1
1	4. >34	Female	1	0	Not eligible: Referred to facility outside CommLink area	0	1	0	0	0
1	4. >34	Male	1	1	Eligible: Consented to linkage program (new HIV diagnosis)	0	0	0	1	0
1	4. >34	Male	1	1	Eligible: Consented to linkage program (new HIV diagnosis)	0	0	0	1	0
1	3. 25-34	Female	1	1	Eligible: Consented to linkage program (prior HIV diagnosis, not in care)	0	0	0	1	0
1	2. 15-24	Female	1	1	Eligible: Consented to linkage program (prior HIV diagnosis, not in care)	0	0	0	1	0
1	3. 25-34	Male	1	1	Eligible: Consented to linkage program (prior HIV diagnosis, not in care)	0	0	0	1	1
1	2. 15-24	Female	1	1	Eligible: Consented to linkage program (prior HIV diagnosis, not in care)	0	0	0	1	1
1	3. 25-34	Male	0	.	.	0	0	0	0	0
1	3. 25-34	Female	1	1	Eligible: Consented to linkage program (prior HIV diagnosis, not in care)	0	0	0	1	0
1	3. 25-34	Female	1	1	Eligible: Consented to linkage program (prior HIV diagnosis, not in care)	0	0	0	1	0
1	4. >34	Female	1	1	Eligible: Consented to linkage program (prior HIV diagnosis, not in care)	0	0	0	1	1
1	3. 25-34	Male	1	1	Eligible: Consented to linkage program (prior HIV diagnosis, not in care)	0	0	0	1	0
1	3. 25-34	Male	1	0	Not eligible: Other reason	0	0	1	0	0
1	3. 25-34	Female	1	1	Eligible: Consented to linkage program (prior HIV diagnosis, not in care)	0	0	0	1	0
1	1. <15	Male	1	1	Eligible: Consented to linkage program (prior HIV diagnosis, not in care)	0	0	0	1	1
1	1. <15	Female	1	1	Eligible: Consented to linkage program (new HIV diagnosis)	0	0	0	1	1
1	2. 15-24	Female	1	1	Eligible: Consented to linkage program (prior HIV diagnosis, not in care)	0	0	0	1	0
1	3. 25-34	Male	1	1	Eligible: Consented to linkage program (new HIV diagnosis)	0	0	0	1	0
1	2. 15-24	Female	1	0	Not eligible: Prior HIV diagnosis, currently in HIV care	1	0	0	0	0
1	4. >34	Female	1	1	Eligible: Consented to linkage program (prior HIV diagnosis, not in care)	0	0	0	1	0
1	3. 25-34	Female	1	1	Eligible: Consented to linkage program (prior HIV diagnosis, not in care)	0	0	0	1	0
1	3. 25-34	Male	1	1	Eligible: Consented to linkage program (new HIV diagnosis)	0	0	0	1	0
1	2. 15-24	Female	1	1	Eligible: Consented to linkage program (new HIV diagnosis)	0	0	0	1	1
1	2. 15-24	Female	1	1	Eligible: Consented to linkage program (prior HIV diagnosis, not in care)	0	0	0	1	0
1	4. >34	Female	1	1	Eligible: Consented to linkage program (new HIV diagnosis)	0	0	0	1	0
1	2. 15-24	Female	1	1	Eligible: Consented to linkage program (prior HIV diagnosis, not in care)	0	0	0	1	0
1	4. >34	Female	1	1	Eligible: Consented to linkage program (prior HIV diagnosis, not in care)	0	0	0	1	0
1	4. >34	Male	1	1	Eligible: Consented to linkage program (prior HIV diagnosis, not in care)	0	0	0	1	1
1	3. 25-34	Male	1	1	Eligible: Consented to linkage program (new HIV diagnosis)	0	0	0	1	0
1	3. 25-34	Female	1	1	Eligible: Consented to linkage program (new HIV diagnosis)	0	0	0	1	0
1	4. >34	Male	1	1	Eligible: Consented to linkage program (new HIV diagnosis)	0	0	0	1	0
1	4. >34	Female	1	1	Eligible: Consented to linkage program (new HIV diagnosis)	0	0	0	1	1
1	3. 25-34	Female	1	1	Eligible: Consented to linkage program (new HIV diagnosis)	0	0	0	1	0
1	3. 25-34	Female	1	1	Eligible: Consented to linkage program (prior HIV diagnosis, not in care)	0	0	0	1	1
1	2. 15-24	Female	1	0	Not eligible: Other reason	0	0	1	0	0
1	3. 25-34	Male	1	0	Not eligible: Other reason (lives in other country)	0	1	0	0	0
1	4. >34	Male	1	1	Eligible: Consented to linkage program (new HIV diagnosis)	0	0	0	1	0
1	3. 25-34	Male	1	0	Not eligible: Other reason	0	0	1	0	0
1	3. 25-34	Male	1	0	Not eligible: Prior HIV diagnosis, currently in HIV care	1	0	0	0	0
1	3. 25-34	Female	1	1	Eligible: Consented to linkage program (prior HIV diagnosis, not in care)	0	0	0	1	0
1	3. 25-34	Male	1	1	Eligible: Refused to participate in CommLink	0	0	0	0	0
1	2. 15-24	Female	1	1	Eligible: Consented to linkage program (prior HIV diagnosis, not in care)	0	0	0	1	1
1	3. 25-34	Female	1	0	Not eligible: Referred to facility outside CommLink area	0	1	0	0	1
1	3. 25-34	Male	1	1	Eligible: Consented to linkage program (prior HIV diagnosis, not in care)	0	0	0	1	0
1	2. 15-24	Female	1	1	Eligible: Consented to linkage program (prior HIV diagnosis, not in care)	0	0	0	1	0
1	3. 25-34	Female	1	1	Eligible: Consented to linkage program (prior HIV diagnosis, not in care)	0	0	0	1	1
1	4. >34	Female	1	1	Eligible: Consented to linkage program (prior HIV diagnosis, not in care)	0	0	0	1	0
1	3. 25-34	Male	1	1	Eligible: Consented to linkage program (new HIV diagnosis)	0	0	0	1	0
1	3. 25-34	Male	1	0	Not eligible: Other reason (lives in other country)	0	1	0	0	0
1	3. 25-34	Male	1	1	Eligible: Consented to linkage program (new HIV diagnosis)	0	0	0	1	1
1	4. >34	Male	1	1	Eligible: Consented to linkage program (new HIV diagnosis)	0	0	0	1	0
1	3. 25-34	Female	1	1	Eligible: Consented to linkage program (prior HIV diagnosis, not in care)	0	0	0	1	1
1	3. 25-34	Male	1	0	Not eligible: Other reason	0	0	1	0	0
1	4. >34	Female	1	1	Eligible: Consented to linkage program (new HIV diagnosis)	0	0	0	1	0
1	2. 15-24	Male	1	1	Eligible: Consented to linkage program (new HIV diagnosis)	0	0	0	1	0
1	4. >34	Male	1	1	Eligible: Consented to linkage program (prior HIV diagnosis, not in care)	0	0	0	1	0
1	2. 15-24	Female	1	1	Eligible: Consented to linkage program (new HIV diagnosis)	0	0	0	1	0
1	4. >34	Female	1	1	Eligible: Consented to linkage program (new HIV diagnosis)	0	0	0	1	0
1	3. 25-34	Male	1	1	Eligible: Consented to linkage program (new HIV diagnosis)	0	0	0	1	0
1	3. 25-34	Male	1	1	Eligible: Consented to linkage program (new HIV diagnosis)	0	0	0	1	0
1	2. 15-24	Female	1	1	Eligible: Consented to linkage program (prior HIV diagnosis, not in care)	0	0	0	1	1
1	3. 25-34	Female	1	1	Eligible: Consented to linkage program (prior HIV diagnosis, not in care)	0	0	0	1	1
1	4. >34	Male	1	1	Eligible: Consented to linkage program (prior HIV diagnosis, not in care)	0	0	0	1	1
1	4. >34	Male	1	0	Not eligible: Other reason	0	0	1	0	1
1	2. 15-24	Female	1	1	Eligible: Consented to linkage program (prior HIV diagnosis, not in care)	0	0	0	1	1
1	1. <15	Female	1	1	Eligible: Consented to linkage program (new HIV diagnosis)	0	0	0	1	0
1	4. >34	Male	1	0	Not eligible: Other reason	0	0	1	0	0
1	4. >34	Female	1	1	Eligible: Consented to linkage program (new HIV diagnosis)	0	0	0	1	0
1	3. 25-34	Male	1	1	Eligible: Consented to linkage program (prior HIV diagnosis, not in care)	0	0	0	1	0
1	4. >34	Female	1	1	Eligible: Consented to linkage program (prior HIV diagnosis, not in care)	0	0	0	1	1
1	4. >34	Male	1	1	Eligible: Consented to linkage program (new HIV diagnosis)	0	0	0	1	1
1	2. 15-24	Female	1	1	Eligible: Consented to linkage program (new HIV diagnosis)	0	0	0	1	1
1	2. 15-24	Female	1	1	Eligible: Consented to linkage program (new HIV diagnosis)	0	0	0	1	1
1	3. 25-34	Male	1	0	Not eligible: Prior HIV diagnosis, currently in HIV care	1	0	0	0	0
1	4. >34	Female	1	1	Eligible: Consented to linkage program (prior HIV diagnosis, not in care)	0	0	0	1	1
1	3. 25-34	Female	1	1	Eligible: Consented to linkage program (prior HIV diagnosis, not in care)	0	0	0	1	1
1	4. >34	Male	1	1	Eligible: Consented to linkage program (prior HIV diagnosis, not in care)	0	0	0	1	0
1	4. >34	Male	1	1	Eligible: Consented to linkage program (new HIV diagnosis)	0	0	0	1	1
1	1. <15	Male	1	1	Eligible: Consented to linkage program (new HIV diagnosis)	0	0	0	1	1
1	2. 15-24	Female	1	1	Eligible: Consented to linkage program (prior HIV diagnosis, not in care)	0	0	0	1	0
1	2. 15-24	Female	1	1	Eligible: Consented to linkage program (prior HIV diagnosis, not in care)	0	0	0	1	0
1	3. 25-34	Female	1	1	Eligible: Consented to linkage program (prior HIV diagnosis, not in care)	0	0	0	1	0
1	3. 25-34	Male	1	1	Eligible: Consented to linkage program (prior HIV diagnosis, not in care)	0	0	0	1	0
1	3. 25-34	Male	1	1	Eligible: Consented to linkage program (prior HIV diagnosis, not in care)	0	0	0	1	0
1	3. 25-34	Female	1	1	Eligible: Consented to linkage program (prior HIV diagnosis, not in care)	0	0	0	1	0
1	4. >34	Male	1	1	Eligible: Consented to linkage program (prior HIV diagnosis, not in care)	0	0	0	1	1
1	4. >34	Male	1	1	Eligible: Consented to linkage program (new HIV diagnosis)	0	0	0	1	0
1	3. 25-34	Male	1	1	Eligible: Consented to linkage program (prior HIV diagnosis, not in care)	0	0	0	1	0
1	3. 25-34	Female	1	1	Eligible: Consented to linkage program (prior HIV diagnosis, not in care)	0	0	0	1	1
1	3. 25-34	Male	1	1	Eligible: Consented to linkage program (prior HIV diagnosis, not in care)	0	0	0	1	0
1	3. 25-34	Male	1	1	Eligible: Consented to linkage program (prior HIV diagnosis, not in care)	0	0	0	1	0
1	4. >34	Male	1	1	Eligible: Consented to linkage program (prior HIV diagnosis, not in care)	0	0	0	1	0
1	4. >34	Female	1	1	Eligible: Consented to linkage program (prior HIV diagnosis, not in care)	0	0	0	1	0
1	4. >34	Male	1	1	Eligible: Consented to linkage program (prior HIV diagnosis, not in care)	0	0	0	1	0
1	4. >34	Male	1	1	Eligible: Consented to linkage program (new HIV diagnosis)	0	0	0	1	0
1	3. 25-34	Female	1	1	Eligible: Consented to linkage program (new HIV diagnosis)	0	0	0	1	0
1	3. 25-34	Male	1	0	Not eligible: Prior HIV diagnosis, currently in HIV care	1	0	0	0	0
1	2. 15-24	Female	1	1	Eligible: Consented to linkage program (new HIV diagnosis)	0	0	0	1	1
1	3. 25-34	Male	1	1	Eligible: Consented to linkage program (prior HIV diagnosis, not in care)	0	0	0	1	0
1	4. >34	Male	1	1	Eligible: Consented to linkage program (new HIV diagnosis)	0	0	0	1	0
1	2. 15-24	Female	1	1	Eligible: Consented to linkage program (new HIV diagnosis)	0	0	0	1	0
1	4. >34	Male	1	1	Eligible: Consented to linkage program (new HIV diagnosis)	0	0	0	1	0
1	4. >34	Female	1	1	Eligible: Consented to linkage program (prior HIV diagnosis, not in care)	0	0	0	1	0
1	3. 25-34	Male	1	1	Eligible: Consented to linkage program (new HIV diagnosis)	0	0	0	1	1
1	4. >34	Male	1	0	Not eligible: Other reason	0	0	1	0	0
1	4. >34	Female	1	1	Eligible: Consented to linkage program (prior HIV diagnosis, not in care)	0	0	0	1	0
1	3. 25-34	Male	1	1	Eligible: Consented to linkage program (prior HIV diagnosis, not in care)	0	0	0	1	1
1	3. 25-34	Female	1	1	Eligible: Consented to linkage program (new HIV diagnosis)	0	0	0	1	0
1	3. 25-34	Female	1	1	Eligible: Consented to linkage program (new HIV diagnosis)	0	0	0	1	1
1	2. 15-24	Female	1	1	Eligible: Consented to linkage program (new HIV diagnosis)	0	0	0	1	0
1	3. 25-34	Female	1	1	Eligible: Consented to linkage program (prior HIV diagnosis, not in care)	0	0	0	1	1
1	3. 25-34	Male	1	1	Eligible: Refused to participate in CommLink	0	0	0	0	0
1	4. >34	Male	1	1	Eligible: Consented to linkage program (new HIV diagnosis)	0	0	0	1	1
1	3. 25-34	Male	1	1	Eligible: Refused to participate in CommLink	0	0	0	0	0
1	3. 25-34	Male	1	1	Eligible: Consented to linkage program (prior HIV diagnosis, not in care)	0	0	0	1	0
1	3. 25-34	Female	1	1	Eligible: Consented to linkage program (new HIV diagnosis)	0	0	0	1	1
1	4. >34	Male	1	1	Eligible: Consented to linkage program (prior HIV diagnosis, not in care)	0	0	0	1	0
1	4. >34	Male	1	1	Eligible: Consented to linkage program (new HIV diagnosis)	0	0	0	1	0
1	3. 25-34	Female	1	1	Eligible: Refused to participate in CommLink	0	0	0	0	1
1	2. 15-24	Female	1	1	Eligible: Consented to linkage program (new HIV diagnosis)	0	0	0	1	0
1	3. 25-34	Female	1	1	Eligible: Consented to linkage program (new HIV diagnosis)	0	0	0	1	0
1	4. >34	Male	1	0	Not eligible: Other reason	0	0	1	0	0
1	4. >34	Male	1	1	Eligible: Consented to linkage program (new HIV diagnosis)	0	0	0	1	0
1	2. 15-24	Male	1	0	Not eligible: Other reason	0	0	1	0	0
1	4. >34	Female	1	1	Eligible: Consented to linkage program (prior HIV diagnosis, not in care)	0	0	0	1	0
1	4. >34	Male	1	1	Eligible: Consented to linkage program (prior HIV diagnosis, not in care)	0	0	0	1	0
1	3. 25-34	Female	1	1	Eligible: Consented to linkage program (new HIV diagnosis)	0	0	0	1	0
1	3. 25-34	Female	1	1	Eligible: Consented to linkage program (new HIV diagnosis)	0	0	0	1	0
1	2. 15-24	Female	1	1	Eligible: Consented to linkage program (new HIV diagnosis)	0	0	0	1	0
1	2. 15-24	Male	1	1	Eligible: Consented to linkage program (prior HIV diagnosis, not in care)	0	0	0	1	0
1	1. <15	Female	1	1	Eligible: Consented to linkage program (new HIV diagnosis)	0	0	0	1	1
1	3. 25-34	Female	1	1	Eligible: Consented to linkage program (new HIV diagnosis)	0	0	0	1	0
1	4. >34	Male	1	1	Eligible: Consented to linkage program (prior HIV diagnosis, not in care)	0	0	0	1	0
1	4. >34	Male	1	0	Not eligible: Prior HIV diagnosis, currently in HIV care	1	0	0	0	0
1	4. >34	Male	1	1	Eligible: Consented to linkage program (prior HIV diagnosis, not in care)	0	0	0	1	0
1	2. 15-24	Female	1	1	Eligible: Consented to linkage program (prior HIV diagnosis, not in care)	0	0	0	1	1
1	2. 15-24	Female	1	1	Eligible: Consented to linkage program (new HIV diagnosis)	0	0	0	1	1
1	4. >34	Female	1	1	Eligible: Consented to linkage program (new HIV diagnosis)	0	0	0	1	0
1	3. 25-34	Female	1	1	Eligible: Consented to linkage program (new HIV diagnosis)	0	0	0	1	0
1	4. >34	Male	1	0	Not eligible: Prior HIV diagnosis, currently in HIV care	1	0	0	0	0
1	4. >34	Male	1	1	Eligible: Consented to linkage program (prior HIV diagnosis, not in care)	0	0	0	1	0
1	4. >34	Male	1	1	Eligible: Consented to linkage program (new HIV diagnosis)	0	0	0	1	0
1	3. 25-34	Female	1	1	Eligible: Consented to linkage program (prior HIV diagnosis, not in care)	0	0	0	1	0
1	3. 25-34	Female	1	1	Eligible: Consented to linkage program (prior HIV diagnosis, not in care)	0	0	0	1	0
1	2. 15-24	Female	1	1	Eligible: Consented to linkage program (new HIV diagnosis)	0	0	0	1	0
1	4. >34	Female	1	1	Eligible: Consented to linkage program (prior HIV diagnosis, not in care)	0	0	0	1	1
1	2. 15-24	Female	1	1	Eligible: Consented to linkage program (new HIV diagnosis)	0	0	0	1	0
1	2. 15-24	Female	1	0	Not eligible: Prior HIV diagnosis, currently in HIV care	1	0	0	0	0
1	4. >34	Female	1	1	Eligible: Consented to linkage program (prior HIV diagnosis, not in care)	0	0	0	1	0
1	3. 25-34	Female	1	0	Not eligible: Prior HIV diagnosis, currently in HIV care	1	0	0	0	0
1	2. 15-24	Female	1	1	Eligible: Consented to linkage program (new HIV diagnosis)	0	0	0	1	0
1	2. 15-24	Female	1	1	Eligible: Consented to linkage program (new HIV diagnosis)	0	0	0	1	1
1	4. >34	Female	1	1	Eligible: Consented to linkage program (prior HIV diagnosis, not in care)	0	0	0	1	1
1	1. <15	Female	1	1	Eligible: Consented to linkage program (new HIV diagnosis)	0	0	0	1	1
1	3. 25-34	Female	1	1	Eligible: Consented to linkage program (prior HIV diagnosis, not in care)	0	0	0	1	0
1	3. 25-34	Female	1	0	Not eligible: Prior HIV diagnosis, currently in HIV care	1	0	0	0	0
1	3. 25-34	Male	1	0	Not eligible: Other reason (lives in other country)	0	1	0	0	0
1	4. >34	Female	1	1	Eligible: Consented to linkage program (prior HIV diagnosis, not in care)	0	0	0	1	0
1	3. 25-34	Male	0	.	.	0	0	0	0	0
1	3. 25-34	Female	1	1	Eligible: Refused to participate in CommLink	0	0	0	0	0
1	1. <15	Male	1	1	Eligible: Refused to participate in CommLink	0	0	0	0	1
1	4. >34	Male	1	1	Eligible: Consented to linkage program (prior HIV diagnosis, not in care)	0	0	0	1	1
1	2. 15-24	Female	1	1	Eligible: Consented to linkage program (new HIV diagnosis)	0	0	0	1	0
1	4. >34	Female	1	1	Eligible: Consented to linkage program (prior HIV diagnosis, not in care)	0	0	0	1	0
1	4. >34	Male	1	1	Eligible: Consented to linkage program (prior HIV diagnosis, not in care)	0	0	0	1	0
1	3. 25-34	Female	1	0	Not eligible: Prior HIV diagnosis, currently in HIV care	1	0	0	0	1
1	3. 25-34	Male	1	1	Eligible: Consented to linkage program (new HIV diagnosis)	0	0	0	1	1
1	4. >34	Male	1	1	Eligible: Consented to linkage program (prior HIV diagnosis, not in care)	0	0	0	1	0
1	3. 25-34	Female	1	1	Eligible: Consented to linkage program (new HIV diagnosis)	0	0	0	1	1
1	3. 25-34	Male	1	1	Eligible: Consented to linkage program (prior HIV diagnosis, not in care)	0	0	0	1	0
1	4. >34	Female	1	1	Eligible: Consented to linkage program (prior HIV diagnosis, not in care)	0	0	0	1	0
1	2. 15-24	Female	1	1	Eligible: Consented to linkage program (prior HIV diagnosis, not in care)	0	0	0	1	1
1	4. >34	Male	1	1	Eligible: Consented to linkage program (new HIV diagnosis)	0	0	0	1	0
1	4. >34	Male	1	1	Eligible: Consented to linkage program (prior HIV diagnosis, not in care)	0	0	0	1	0
1	4. >34	Female	1	1	Eligible: Consented to linkage program (new HIV diagnosis)	0	0	0	1	0
1	3. 25-34	Male	1	1	Eligible: Consented to linkage program (new HIV diagnosis)	0	0	0	1	0
1	3. 25-34	Male	1	0	Not eligible: Prior HIV diagnosis, currently in HIV care	1	0	0	0	0
1	4. >34	Female	1	1	Eligible: Consented to linkage program (prior HIV diagnosis, not in care)	0	0	0	1	1
1	4. >34	Male	1	1	Eligible: Consented to linkage program (prior HIV diagnosis, not in care)	0	0	0	1	0
1	3. 25-34	Female	1	0	Not eligible: Prior HIV diagnosis, currently in HIV care	1	0	0	0	0
1	3. 25-34	Female	1	1	Eligible: Consented to linkage program (prior HIV diagnosis, not in care)	0	0	0	1	0
1	3. 25-34	Male	0	.	.	0	0	0	0	0
1	4. >34	Female	1	1	Eligible: Refused to participate in CommLink	0	0	0	0	0
1	4. >34	Female	1	1	Eligible: Consented to linkage program (prior HIV diagnosis, not in care)	0	0	0	1	1
1	3. 25-34	Male	1	1	Eligible: Consented to linkage program (new HIV diagnosis)	0	0	0	1	0
1	2. 15-24	Female	1	1	Eligible: Consented to linkage program (new HIV diagnosis)	0	0	0	1	0
1	3. 25-34	Female	1	1	Eligible: Consented to linkage program (new HIV diagnosis)	0	0	0	1	1
1	4. >34	Male	1	1	Eligible: Consented to linkage program (new HIV diagnosis)	0	0	0	1	0
1	3. 25-34	Female	1	1	Eligible: Consented to linkage program (new HIV diagnosis)	0	0	0	1	0
1	2. 15-24	Female	1	1	Eligible: Consented to linkage program (prior HIV diagnosis, not in care)	0	0	0	1	0
1	3. 25-34	Male	0	.	.	0	0	0	0	0
1	4. >34	Female	1	0	Not eligible: Other reason (lives in other country)	0	1	0	0	1
1	3. 25-34	Male	1	0	Not eligible: Other reason (lives in other country)	0	1	0	0	0
1	4. >34	Female	1	1	Eligible: Consented to linkage program (new HIV diagnosis)	0	0	0	1	0
1	4. >34	Female	1	1	Eligible: Consented to linkage program (prior HIV diagnosis, not in care)	0	0	0	1	0
1	3. 25-34	Female	1	1	Eligible: Consented to linkage program (prior HIV diagnosis, not in care)	0	0	0	1	1
1	3. 25-34	Male	1	1	Eligible: Consented to linkage program (new HIV diagnosis)	0	0	0	1	0
1	3. 25-34	Male	1	1	Eligible: Consented to linkage program (new HIV diagnosis)	0	0	0	1	0
1	2. 15-24	Female	1	1	Eligible: Consented to linkage program (new HIV diagnosis)	0	0	0	1	1
1	4. >34	Male	1	1	Eligible: Consented to linkage program (prior HIV diagnosis, not in care)	0	0	0	1	1
1	4. >34	Female	1	1	Eligible: Consented to linkage program (new HIV diagnosis)	0	0	0	1	1
1	3. 25-34	Female	1	1	Eligible: Consented to linkage program (prior HIV diagnosis, not in care)	0	0	0	1	1
1	2. 15-24	Female	1	1	Eligible: Consented to linkage program (new HIV diagnosis)	0	0	0	1	0
1	3. 25-34	Female	1	1	Eligible: Consented to linkage program (prior HIV diagnosis, not in care)	0	0	0	1	0
1	4. >34	Male	1	1	Eligible: Consented to linkage program (prior HIV diagnosis, not in care)	0	0	0	1	0
1	4. >34	Male	1	1	Eligible: Consented to linkage program (prior HIV diagnosis, not in care)	0	0	0	1	1
1	3. 25-34	Male	1	0	Not eligible: Other reason	0	0	1	0	0
1	3. 25-34	Male	1	1	Eligible: Consented to linkage program (new HIV diagnosis)	0	0	0	1	0
1	3. 25-34	Female	1	1	Eligible: Consented to linkage program (prior HIV diagnosis, not in care)	0	0	0	1	0
1	3. 25-34	Male	1	0	Not eligible: Other reason	0	0	1	0	0
1	3. 25-34	Female	1	1	Eligible: Consented to linkage program (new HIV diagnosis)	0	0	0	1	0
1	3. 25-34	Female	1	1	Eligible: Refused to participate in CommLink	0	0	0	0	0
1	4. >34	Male	1	1	Eligible: Consented to linkage program (prior HIV diagnosis, not in care)	0	0	0	1	0
1	4. >34	Female	1	1	Eligible: Consented to linkage program (prior HIV diagnosis, not in care)	0	0	0	1	0
1	4. >34	Male	1	0	Not eligible: Other reason	0	0	1	0	0
1	3. 25-34	Female	1	1	Eligible: Consented to linkage program (new HIV diagnosis)	0	0	0	1	0
1	3. 25-34	Female	1	1	Eligible: Consented to linkage program (new HIV diagnosis)	0	0	0	1	0
1	3. 25-34	Male	1	1	Eligible: Consented to linkage program (new HIV diagnosis)	0	0	0	1	0
1	4. >34	Female	1	1	Eligible: Consented to linkage program (prior HIV diagnosis, not in care)	0	0	0	1	0
1	4. >34	Male	1	1	Eligible: Consented to linkage program (new HIV diagnosis)	0	0	0	1	0
1	3. 25-34	Male	1	1	Eligible: Consented to linkage program (prior HIV diagnosis, not in care)	0	0	0	1	0
1	4. >34	Male	1	1	Eligible: Consented to linkage program (prior HIV diagnosis, not in care)	0	0	0	1	0
1	3. 25-34	Female	1	1	Eligible: Consented to linkage program (prior HIV diagnosis, not in care)	0	0	0	1	0
1	3. 25-34	Male	1	1	Eligible: Consented to linkage program (prior HIV diagnosis, not in care)	0	0	0	1	0
1	3. 25-34	Female	1	1	Eligible: Consented to linkage program (prior HIV diagnosis, not in care)	0	0	0	1	1
1	3. 25-34	Female	1	1	Eligible: Consented to linkage program (prior HIV diagnosis, not in care)	0	0	0	1	1
1	2. 15-24	Female	1	1	Eligible: Consented to linkage program (prior HIV diagnosis, not in care)	0	0	0	1	0
1	3. 25-34	Female	1	1	Eligible: Consented to linkage program (new HIV diagnosis)	0	0	0	1	0
1	4. >34	Male	1	1	Eligible: Consented to linkage program (new HIV diagnosis)	0	0	0	1	0
1	2. 15-24	Male	1	1	Eligible: Consented to linkage program (new HIV diagnosis)	0	0	0	1	0
1	3. 25-34	Male	1	1	Eligible: Consented to linkage program (prior HIV diagnosis, not in care)	0	0	0	1	0
1	3. 25-34	Male	1	1	Eligible: Consented to linkage program (new HIV diagnosis)	0	0	0	1	0
1	4. >34	Male	1	1	Eligible: Consented to linkage program (prior HIV diagnosis, not in care)	0	0	0	1	0
1	4. >34	Female	1	0	Not eligible: Prior HIV diagnosis, currently in HIV care	1	0	0	0	0
1	3. 25-34	Female	1	1	Eligible: Consented to linkage program (new HIV diagnosis)	0	0	0	1	1
1	2. 15-24	Male	1	1	Eligible: Consented to linkage program (prior HIV diagnosis, not in care)	0	0	0	1	0
1	2. 15-24	Male	1	1	Eligible: Consented to linkage program (prior HIV diagnosis, not in care)	0	0	0	1	0
1	4. >34	Male	1	1	Eligible: Consented to linkage program (new HIV diagnosis)	0	0	0	1	0
1	2. 15-24	Female	1	1	Eligible: Consented to linkage program (new HIV diagnosis)	0	0	0	1	0
1	4. >34	Male	1	1	Eligible: Consented to linkage program (new HIV diagnosis)	0	0	0	1	0
1	3. 25-34	Male	1	1	Eligible: Consented to linkage program (new HIV diagnosis)	0	0	0	1	0
1	2. 15-24	Female	1	0	Not eligible: Prior HIV diagnosis, currently in HIV care	1	0	0	0	0
1	3. 25-34	Male	1	0	Not eligible: Other reason (lives in other country)	0	1	0	0	0
1	4. >34	Male	1	1	Eligible: Refused to participate in CommLink	0	0	0	0	0
1	2. 15-24	Female	1	1	Eligible: Refused to participate in CommLink	0	0	0	0	0
1	4. >34	Male	1	1	Eligible: Consented to linkage program (new HIV diagnosis)	0	0	0	1	0
1	4. >34	Male	1	1	Eligible: Consented to linkage program (new HIV diagnosis)	0	0	0	1	1
1	3. 25-34	Female	1	0	Not eligible: Other reason (lives in other country)	0	1	0	0	0
1	3. 25-34	Male	1	0	Not eligible: Prior HIV diagnosis, currently in HIV care	1	0	0	0	1
1	2. 15-24	Female	1	1	Eligible: Consented to linkage program (new HIV diagnosis)	0	0	0	1	0
1	4. >34	Female	1	1	Eligible: Refused to participate in CommLink	0	0	0	0	0
1	2. 15-24	Female	1	1	Eligible: Consented to linkage program (new HIV diagnosis)	0	0	0	1	0
1	4. >34	Male	1	1	Eligible: Consented to linkage program (prior HIV diagnosis, not in care)	0	0	0	1	0
1	2. 15-24	Female	1	1	Eligible: Consented to linkage program (new HIV diagnosis)	0	0	0	1	0
1	2. 15-24	Female	1	1	Eligible: Consented to linkage program (prior HIV diagnosis, not in care)	0	0	0	1	1
1	4. >34	Male	1	0	Not eligible: Other reason	0	0	1	0	1
1	3. 25-34	Male	1	1	Eligible: Consented to linkage program (new HIV diagnosis)	0	0	0	1	0
1	4. >34	Male	1	1	Eligible: Consented to linkage program (new HIV diagnosis)	0	0	0	1	0
1	4. >34	Male	1	1	Eligible: Consented to linkage program (new HIV diagnosis)	0	0	0	1	0
1	2. 15-24	Female	1	1	Eligible: Consented to linkage program (new HIV diagnosis)	0	0	0	1	0
1	2. 15-24	Female	1	1	Eligible: Consented to linkage program (new HIV diagnosis)	0	0	0	1	0
1	3. 25-34	Male	1	1	Eligible: Consented to linkage program (new HIV diagnosis)	0	0	0	1	0
1	2. 15-24	Male	1	1	Eligible: Consented to linkage program (new HIV diagnosis)	0	0	0	1	1
1	3. 25-34	Male	1	0	Not eligible: Prior HIV diagnosis, currently in HIV care	1	0	0	0	0
1	4. >34	Male	1	1	Eligible: Consented to linkage program (prior HIV diagnosis, not in care)	0	0	0	1	1
1	4. >34	Male	1	1	Eligible: Consented to linkage program (new HIV diagnosis)	0	0	0	1	0
1	3. 25-34	Male	1	0	Not eligible: Other reason (lives in other country)	0	1	0	0	0
1	4. >34	Male	1	1	Eligible: Consented to linkage program (prior HIV diagnosis, not in care)	0	0	0	1	0
1	2. 15-24	Female	1	1	Eligible: Consented to linkage program (prior HIV diagnosis, not in care)	0	0	0	1	0
1	4. >34	Male	1	1	Eligible: Refused to participate in CommLink	0	0	0	0	0
1	4. >34	Female	1	1	Eligible: Consented to linkage program (new HIV diagnosis)	0	0	0	1	0
1	4. >34	Male	1	0	Not eligible: Other reason (lives in other country)	0	1	0	0	0
1	4. >34	Male	1	1	Eligible: Consented to linkage program (new HIV diagnosis)	0	0	0	1	1
1	2. 15-24	Male	1	0	Not eligible: Prior HIV diagnosis, currently in HIV care	1	0	0	0	0
1	4. >34	Male	1	1	Eligible: Consented to linkage program (new HIV diagnosis)	0	0	0	1	0
1	2. 15-24	Female	1	0	Not eligible: Other reason	0	0	1	0	0
1	4. >34	Female	1	1	Eligible: Consented to linkage program (new HIV diagnosis)	0	0	0	1	0
1	4. >34	Female	1	0	Not eligible: Other reason	0	0	1	0	0
1	4. >34	Male	1	1	Eligible: Consented to linkage program (new HIV diagnosis)	0	0	0	1	0
1	4. >34	Male	1	1	Eligible: Refused to participate in CommLink	0	0	0	0	1
1	3. 25-34	Female	1	0	Not eligible: Prior HIV diagnosis, currently in HIV care	1	0	0	0	0
1	4. >34	Female	1	0	Not eligible: Other reason (lives in other country)	0	1	0	0	1
1	3. 25-34	Female	1	1	Eligible: Consented to linkage program (new HIV diagnosis)	0	0	0	1	0
1	3. 25-34	Female	0	.	.	.	.	.	.	1
1	3. 25-34	Female	1	0	Not eligible: Other reason	0	0	1	0	0
1	4. >34	Male	1	1	Eligible: Consented to linkage program (new HIV diagnosis)	0	0	0	1	0
1	3. 25-34	Male	1	1	Eligible: Consented to linkage program (new HIV diagnosis)	0	0	0	1	0
1	4. >34	Male	0	.	.	0	0	0	0	0
1	3. 25-34	Male	1	1	Eligible: Consented to linkage program (new HIV diagnosis)	0	0	0	1	0
1	2. 15-24	Male	0	.	.	0	0	0	0	0
1	3. 25-34	Female	1	0	Not eligible: Other reason	0	0	1	0	0
1	3. 25-34	Male	1	1	Eligible: Consented to linkage program (new HIV diagnosis)	0	0	0	1	0
1	3. 25-34	Female	1	1	Eligible: Consented to linkage program (prior HIV diagnosis, not in care)	0	0	0	1	0
1	4. >34	Male	1	1	Eligible: Consented to linkage program (new HIV diagnosis)	0	0	0	1	0
1	3. 25-34	Male	1	1	Eligible: Consented to linkage program (new HIV diagnosis)	0	0	0	1	0
1	3. 25-34	Male	1	0	Not eligible: Other reason (lives in other country)	0	1	0	0	1
1	4. >34	Female	1	0	Not eligible: Other reason	0	0	1	0	0
1	2. 15-24	Male	0	.	.	.	.	.	.	1
1	2. 15-24	Female	1	0	Not eligible: Referred to facility outside CommLink area	0	1	0	0	0
1	3. 25-34	Male	1	0	Not eligible: Other reason (lives in other country)	0	1	0	0	0
1	4. >34	Male	1	1	Eligible: Consented to linkage program (new HIV diagnosis)	0	0	0	1	0
1	4. >34	Male	1	1	Eligible: Consented to linkage program (new HIV diagnosis)	0	0	0	1	1
1	4. >34	Female	1	1	Eligible: Refused to participate in CommLink	0	0	0	0	1
1	3. 25-34	Male	1	0	Not eligible: Other reason	0	0	1	0	0
1	3. 25-34	Male	1	1	Eligible: Consented to linkage program (prior HIV diagnosis, not in care)	0	0	0	1	0
1	3. 25-34	Male	1	1	Eligible: Consented to linkage program (new HIV diagnosis)	0	0	0	1	0
1	4. >34	Male	1	0	Not eligible: Other reason (lives in other country)	0	1	0	0	0
1	3. 25-34	Male	1	1	Eligible: Consented to linkage program (new HIV diagnosis)	0	0	0	1	0
1	2. 15-24	Male	0	.	.	0	0	0	0	0
1	4. >34	Female	1	1	Eligible: Refused to participate in CommLink	0	0	0	0	0
1	4. >34	Male	1	1	Eligible: Consented to linkage program (new HIV diagnosis)	0	0	0	1	0
1	4. >34	Male	1	1	Eligible: Consented to linkage program (new HIV diagnosis)	0	0	0	1	1
1	1. <15	Male	1	1	Eligible: Consented to linkage program (new HIV diagnosis)	0	0	0	1	0
1	4. >34	Male	1	1	Eligible: Consented to linkage program (prior HIV diagnosis, not in care)	0	0	0	1	0
1	4. >34	Male	1	1	Eligible: Consented to linkage program (new HIV diagnosis)	0	0	0	1	0
1	3. 25-34	Male	1	1	Eligible: Consented to linkage program (prior HIV diagnosis, not in care)	0	0	0	1	0
1	2. 15-24	Female	1	1	Eligible: Consented to linkage program (prior HIV diagnosis, not in care)	0	0	0	1	1
1	3. 25-34	Male	1	1	Eligible: Refused to participate in CommLink	0	0	0	0	0
1	4. >34	Male	1	1	Eligible: Consented to linkage program (new HIV diagnosis)	0	0	0	1	0
1	3. 25-34	Female	0	.	.	.	.	.	.	1
1	3. 25-34	Male	0	.	.	.	.	.	.	1
1	3. 25-34	Male	0	.	.	.	.	.	.	1
1	3. 25-34	Female	0	.	.	.	.	.	.	1
1	1. <15	Female	0	.	.	.	.	.	.	1

## Sheet: ICT Acceptance
Phase II	Sex	Age Group	Diagnosis Status	Marital Status	Disclosed	Contact Tested	Partner not in HIV Care	Partner Tested	Available Family Member	Family Member Tested	Associate Tested
0	Male	4. >34	Newly diagnosed	Unkown	1	1	1	1	1	1	0
0	Female	2. 15-24	Newly diagnosed	1. Cohabitating with a partner	1	0	1	0	1	0	0
0	Female	2. 15-24	Newly diagnosed	3. Single	0	1	.	0	1	1	0
0	Female	4. >34	Prev Dx out care	3. Single	1	0	1	0	1	0	0
0	Male	2. 15-24	Newly diagnosed	3. Single	1	0	.	0	1	0	0
0	Female	4. >34	Newly diagnosed	3. Single	1	0	.	0	0	0	0
0	Male	3. 25-34	Newly diagnosed	1. Cohabitating with a partner	1	0	.	0	0	0	0
0	Male	3. 25-34	Newly diagnosed	1. Cohabitating with a partner	1	1	1	1	1	1	0
0	Female	2. 15-24	Newly diagnosed	3. Single	1	0	1	0	1	0	0
0	Male	3. 25-34	Newly diagnosed	1. Cohabitating with a partner	1	0	.	0	1	0	0
0	Female	2. 15-24	Newly diagnosed	3. Single	1	0	1	0	1	0	0
0	Male	3. 25-34	Newly diagnosed	3. Single	0	0	.	0	0	0	0
0	Male	3. 25-34	Newly diagnosed	3. Single	1	1	1	0	1	1	0
0	Female	2. 15-24	Newly diagnosed	3. Single	1	0	1	0	1	0	0
0	Female	3. 25-34	Newly diagnosed	3. Single	0	0	1	0	1	0	0
0	Male	4. >34	Prev Dx out care	3. Single	1	0	.	0	1	0	0
0	Male	2. 15-24	Newly diagnosed	3. Single	0	0	.	0	0	0	0
0	Female	2. 15-24	Newly diagnosed	1. Cohabitating with a partner	1	1	1	1	1	0	0
0	Male	3. 25-34	Newly diagnosed	1. Cohabitating with a partner	0	0	1	0	0	0	0
0	Female	2. 15-24	Newly diagnosed	3. Single	1	0	1	0	1	0	0
0	Female	3. 25-34	Newly diagnosed	3. Single	1	0	1	0	0	0	0
0	Male	3. 25-34	Prev Dx out care	3. Single	1	0	1	0	1	0	0
0	Female	4. >34	Newly diagnosed	2. Widowed/Separated/Divorced	1	0	1	0	1	0	0
0	Female	2. 15-24	Newly diagnosed	3. Single	1	1	1	1	1	0	0
0	Female	3. 25-34	Prev Dx out care	3. Single	1	1	1	0	1	1	0
0	Female	3. 25-34	Prev Dx out care	1. Cohabitating with a partner	1	0	1	0	1	0	0
0	Male	4. >34	Prev Dx out care	1. Cohabitating with a partner	1	1	.	0	1	1	0
0	Female	4. >34	Newly diagnosed	1. Cohabitating with a partner	1	0	.	0	1	0	0
0	Male	4. >34	Newly diagnosed	1. Cohabitating with a partner	1	0	1	0	1	0	0
0	Male	3. 25-34	Prev Dx out care	3. Single	1	0	1	0	1	0	0
0	Male	4. >34	Newly diagnosed	1. Cohabitating with a partner	1	0	.	0	1	0	0
0	Male	4. >34	Newly diagnosed	1. Cohabitating with a partner	0	0	1	0	1	0	0
0	Male	4. >34	Newly diagnosed	1. Cohabitating with a partner	1	1	1	1	1	1	0
0	Male	3. 25-34	Newly diagnosed	2. Widowed/Separated/Divorced	0	0	.	0	0	0	0
0	Female	4. >34	Newly diagnosed	2. Widowed/Separated/Divorced	1	1	1	0	1	1	0
0	Female	3. 25-34	Prev Dx out care	3. Single	1	1	1	1	1	0	0
0	Male	4. >34	Newly diagnosed	3. Single	1	0	.	0	1	0	0
0	Female	2. 15-24	Newly diagnosed	3. Single	1	0	.	0	1	0	0
0	Female	3. 25-34	Newly diagnosed	2. Widowed/Separated/Divorced	0	0	.	0	1	0	0
0	Male	3. 25-34	Newly diagnosed	3. Single	1	0	.	0	1	0	0
0	Male	4. >34	Prev Dx out care	1. Cohabitating with a partner	1	1	1	1	1	1	0
0	Male	4. >34	Prev Dx out care	1. Cohabitating with a partner	1	0	.	0	1	0	0
0	Female	3. 25-34	Newly diagnosed	1. Cohabitating with a partner	1	1	1	1	0	0	0
0	Female	4. >34	Newly diagnosed	1. Cohabitating with a partner	1	0	1	0	0	0	0
0	Male	3. 25-34	Newly diagnosed	3. Single	0	0	1	0	1	0	0
0	Female	3. 25-34	Prev Dx out care	1. Cohabitating with a partner	1	0	1	0	1	0	0
0	Female	4. >34	Newly diagnosed	1. Cohabitating with a partner	1	1	1	0	1	1	0
0	Male	4. >34	Newly diagnosed	3. Single	0	0	.	0	1	0	0
0	Male	4. >34	Prev Dx out care	1. Cohabitating with a partner	1	0	.	0	1	0	0
0	Female	2. 15-24	Newly diagnosed	1. Cohabitating with a partner	1	0	1	0	1	0	0
0	Female	3. 25-34	Prev Dx out care	3. Single	1	0	.	0	1	0	0
0	Male	3. 25-34	Newly diagnosed	1. Cohabitating with a partner	1	1	1	1	1	0	0
0	Female	2. 15-24	Newly diagnosed	1. Cohabitating with a partner	1	0	1	0	1	0	0
0	Female	3. 25-34	Newly diagnosed	1. Cohabitating with a partner	1	0	1	0	1	0	0
0	Male	3. 25-34	Prev Dx out care	3. Single	1	0	1	0	1	0	0
0	Male	3. 25-34	Newly diagnosed	3. Single	0	0	.	0	1	0	0
0	Male	4. >34	Newly diagnosed	3. Single	0	0	.	0	1	0	0
0	Male	3. 25-34	Newly diagnosed	3. Single	0	1	1	1	1	0	0
0	Female	4. >34	Prev Dx out care	2. Widowed/Separated/Divorced	1	0	.	0	1	0	0
0	Male	4. >34	Newly diagnosed	1. Cohabitating with a partner	1	1	1	1	1	0	0
0	Female	3. 25-34	Newly diagnosed	1. Cohabitating with a partner	1	0	.	0	1	0	0
0	Male	3. 25-34	Newly diagnosed	1. Cohabitating with a partner	0	0	1	0	0	0	0
0	Female	3. 25-34	Prev Dx out care	1. Cohabitating with a partner	0	0	1	0	1	0	0
0	Male	3. 25-34	Newly diagnosed	3. Single	0	0	.	0	0	0	0
0	Male	3. 25-34	Newly diagnosed	1. Cohabitating with a partner	0	0	1	0	1	0	0
0	Male	3. 25-34	Newly diagnosed	3. Single	0	0	.	0	0	0	0
0	Male	3. 25-34	Newly diagnosed	3. Single	0	1	1	0	1	1	0
1	Female	2. 15-24	Prev Dx out care	3. Single	1	0	1	0	1	0	0
1	Female	3. 25-34	Prev Dx out care	Unkown	1	0	1	0	1	0	0
1	Female	2. 15-24	Newly diagnosed	3. Single	1	1	1	0	1	1	0
1	Female	2. 15-24	Newly diagnosed	3. Single	1	1	1	0	1	0	1
0	Male	3. 25-34	Newly diagnosed	2. Widowed/Separated/Divorced	0	1	1	0	1	1	0
0	Male	4. >34	Prev Dx out care	1. Cohabitating with a partner	1	1	.	0	1	1	0
0	Female	2. 15-24	Newly diagnosed	3. Single	1	1	.	0	1	1	0
1	Male	4. >34	Newly diagnosed	3. Single	1	1	1	0	1	1	0
1	Male	3. 25-34	Prev Dx out care	3. Single	1	0	.	0	1	0	0
0	Female	4. >34	Newly diagnosed	1. Cohabitating with a partner	1	0	1	0	1	0	0
0	Female	3. 25-34	Newly diagnosed	3. Single	1	0	.	0	0	0	0
0	Female	2. 15-24	Newly diagnosed	3. Single	1	1	1	0	1	1	0
0	Female	2. 15-24	Newly diagnosed	3. Single	0	0	.	0	0	0	0
0	Male	3. 25-34	Newly diagnosed	3. Single	1	0	1	0	1	0	0
0	Male	3. 25-34	Newly diagnosed	3. Single	1	0	1	0	1	0	0
0	Male	3. 25-34	Newly diagnosed	3. Single	1	0	.	0	1	0	0
0	Female	4. >34	Prev Dx out care	3. Single	1	0	.	0	1	0	0
0	Female	4. >34	Newly diagnosed	1. Cohabitating with a partner	1	1	1	0	1	1	0
0	Male	4. >34	Newly diagnosed	1. Cohabitating with a partner	1	1	1	1	1	0	0
0	Female	2. 15-24	Newly diagnosed	1. Cohabitating with a partner	1	0	.	0	1	0	0
0	Female	2. 15-24	Newly diagnosed	1. Cohabitating with a partner	1	0	.	0	1	0	0
0	Female	2. 15-24	Newly diagnosed	3. Single	1	0	1	0	1	0	0
0	Male	4. >34	Newly diagnosed	1. Cohabitating with a partner	1	0	.	0	1	0	0
0	Male	4. >34	Newly diagnosed	1. Cohabitating with a partner	1	0	.	0	0	0	0
0	Female	3. 25-34	Newly diagnosed	1. Cohabitating with a partner	1	1	1	1	0	0	0
0	Male	3. 25-34	Newly diagnosed	3. Single	0	0	1	0	1	0	0
0	Male	4. >34	Newly diagnosed	1. Cohabitating with a partner	1	1	1	1	1	0	0
0	Male	3. 25-34	Newly diagnosed	3. Single	0	0	1	0	0	0	0
1	Male	3. 25-34	Prev Dx out care	3. Single	0	1	1	0	1	1	1
1	Male	4. >34	Newly diagnosed	1. Cohabitating with a partner	1	1	.	0	1	1	0
1	Female	3. 25-34	Newly diagnosed	1. Cohabitating with a partner	1	1	1	0	1	1	0
1	Male	4. >34	Prev Dx out care	1. Cohabitating with a partner	1	1	.	0	1	0	1
1	Male	4. >34	Prev Dx out care	3. Single	1	1	.	0	1	0	1
1	Female	3. 25-34	Newly diagnosed	3. Single	1	1	.	0	1	0	1
0	Female	4. >34	Prev Dx out care	1. Cohabitating with a partner	1	0	.	0	1	0	0
0	Male	4. >34	Newly diagnosed	3. Single	0	0	.	0	0	0	0
0	Female	2. 15-24	Newly diagnosed	1. Cohabitating with a partner	1	1	1	1	1	1	0
0	Female	3. 25-34	Prev Dx out care	1. Cohabitating with a partner	0	1	1	0	1	1	0
0	Male	3. 25-34	Newly diagnosed	3. Single	1	1	.	0	1	1	0
0	Female	4. >34	Newly diagnosed	1. Cohabitating with a partner	1	1	1	1	1	1	0
0	Male	3. 25-34	Newly diagnosed	1. Cohabitating with a partner	0	0	1	0	1	0	0
0	Male	3. 25-34	Newly diagnosed	Unkown	1	0	.	0	1	0	0
0	Male	3. 25-34	Newly diagnosed	3. Single	1	0	.	0	1	0	0
0	Male	2. 15-24	Newly diagnosed	3. Single	1	0	.	0	1	0	0
0	Male	3. 25-34	Prev Dx out care	3. Single	0	0	.	0	0	0	0
0	Female	4. >34	Prev Dx out care	1. Cohabitating with a partner	1	0	.	0	1	0	0
0	Male	3. 25-34	Newly diagnosed	3. Single	0	1	1	0	1	1	0
0	Male	3. 25-34	Newly diagnosed	3. Single	1	1	.	0	1	1	0
0	Male	4. >34	Newly diagnosed	1. Cohabitating with a partner	1	1	1	0	1	1	0
0	Male	3. 25-34	Newly diagnosed	1. Cohabitating with a partner	1	0	.	0	1	0	0
0	Male	4. >34	Newly diagnosed	3. Single	1	0	.	0	1	0	0
0	Male	3. 25-34	Newly diagnosed	3. Single	1	0	.	0	0	0	0
0	Male	3. 25-34	Prev Dx out care	1. Cohabitating with a partner	1	0	.	0	0	0	0
0	Female	3. 25-34	Prev Dx out care	1. Cohabitating with a partner	1	0	1	0	1	0	0
0	Male	3. 25-34	Newly diagnosed	3. Single	0	0	1	0	1	0	0
0	Male	3. 25-34	Newly diagnosed	1. Cohabitating with a partner	1	0	1	0	0	0	0
0	Female	3. 25-34	Newly diagnosed	1. Cohabitating with a partner	1	0	1	0	1	0	0
0	Female	3. 25-34	Newly diagnosed	3. Single	0	0	1	0	1	0	0
0	Male	3. 25-34	Prev Dx out care	1. Cohabitating with a partner	1	0	1	0	0	0	0
0	Male	4. >34	Newly diagnosed	1. Cohabitating with a partner	0	0	1	0	1	0	0
0	Female	4. >34	Newly diagnosed	1. Cohabitating with a partner	0	1	1	0	1	1	0
0	Male	3. 25-34	Newly diagnosed	1. Cohabitating with a partner	1	0	.	0	1	0	0
0	Male	3. 25-34	Newly diagnosed	3. Single	0	0	1	0	1	0	0
0	Male	3. 25-34	Newly diagnosed	3. Single	0	0	.	0	1	0	0
0	Male	2. 15-24	Newly diagnosed	1. Cohabitating with a partner	1	0	.	0	1	0	0
0	Female	2. 15-24	Newly diagnosed	3. Single	0	0	.	0	1	0	0
0	Male	4. >34	Newly diagnosed	1. Cohabitating with a partner	1	0	.	0	1	0	0
0	Male	3. 25-34	Newly diagnosed	3. Single	0	0	.	0	0	0	0
0	Male	4. >34	Newly diagnosed	1. Cohabitating with a partner	0	0	.	0	1	0	0
0	Female	4. >34	Newly diagnosed	1. Cohabitating with a partner	0	0	1	0	1	0	0
0	Male	3. 25-34	Newly diagnosed	1. Cohabitating with a partner	1	0	.	0	1	0	0
0	Male	3. 25-34	Newly diagnosed	3. Single	0	1	1	0	1	1	0
0	Male	2. 15-24	Newly diagnosed	3. Single	0	0	1	0	1	0	0
0	Female	2. 15-24	Prev Dx out care	3. Single	1	0	.	0	1	0	0
0	Female	4. >34	Newly diagnosed	1. Cohabitating with a partner	1	0	1	0	0	0	0
0	Male	4. >34	Newly diagnosed	1. Cohabitating with a partner	1	1	1	1	0	0	0
0	Male	3. 25-34	Newly diagnosed	3. Single	0	0	.	0	1	0	0
0	Male	4. >34	Prev Dx out care	3. Single	0	0	.	0	0	0	0
0	Male	3. 25-34	Newly diagnosed	3. Single	1	1	.	0	1	1	0
0	Male	4. >34	Newly diagnosed	1. Cohabitating with a partner	0	0	.	0	0	0	0
0	Male	4. >34	Newly diagnosed	1. Cohabitating with a partner	0	0	.	0	0	0	0
0	Female	3. 25-34	Prev Dx out care	1. Cohabitating with a partner	1	0	1	0	0	0	0
0	Male	3. 25-34	Newly diagnosed	Unkown	0	0	.	0	1	0	0
0	Male	3. 25-34	Newly diagnosed	3. Single	0	0	1	0	0	0	0
0	Female	3. 25-34	Newly diagnosed	3. Single	1	0	1	0	1	0	0
0	Male	3. 25-34	Newly diagnosed	3. Single	1	0	.	0	1	0	0
0	Male	3. 25-34	Prev Dx out care	3. Single	1	0	.	0	1	0	0
0	Male	4. >34	Newly diagnosed	1. Cohabitating with a partner	1	0	.	0	1	0	0
0	Male	4. >34	Newly diagnosed	1. Cohabitating with a partner	0	0	1	0	1	0	0
0	Male	3. 25-34	Newly diagnosed	Unkown	1	0	.	0	1	0	0
0	Male	4. >34	Newly diagnosed	3. Single	1	0	1	0	0	0	0
0	Male	3. 25-34	Newly diagnosed	Unkown	1	1	1	1	1	0	0
0	Male	3. 25-34	Newly diagnosed	3. Single	1	0	1	0	1	0	0
0	Male	4. >34	Prev Dx out care	1. Cohabitating with a partner	1	0	.	0	1	0	0
0	Male	3. 25-34	Newly diagnosed	3. Single	1	1	1	1	1	0	0
0	Female	2. 15-24	Newly diagnosed	1. Cohabitating with a partner	1	0	1	0	1	0	0
0	Male	4. >34	Newly diagnosed	1. Cohabitating with a partner	1	0	1	0	0	0	0
0	Female	3. 25-34	Prev Dx out care	1. Cohabitating with a partner	1	0	.	0	0	0	0
0	Male	2. 15-24	Newly diagnosed	3. Single	0	0	.	0	1	0	0
0	Female	3. 25-34	Newly diagnosed	1. Cohabitating with a partner	0	0	.	0	1	0	0
0	Male	3. 25-34	Newly diagnosed	3. Single	0	0	.	0	0	0	0
0	Male	3. 25-34	Newly diagnosed	1. Cohabitating with a partner	1	0	1	0	1	0	0
0	Male	2. 15-24	Newly diagnosed	3. Single	1	0	1	0	1	0	0
0	Female	4. >34	Prev Dx out care	2. Widowed/Separated/Divorced	1	0	.	0	1	0	0
0	Female	4. >34	Newly diagnosed	1. Cohabitating with a partner	0	0	.	0	0	0	0
0	Female	2. 15-24	Prev Dx out care	3. Single	1	1	.	0	1	1	0
0	Male	4. >34	Newly diagnosed	1. Cohabitating with a partner	1	0	1	0	1	0	0
0	Female	2. 15-24	Newly diagnosed	3. Single	0	0	1	0	1	0	0
0	Female	3. 25-34	Newly diagnosed	1. Cohabitating with a partner	1	0	1	0	0	0	0
0	Male	4. >34	Newly diagnosed	1. Cohabitating with a partner	1	0	.	0	0	0	0
0	Female	2. 15-24	Newly diagnosed	3. Single	1	0	1	0	0	0	0
0	Male	2. 15-24	Newly diagnosed	1. Cohabitating with a partner	1	0	1	0	1	0	0
0	Male	4. >34	Prev Dx out care	1. Cohabitating with a partner	1	0	.	0	1	0	0
0	Female	3. 25-34	Newly diagnosed	1. Cohabitating with a partner	1	1	1	1	0	0	0
0	Male	4. >34	Prev Dx out care	Unkown	0	0	1	0	0	0	0
0	Male	4. >34	Newly diagnosed	1. Cohabitating with a partner	1	0	.	0	1	0	0
0	Female	3. 25-34	Newly diagnosed	3. Single	1	0	1	0	1	0	0
0	Male	4. >34	Newly diagnosed	1. Cohabitating with a partner	0	0	1	0	1	0	0
0	Female	4. >34	Newly diagnosed	2. Widowed/Separated/Divorced	0	0	.	0	1	0	0
0	Female	3. 25-34	Prev Dx out care	3. Single	0	0	.	0	1	0	0
0	Female	2. 15-24	Newly diagnosed	3. Single	1	0	1	0	1	0	0
0	Female	3. 25-34	Newly diagnosed	3. Single	0	0	.	0	0	0	0
0	Female	2. 15-24	Newly diagnosed	3. Single	1	0	.	0	1	0	0
0	Male	3. 25-34	Newly diagnosed	3. Single	0	0	1	0	0	0	0
0	Male	2. 15-24	Newly diagnosed	3. Single	1	0	1	0	1	0	0
0	Female	4. >34	Newly diagnosed	2. Widowed/Separated/Divorced	1	0	.	0	1	0	0
0	Male	3. 25-34	Newly diagnosed	Unkown	1	0	.	0	1	0	0
0	Female	3. 25-34	Prev Dx out care	3. Single	1	0	.	0	1	0	0
0	Male	4. >34	Newly diagnosed	3. Single	1	0	.	0	1	0	0
0	Male	3. 25-34	Newly diagnosed	3. Single	1	1	.	0	1	1	0
0	Female	2. 15-24	Newly diagnosed	3. Single	1	0	.	0	1	0	0
0	Female	3. 25-34	Newly diagnosed	3. Single	1	0	.	0	1	0	0
0	Female	3. 25-34	Newly diagnosed	3. Single	0	0	1	0	1	0	0
0	Male	3. 25-34	Newly diagnosed	Unkown	1	0	.	0	1	0	0
0	Male	4. >34	Newly diagnosed	3. Single	1	0	.	0	1	0	0
0	Male	3. 25-34	Newly diagnosed	1. Cohabitating with a partner	1	0	1	0	1	0	0
0	Male	4. >34	Prev Dx out care	3. Single	0	0	1	0	0	0	0
0	Male	3. 25-34	Newly diagnosed	3. Single	1	0	.	0	1	0	0
0	Male	4. >34	Newly diagnosed	3. Single	0	0	.	0	1	0	0
0	Female	3. 25-34	Newly diagnosed	3. Single	1	0	.	0	0	0	0
0	Male	3. 25-34	Newly diagnosed	1. Cohabitating with a partner	1	0	1	0	1	0	0
0	Female	2. 15-24	Newly diagnosed	3. Single	0	0	.	0	0	0	0
0	Female	4. >34	Newly diagnosed	1. Cohabitating with a partner	0	0	1	0	1	0	0
0	Male	3. 25-34	Prev Dx out care	Unkown	1	0	.	0	1	0	0
0	Female	2. 15-24	Newly diagnosed	3. Single	0	0	.	0	0	0	0
0	Male	4. >34	Newly diagnosed	3. Single	0	0	.	0	1	0	0
0	Male	4. >34	Prev Dx out care	1. Cohabitating with a partner	1	0	.	0	1	0	0
0	Male	4. >34	Newly diagnosed	Unkown	0	0	.	0	1	0	0
0	Female	2. 15-24	Newly diagnosed	3. Single	0	0	.	0	0	0	0
0	Female	2. 15-24	Newly diagnosed	3. Single	1	0	.	0	1	0	0
0	Female	3. 25-34	Newly diagnosed	3. Single	1	1	.	0	1	1	0
0	Male	4. >34	Newly diagnosed	Unkown	0	0	1	0	1	0	0
0	Male	4. >34	Newly diagnosed	1. Cohabitating with a partner	1	0	.	0	0	0	0
0	Female	4. >34	Newly diagnosed	1. Cohabitating with a partner	1	0	.	0	0	0	0
0	Male	3. 25-34	Newly diagnosed	3. Single	0	0	.	0	0	0	0
0	Male	3. 25-34	Newly diagnosed	3. Single	1	0	.	0	1	0	0
0	Female	3. 25-34	Newly diagnosed	3. Single	1	0	1	0	1	0	0
0	Male	4. >34	Prev Dx out care	1. Cohabitating with a partner	1	0	.	0	1	0	0
0	Female	3. 25-34	Newly diagnosed	1. Cohabitating with a partner	1	0	.	0	1	0	0
0	Female	4. >34	Newly diagnosed	2. Widowed/Separated/Divorced	1	0	.	0	1	0	0
0	Female	3. 25-34	Newly diagnosed	1. Cohabitating with a partner	1	0	.	0	0	0	0
0	Male	3. 25-34	Prev Dx out care	3. Single	0	0	.	0	1	0	0
0	Male	4. >34	Newly diagnosed	1. Cohabitating with a partner	1	0	.	0	1	0	0
0	Male	3. 25-34	Newly diagnosed	1. Cohabitating with a partner	0	0	1	0	1	0	0
0	Female	4. >34	Newly diagnosed	2. Widowed/Separated/Divorced	0	0	1	0	0	0	0
0	Male	4. >34	Newly diagnosed	3. Single	1	0	.	0	1	0	0
0	Female	3. 25-34	Newly diagnosed	3. Single	0	0	.	0	0	0	0
0	Male	4. >34	Newly diagnosed	3. Single	1	0	1	0	1	0	0
0	Male	4. >34	Prev Dx out care	1. Cohabitating with a partner	0	0	1	0	1	0	0
0	Female	3. 25-34	Prev Dx out care	3. Single	1	0	.	0	1	0	0
0	Male	4. >34	Newly diagnosed	3. Single	1	0	.	0	1	0	0
0	Male	4. >34	Newly diagnosed	1. Cohabitating with a partner	0	0	1	0	1	0	0
0	Male	3. 25-34	Newly diagnosed	3. Single	0	0	1	0	0	0	0
0	Male	4. >34	Newly diagnosed	2. Widowed/Separated/Divorced	1	0	.	0	1	0	0
0	Male	3. 25-34	Prev Dx out care	Unkown	0	0	.	0	1	0	0
0	Female	2. 15-24	Prev Dx out care	3. Single	0	0	.	0	1	0	0
0	Male	4. >34	Prev Dx out care	1. Cohabitating with a partner	1	0	.	0	1	0	0
0	Female	2. 15-24	Prev Dx out care	1. Cohabitating with a partner	0	0	.	0	1	0	0
0	Male	4. >34	Newly diagnosed	3. Single	0	0	1	0	1	0	0
0	Male	4. >34	Prev Dx out care	1. Cohabitating with a partner	1	0	.	0	1	0	0
0	Male	3. 25-34	Newly diagnosed	Unkown	1	0	.	0	1	0	0
0	Male	4. >34	Newly diagnosed	3. Single	1	0	1	0	1	0	0
0	Male	4. >34	Newly diagnosed	3. Single	1	0	.	0	1	0	0
0	Female	3. 25-34	Prev Dx out care	Unkown	1	0	.	0	1	0	0
0	Female	3. 25-34	Newly diagnosed	Unkown	1	0	.	0	1	0	0
0	Female	3. 25-34	Newly diagnosed	1. Cohabitating with a partner	1	1	1	0	1	1	0
0	Male	2. 15-24	Newly diagnosed	3. Single	1	0	.	0	1	0	0
0	Male	4. >34	Newly diagnosed	3. Single	1	0	.	0	0	0	0
0	Female	3. 25-34	Prev Dx out care	Unkown	0	0	1	0	1	0	0
0	Male	4. >34	Prev Dx out care	1. Cohabitating with a partner	1	0	.	0	1	0	0
0	Male	4. >34	Newly diagnosed	3. Single	0	1	1	1	1	0	0
0	Male	4. >34	Newly diagnosed	1. Cohabitating with a partner	0	0	.	0	1	0	0
0	Male	4. >34	Prev Dx out care	1. Cohabitating with a partner	1	0	.	0	1	0	0
0	Male	3. 25-34	Newly diagnosed	3. Single	0	0	.	0	0	0	0
0	Female	4. >34	Newly diagnosed	3. Single	1	0	.	0	1	0	0
0	Male	4. >34	Newly diagnosed	1. Cohabitating with a partner	1	0	.	0	1	0	0
0	Female	4. >34	Newly diagnosed	3. Single	0	0	.	0	1	0	0
0	Female	4. >34	Prev Dx out care	1. Cohabitating with a partner	1	0	.	0	1	0	0
0	Male	4. >34	Newly diagnosed	3. Single	1	0	.	0	1	0	0
0	Female	2. 15-24	Prev Dx out care	3. Single	0	0	1	0	0	0	0
0	Female	3. 25-34	Prev Dx out care	3. Single	1	0	.	0	1	0	0
0	Male	4. >34	Newly diagnosed	3. Single	0	0	.	0	1	0	0
0	Female	4. >34	Prev Dx out care	3. Single	1	0	.	0	1	0	0
0	Male	3. 25-34	Newly diagnosed	3. Single	0	0	1	0	1	0	0
0	Female	4. >34	Prev Dx out care	Unkown	1	1	.	0	1	1	0
0	Male	3. 25-34	Newly diagnosed	3. Single	0	0	.	0	1	0	0
0	Male	4. >34	Newly diagnosed	3. Single	1	1	.	0	1	1	0
0	Male	3. 25-34	Prev Dx out care	3. Single	1	0	1	0	1	0	0
0	Female	4. >34	Prev Dx out care	1. Cohabitating with a partner	1	1	1	1	1	0	0
0	Male	4. >34	Newly diagnosed	1. Cohabitating with a partner	0	0	.	0	1	0	0
0	Male	3. 25-34	Newly diagnosed	3. Single	0	0	.	0	1	0	0
0	Male	3. 25-34	Prev Dx out care	3. Single	1	0	.	0	1	0	0
0	Female	2. 15-24	Newly diagnosed	Unkown	0	0	.	0	1	0	0
0	Male	3. 25-34	Prev Dx out care	3. Single	0	0	1	0	1	0	0
0	Female	4. >34	Newly diagnosed	2. Widowed/Separated/Divorced	0	0	.	0	1	0	0
0	Female	2. 15-24	Newly diagnosed	1. Cohabitating with a partner	1	1	1	1	1	0	0
0	Male	2. 15-24	Newly diagnosed	3. Single	0	0	.	0	1	0	0
0	Female	2. 15-24	Newly diagnosed	3. Single	1	0	.	0	1	0	0
0	Female	4. >34	Newly diagnosed	3. Single	0	0	.	0	1	0	0
0	Male	4. >34	Newly diagnosed	3. Single	1	0	1	0	1	0	0
0	Male	3. 25-34	Newly diagnosed	3. Single	1	0	1	0	1	0	0
0	Male	4. >34	Newly diagnosed	1. Cohabitating with a partner	1	0	.	0	0	0	0
0	Male	4. >34	Newly diagnosed	3. Single	0	0	.	0	0	0	0
0	Female	4. >34	Prev Dx out care	3. Single	1	0	1	0	1	0	0
0	Female	4. >34	Newly diagnosed	3. Single	1	0	.	0	0	0	0
0	Male	4. >34	Newly diagnosed	1. Cohabitating with a partner	0	0	1	0	1	0	0
0	Female	2. 15-24	Newly diagnosed	1. Cohabitating with a partner	1	0	.	0	1	0	0
0	Female	2. 15-24	Prev Dx out care	3. Single	1	0	.	0	1	0	0
0	Female	3. 25-34	Newly diagnosed	1. Cohabitating with a partner	1	0	1	0	0	0	0
0	Female	4. >34	Prev Dx out care	1. Cohabitating with a partner	1	0	1	0	1	0	0
0	Male	4. >34	Newly diagnosed	1. Cohabitating with a partner	1	0	1	0	1	0	0
0	Male	3. 25-34	Newly diagnosed	3. Single	1	0	1	0	1	0	0
0	Male	3. 25-34	Newly diagnosed	3. Single	0	0	1	0	1	0	0
0	Male	3. 25-34	Prev Dx out care	Unkown	0	0	1	0	0	0	0
0	Male	4. >34	Newly diagnosed	1. Cohabitating with a partner	0	0	.	0	0	0	0
0	Male	4. >34	Newly diagnosed	1. Cohabitating with a partner	1	0	.	0	1	0	0
0	Female	4. >34	Prev Dx out care	1. Cohabitating with a partner	1	0	.	0	1	0	0
0	Male	3. 25-34	Newly diagnosed	2. Widowed/Separated/Divorced	0	0	.	0	1	0	0
0	Male	3. 25-34	Newly diagnosed	3. Single	1	0	1	0	0	0	0
0	Male	4. >34	Newly diagnosed	Unkown	1	0	1	0	1	0	0
0	Female	2. 15-24	Newly diagnosed	3. Single	1	0	.	0	1	0	0
0	Male	4. >34	Prev Dx out care	1. Cohabitating with a partner	1	0	.	0	1	0	0
0	Male	3. 25-34	Prev Dx out care	1. Cohabitating with a partner	0	0	.	0	1	0	0
0	Female	4. >34	Newly diagnosed	3. Single	1	1	1	1	0	0	0
0	Male	4. >34	Newly diagnosed	3. Single	1	0	1	0	1	0	0
0	Male	4. >34	Prev Dx out care	Unkown	0	0	.	0	0	0	0
0	Male	3. 25-34	Prev Dx out care	Unkown	1	0	.	0	1	0	0
0	Male	4. >34	Prev Dx out care	3. Single	0	0	.	0	0	0	0
0	Female	2. 15-24	Prev Dx out care	3. Single	1	0	1	0	1	0	0
0	Female	4. >34	Newly diagnosed	3. Single	1	0	.	0	1	0	0
0	Male	4. >34	Newly diagnosed	1. Cohabitating with a partner	1	0	.	0	1	0	0
0	Female	2. 15-24	Newly diagnosed	Unkown	0	0	.	0	1	0	0
0	Female	2. 15-24	Prev Dx out care	Unkown	0	0	1	0	1	0	0
0	Male	3. 25-34	Newly diagnosed	3. Single	1	0	.	0	1	0	0
0	Male	4. >34	Prev Dx out care	1. Cohabitating with a partner	1	0	.	0	1	0	0
0	Male	3. 25-34	Newly diagnosed	3. Single	1	0	.	0	1	0	0
0	Female	3. 25-34	Prev Dx out care	Unkown	1	0	1	0	1	0	0
0	Female	4. >34	Prev Dx out care	3. Single	0	0	.	0	1	0	0
0	Male	4. >34	Prev Dx out care	3. Single	0	0	.	0	1	0	0
0	Female	3. 25-34	Prev Dx out care	3. Single	1	0	1	0	0	0	0
0	Male	3. 25-34	Newly diagnosed	3. Single	0	0	.	0	1	0	0
0	Female	2. 15-24	Newly diagnosed	3. Single	1	0	1	0	1	0	0
0	Female	2. 15-24	Prev Dx out care	3. Single	0	0	1	0	1	0	0
0	Male	3. 25-34	Prev Dx out care	3. Single	0	0	.	0	1	0	0
0	Male	4. >34	Newly diagnosed	3. Single	0	0	.	0	1	0	0
0	Female	3. 25-34	Prev Dx out care	3. Single	0	0	.	0	0	0	0
0	Female	4. >34	Newly diagnosed	1. Cohabitating with a partner	1	1	1	1	0	0	0
0	Female	3. 25-34	Newly diagnosed	1. Cohabitating with a partner	1	0	1	0	1	0	0
0	Female	3. 25-34	Prev Dx out care	1. Cohabitating with a partner	1	0	.	0	1	0	0
0	Male	4. >34	Prev Dx out care	1. Cohabitating with a partner	1	0	.	0	1	0	0
0	Female	4. >34	Newly diagnosed	3. Single	0	0	1	0	1	0	0
0	Male	3. 25-34	Newly diagnosed	3. Single	1	1	1	1	0	0	0
0	Female	2. 15-24	Newly diagnosed	3. Single	1	0	1	0	0	0	0
0	Male	3. 25-34	Newly diagnosed	Unkown	0	0	1	0	0	0	0
0	Male	4. >34	Newly diagnosed	1. Cohabitating with a partner	1	0	.	0	0	0	0
0	Male	3. 25-34	Newly diagnosed	3. Single	1	0	.	0	1	0	0
0	Male	3. 25-34	Newly diagnosed	3. Single	1	0	.	0	1	0	0
0	Female	2. 15-24	Prev Dx out care	3. Single	0	0	1	0	1	0	0
0	Female	3. 25-34	Newly diagnosed	3. Single	1	0	.	0	1	0	0
0	Female	3. 25-34	Prev Dx out care	1. Cohabitating with a partner	1	0	.	0	1	0	0
0	Male	3. 25-34	Newly diagnosed	1. Cohabitating with a partner	1	0	.	0	1	0	0
0	Male	4. >34	Newly diagnosed	1. Cohabitating with a partner	1	0	.	0	1	0	0
0	Female	3. 25-34	Prev Dx out care	3. Single	1	1	1	1	1	0	0
0	Male	2. 15-24	Prev Dx out care	3. Single	1	0	.	0	1	0	0
0	Female	3. 25-34	Prev Dx out care	1. Cohabitating with a partner	1	0	.	0	1	0	0
0	Male	3. 25-34	Newly diagnosed	1. Cohabitating with a partner	1	0	1	0	1	0	0
0	Female	4. >34	Newly diagnosed	Unkown	0	0	.	0	1	0	0
0	Male	4. >34	Newly diagnosed	1. Cohabitating with a partner	0	0	.	0	1	0	0
0	Male	3. 25-34	Newly diagnosed	1. Cohabitating with a partner	1	0	.	0	0	0	0
0	Female	2. 15-24	Newly diagnosed	3. Single	1	0	.	0	1	0	0
0	Male	3. 25-34	Prev Dx out care	3. Single	1	0	.	0	0	0	0
0	Male	4. >34	Newly diagnosed	Unkown	1	0	1	0	0	0	0
0	Male	4. >34	Prev Dx out care	3. Single	1	0	.	0	1	0	0
0	Male	4. >34	Newly diagnosed	1. Cohabitating with a partner	1	0	.	0	1	0	0
0	Female	3. 25-34	Prev Dx out care	1. Cohabitating with a partner	1	0	.	0	0	0	0
0	Female	3. 25-34	Prev Dx out care	3. Single	1	1	1	0	1	1	0
0	Male	3. 25-34	Newly diagnosed	1. Cohabitating with a partner	1	0	.	0	1	0	0
0	Male	4. >34	Newly diagnosed	3. Single	1	0	1	0	1	0	0
0	Female	2. 15-24	Newly diagnosed	3. Single	1	0	.	0	1	0	0
0	Male	3. 25-34	Newly diagnosed	3. Single	1	0	.	0	1	0	0
0	Male	4. >34	Newly diagnosed	3. Single	1	0	.	0	0	0	0
0	Male	2. 15-24	Newly diagnosed	3. Single	1	0	1	0	1	0	0
0	Female	4. >34	Newly diagnosed	3. Single	1	0	.	0	1	0	0
0	Male	3. 25-34	Newly diagnosed	Unkown	0	0	.	0	0	0	0
0	Male	3. 25-34	Prev Dx out care	3. Single	1	0	1	0	1	0	0
0	Male	4. >34	Newly diagnosed	3. Single	1	0	1	0	1	0	0
0	Female	4. >34	Prev Dx out care	1. Cohabitating with a partner	1	0	.	0	1	0	0
0	Female	4. >34	Newly diagnosed	1. Cohabitating with a partner	0	0	.	0	1	0	0
0	Male	4. >34	Newly diagnosed	3. Single	1	0	.	0	1	0	0
0	Male	4. >34	Newly diagnosed	3. Single	1	0	.	0	1	0	0
0	Male	4. >34	Prev Dx out care	1. Cohabitating with a partner	1	0	.	0	1	0	0
0	Male	2. 15-24	Newly diagnosed	Unkown	1	0	1	0	1	0	0
0	Male	4. >34	Prev Dx out care	3. Single	0	0	.	0	1	0	0
0	Male	4. >34	Prev Dx out care	1. Cohabitating with a partner	1	0	.	0	0	0	0
0	Male	4. >34	Newly diagnosed	1. Cohabitating with a partner	1	1	1	1	0	0	0
0	Female	4. >34	Prev Dx out care	1. Cohabitating with a partner	1	0	.	0	1	0	0
0	Male	3. 25-34	Newly diagnosed	3. Single	1	0	1	0	1	0	0
0	Male	2. 15-24	Newly diagnosed	3. Single	1	0	1	0	1	0	0
0	Male	3. 25-34	Newly diagnosed	3. Single	0	0	.	0	1	0	0
0	Male	3. 25-34	Newly diagnosed	3. Single	0	0	1	0	1	0	0
0	Male	3. 25-34	Newly diagnosed	1. Cohabitating with a partner	1	0	.	0	1	0	0
0	Male	4. >34	Newly diagnosed	1. Cohabitating with a partner	1	0	.	0	1	0	0
0	Female	3. 25-34	Prev Dx out care	3. Single	1	0	.	0	1	0	0
0	Male	4. >34	Newly diagnosed	1. Cohabitating with a partner	1	0	1	0	1	0	0
0	Male	3. 25-34	Newly diagnosed	Unkown	1	0	.	0	1	0	0
0	Male	4. >34	Newly diagnosed	3. Single	1	0	.	0	1	0	0
0	Male	3. 25-34	Newly diagnosed	3. Single	1	0	.	0	1	0	0
0	Male	4. >34	Prev Dx out care	3. Single	0	0	.	0	1	0	0
0	Female	3. 25-34	Newly diagnosed	3. Single	0	0	1	0	1	0	0
0	Male	3. 25-34	Newly diagnosed	3. Single	1	0	1	0	1	0	0
0	Male	2. 15-24	Newly diagnosed	3. Single	0	0	.	0	1	0	0
1	Male	3. 25-34	Newly diagnosed	3. Single	1	1	.	0	1	1	0
0	Male	3. 25-34	Newly diagnosed	3. Single	1	0	.	0	1	0	0
0	Male	3. 25-34	Newly diagnosed	3. Single	1	0	1	0	1	0	0
0	Female	3. 25-34	Newly diagnosed	3. Single	1	0	1	0	1	0	0
0	Male	4. >34	Newly diagnosed	1. Cohabitating with a partner	0	0	1	0	1	0	0
0	Male	4. >34	Newly diagnosed	3. Single	1	0	1	0	1	0	0
0	Male	4. >34	Newly diagnosed	1. Cohabitating with a partner	0	0	1	0	1	0	0
0	Male	4. >34	Newly diagnosed	1. Cohabitating with a partner	1	0	.	0	1	0	0
0	Female	3. 25-34	Newly diagnosed	3. Single	0	0	1	0	1	0	0
0	Male	4. >34	Newly diagnosed	Unkown	1	1	1	1	1	0	0
0	Female	4. >34	Newly diagnosed	1. Cohabitating with a partner	1	0	.	0	1	0	0
0	Female	4. >34	Prev Dx out care	Unkown	0	0	.	0	1	0	0
0	Male	4. >34	Newly diagnosed	3. Single	1	0	.	0	1	0	0
0	Female	3. 25-34	Prev Dx out care	1. Cohabitating with a partner	1	0	.	0	1	0	0
0	Male	4. >34	Prev Dx out care	1. Cohabitating with a partner	1	0	1	0	1	0	0
0	Male	3. 25-34	Prev Dx out care	3. Single	1	0	.	0	1	0	0
0	Male	4. >34	Newly diagnosed	1. Cohabitating with a partner	1	0	1	0	1	0	0
0	Female	3. 25-34	Newly diagnosed	1. Cohabitating with a partner	1	0	1	0	1	0	0
0	Male	3. 25-34	Newly diagnosed	3. Single	1	0	.	0	1	0	0
0	Male	3. 25-34	Newly diagnosed	3. Single	1	0	.	0	1	0	0
0	Female	3. 25-34	Newly diagnosed	1. Cohabitating with a partner	0	0	1	0	1	0	0
0	Female	3. 25-34	Prev Dx out care	3. Single	1	0	.	0	1	0	0
0	Male	3. 25-34	Newly diagnosed	3. Single	1	0	1	0	1	0	0
0	Female	2. 15-24	Newly diagnosed	3. Single	0	0	1	0	1	0	0
0	Male	4. >34	Newly diagnosed	3. Single	1	0	1	0	1	0	0
0	Male	4. >34	Newly diagnosed	3. Single	0	0	.	0	0	0	0
0	Male	3. 25-34	Newly diagnosed	3. Single	1	0	1	0	1	0	0
0	Male	4. >34	Newly diagnosed	1. Cohabitating with a partner	1	0	1	0	1	0	0
0	Female	4. >34	Newly diagnosed	1. Cohabitating with a partner	1	0	1	0	1	0	0
0	Male	3. 25-34	Prev Dx out care	Unkown	1	0	.	0	1	0	0
0	Male	3. 25-34	Prev Dx out care	3. Single	1	0	.	0	1	0	0
0	Male	3. 25-34	Newly diagnosed	3. Single	1	0	.	0	1	0	0
0	Female	4. >34	Prev Dx out care	1. Cohabitating with a partner	1	1	1	0	1	1	0
0	Male	3. 25-34	Newly diagnosed	3. Single	1	0	1	0	1	0	0
0	Male	3. 25-34	Newly diagnosed	3. Single	1	0	.	0	0	0	0
0	Male	4. >34	Prev Dx out care	Unkown	1	0	.	0	1	0	0
0	Male	3. 25-34	Newly diagnosed	3. Single	0	0	1	0	1	0	0
0	Female	2. 15-24	Newly diagnosed	3. Single	1	0	1	0	1	0	0
0	Male	3. 25-34	Newly diagnosed	1. Cohabitating with a partner	1	0	1	0	1	0	0
0	Male	3. 25-34	Newly diagnosed	1. Cohabitating with a partner	0	0	1	0	1	0	0
0	Male	4. >34	Newly diagnosed	3. Single	1	0	.	0	1	0	0
0	Female	2. 15-24	Prev Dx out care	3. Single	1	1	.	0	1	1	0
0	Male	4. >34	Prev Dx out care	3. Single	1	1	.	0	1	1	0
0	Female	3. 25-34	Prev Dx out care	3. Single	1	0	.	0	1	0	0
0	Female	3. 25-34	Prev Dx out care	Unkown	1	0	.	0	1	0	0
0	Female	3. 25-34	Prev Dx out care	3. Single	1	0	.	0	1	0	0
0	Male	4. >34	Newly diagnosed	Unkown	1	1	1	1	1	0	0
0	Male	3. 25-34	Prev Dx out care	3. Single	1	0	.	0	1	0	0
0	Male	4. >34	Prev Dx out care	1. Cohabitating with a partner	0	0	.	0	1	0	0
0	Female	3. 25-34	Prev Dx out care	Unkown	0	0	.	0	0	0	0
0	Female	3. 25-34	Newly diagnosed	3. Single	1	0	1	0	1	0	0
0	Male	4. >34	Newly diagnosed	1. Cohabitating with a partner	1	0	.	0	0	0	0
0	Male	3. 25-34	Newly diagnosed	1. Cohabitating with a partner	1	0	.	0	1	0	0
0	Female	3. 25-34	Prev Dx out care	3. Single	1	0	.	0	1	0	0
0	Female	4. >34	Prev Dx out care	3. Single	1	0	.	0	1	0	0
0	Female	2. 15-24	Prev Dx out care	3. Single	0	0	.	0	1	0	0
0	Male	4. >34	Newly diagnosed	1. Cohabitating with a partner	1	0	.	0	1	0	0
0	Male	4. >34	Newly diagnosed	1. Cohabitating with a partner	1	0	1	0	1	0	0
0	Male	3. 25-34	Newly diagnosed	3. Single	1	0	.	0	1	0	0
0	Male	3. 25-34	Prev Dx out care	3. Single	1	0	.	0	1	0	0
0	Male	3. 25-34	Newly diagnosed	1. Cohabitating with a partner	1	0	.	0	1	0	0
0	Female	4. >34	Newly diagnosed	Unkown	1	0	1	0	1	0	0
0	Male	3. 25-34	Prev Dx out care	3. Single	1	0	.	0	1	0	0
0	Male	3. 25-34	Newly diagnosed	Unkown	1	0	.	0	1	0	0
0	Male	4. >34	Newly diagnosed	1. Cohabitating with a partner	1	1	1	1	1	0	0
0	Male	3. 25-34	Newly diagnosed	1. Cohabitating with a partner	1	1	1	1	1	1	0
0	Female	3. 25-34	Prev Dx out care	3. Single	1	0	.	0	1	0	0
0	Female	2. 15-24	Newly diagnosed	Unkown	1	0	1	0	1	0	0
0	Male	3. 25-34	Newly diagnosed	3. Single	1	0	.	0	1	0	0
0	Male	4. >34	Prev Dx out care	1. Cohabitating with a partner	1	0	.	0	1	0	0
0	Male	4. >34	Prev Dx out care	3. Single	1	0	.	0	1	0	0
0	Male	4. >34	Prev Dx out care	3. Single	1	1	1	1	1	0	0
0	Female	3. 25-34	Newly diagnosed	3. Single	1	0	1	0	1	0	0
0	Female	2. 15-24	Newly diagnosed	3. Single	1	0	1	0	1	0	0
0	Male	4. >34	Newly diagnosed	1. Cohabitating with a partner	0	0	1	0	1	0	0
0	Male	4. >34	Prev Dx out care	1. Cohabitating with a partner	1	0	.	0	1	0	0
0	Male	4. >34	Newly diagnosed	Unkown	1	0	.	0	1	0	0
0	Male	3. 25-34	Newly diagnosed	3. Single	1	0	1	0	1	0	0
0	Male	4. >34	Newly diagnosed	Unkown	1	0	.	0	1	0	0
0	Male	3. 25-34	Newly diagnosed	1. Cohabitating with a partner	1	0	1	0	1	0	0
0	Male	3. 25-34	Prev Dx out care	3. Single	1	0	.	0	1	0	0
0	Female	4. >34	Newly diagnosed	3. Single	1	0	1	0	1	0	0
0	Female	3. 25-34	Newly diagnosed	3. Single	1	0	1	0	1	0	0
0	Male	3. 25-34	Prev Dx out care	3. Single	1	0	.	0	1	0	0
0	Male	4. >34	Prev Dx out care	1. Cohabitating with a partner	0	0	.	0	0	0	0
0	Female	3. 25-34	Newly diagnosed	3. Single	1	0	1	0	1	0	0
0	Female	2. 15-24	Newly diagnosed	3. Single	1	0	.	0	1	0	0
0	Male	3. 25-34	Prev Dx out care	1. Cohabitating with a partner	1	0	.	0	1	0	0
0	Female	3. 25-34	Prev Dx out care	1. Cohabitating with a partner	1	0	.	0	1	0	0
0	Male	4. >34	Prev Dx out care	1. Cohabitating with a partner	1	0	.	0	1	0	0
0	Female	2. 15-24	Prev Dx out care	3. Single	1	0	.	0	1	0	0
0	Female	4. >34	Prev Dx out care	1. Cohabitating with a partner	1	0	.	0	1	0	0
0	Male	3. 25-34	Newly diagnosed	3. Single	1	0	.	0	1	0	0
0	Male	3. 25-34	Newly diagnosed	3. Single	1	0	.	0	1	0	0
0	Male	3. 25-34	Prev Dx out care	3. Single	1	0	1	0	1	0	0
0	Male	3. 25-34	Newly diagnosed	3. Single	1	1	1	0	1	1	0
0	Female	3. 25-34	Prev Dx out care	3. Single	0	0	1	0	1	0	0
0	Male	4. >34	Newly diagnosed	3. Single	1	1	.	0	1	1	0
0	Male	3. 25-34	Prev Dx out care	1. Cohabitating with a partner	1	0	.	0	1	0	0
0	Male	3. 25-34	Prev Dx out care	1. Cohabitating with a partner	1	0	.	0	1	0	0
0	Male	3. 25-34	Newly diagnosed	3. Single	1	1	.	0	1	1	0
0	Male	4. >34	Newly diagnosed	1. Cohabitating with a partner	0	0	.	0	1	0	0
0	Male	3. 25-34	Newly diagnosed	3. Single	0	0	.	0	1	0	0
0	Male	3. 25-34	Newly diagnosed	3. Single	1	0	1	0	1	0	0
0	Male	3. 25-34	Prev Dx out care	3. Single	1	1	1	1	1	0	0
0	Female	4. >34	Newly diagnosed	1. Cohabitating with a partner	1	0	1	0	1	0	0
0	Male	3. 25-34	Newly diagnosed	3. Single	1	1	1	1	1	0	0
0	Male	3. 25-34	Newly diagnosed	3. Single	1	0	.	0	1	0	0
0	Male	2. 15-24	Newly diagnosed	3. Single	0	0	1	0	1	0	0
0	Female	4. >34	Prev Dx out care	Unkown	1	0	.	0	1	0	0
0	Male	3. 25-34	Newly diagnosed	3. Single	1	0	.	0	1	0	0
0	Male	3. 25-34	Prev Dx out care	Unkown	1	0	.	0	1	0	0
0	Male	3. 25-34	Newly diagnosed	1. Cohabitating with a partner	1	1	1	1	1	0	0
0	Female	3. 25-34	Newly diagnosed	1. Cohabitating with a partner	0	0	1	0	1	0	0
0	Male	3. 25-34	Newly diagnosed	1. Cohabitating with a partner	1	0	.	0	1	0	0
0	Female	3. 25-34	Prev Dx out care	1. Cohabitating with a partner	1	0	.	0	1	0	0
0	Male	2. 15-24	Newly diagnosed	3. Single	1	0	.	0	1	0	0
0	Male	3. 25-34	Newly diagnosed	3. Single	0	0	1	0	1	0	0
0	Male	3. 25-34	Newly diagnosed	3. Single	0	0	1	0	1	0	0
0	Female	4. >34	Prev Dx out care	3. Single	1	1	.	0	1	1	0
0	Female	4. >34	Prev Dx out care	3. Single	1	0	.	0	1	0	0
0	Female	4. >34	Newly diagnosed	1. Cohabitating with a partner	1	0	.	0	1	0	0
0	Male	4. >34	Newly diagnosed	1. Cohabitating with a partner	1	0	.	0	1	0	0
0	Male	4. >34	Prev Dx out care	1. Cohabitating with a partner	0	0	1	0	1	0	0
0	Male	3. 25-34	Prev Dx out care	3. Single	0	0	.	0	1	0	0
0	Female	3. 25-34	Prev Dx out care	3. Single	1	0	1	0	1	0	0
1	Male	4. >34	Prev Dx out care	3. Single	1	0	1	0	1	0	0
0	Female	4. >34	Prev Dx out care	3. Single	1	0	1	0	1	0	0
0	Male	3. 25-34	Prev Dx out care	1. Cohabitating with a partner	1	0	1	0	1	0	0
0	Male	3. 25-34	Newly diagnosed	3. Single	0	0	.	0	1	0	0
0	Male	4. >34	Newly diagnosed	1. Cohabitating with a partner	0	0	.	0	0	0	0
0	Male	4. >34	Newly diagnosed	3. Single	1	0	.	0	1	0	0
0	Male	4. >34	Newly diagnosed	3. Single	0	0	1	0	1	0	0
0	Female	2. 15-24	Newly diagnosed	3. Single	1	1	.	0	1	1	0
0	Male	4. >34	Prev Dx out care	Unkown	1	0	.	0	1	0	0
0	Male	3. 25-34	Prev Dx out care	3. Single	1	0	.	0	1	0	0
1	Male	4. >34	Newly diagnosed	3. Single	1	1	.	0	1	0	1
0	Female	4. >34	Newly diagnosed	2. Widowed/Separated/Divorced	1	0	1	0	1	0	0
0	Female	4. >34	Newly diagnosed	1. Cohabitating with a partner	1	1	1	1	1	1	0
0	Male	4. >34	Prev Dx out care	1. Cohabitating with a partner	1	0	1	0	1	0	0
0	Male	4. >34	Newly diagnosed	3. Single	1	0	.	0	1	0	0
0	Male	4. >34	Newly diagnosed	Unkown	1	0	.	0	1	0	0
0	Male	3. 25-34	Prev Dx out care	Unkown	1	1	1	1	1	1	0
0	Male	3. 25-34	Newly diagnosed	3. Single	0	0	1	0	1	0	0
0	Male	3. 25-34	Prev Dx out care	1. Cohabitating with a partner	1	0	.	0	1	0	0
0	Female	4. >34	Prev Dx out care	1. Cohabitating with a partner	1	0	1	0	1	0	0
0	Male	3. 25-34	Prev Dx out care	Unkown	1	0	.	0	1	0	0
0	Male	3. 25-34	Newly diagnosed	3. Single	1	1	1	1	1	0	0
0	Female	3. 25-34	Prev Dx out care	3. Single	1	0	.	0	1	0	0
0	Male	2. 15-24	Newly diagnosed	3. Single	1	0	1	0	1	0	0
0	Male	4. >34	Newly diagnosed	2. Widowed/Separated/Divorced	1	1	.	0	1	1	0
0	Male	4. >34	Prev Dx out care	3. Single	1	0	1	0	1	0	0
0	Male	3. 25-34	Newly diagnosed	3. Single	1	1	1	1	1	1	0
0	Male	3. 25-34	Newly diagnosed	3. Single	1	0	1	0	1	0	0
0	Male	4. >34	Newly diagnosed	1. Cohabitating with a partner	1	0	.	0	1	0	0
0	Male	4. >34	Prev Dx out care	1. Cohabitating with a partner	1	1	.	0	1	1	0
0	Male	4. >34	Newly diagnosed	1. Cohabitating with a partner	1	1	.	0	1	1	0
0	Female	4. >34	Newly diagnosed	1. Cohabitating with a partner	1	1	1	1	1	0	0
0	Male	3. 25-34	Newly diagnosed	3. Single	1	0	.	0	1	0	0
0	Male	4. >34	Prev Dx out care	1. Cohabitating with a partner	1	0	.	0	1	0	0
0	Male	2. 15-24	Newly diagnosed	Unkown	1	1	.	0	1	1	0
0	Male	4. >34	Newly diagnosed	1. Cohabitating with a partner	1	0	.	0	1	0	0
0	Male	4. >34	Prev Dx out care	1. Cohabitating with a partner	1	0	.	0	1	0	0
0	Female	2. 15-24	Newly diagnosed	3. Single	1	1	1	1	1	1	0
0	Male	3. 25-34	Newly diagnosed	3. Single	1	0	.	0	1	0	0
0	Female	4. >34	Newly diagnosed	3. Single	1	1	1	0	1	1	0
0	Male	4. >34	Newly diagnosed	1. Cohabitating with a partner	1	1	1	1	1	1	0
0	Male	3. 25-34	Prev Dx out care	3. Single	1	1	.	0	1	1	0
0	Male	4. >34	Newly diagnosed	1. Cohabitating with a partner	1	1	1	1	1	0	0
0	Female	4. >34	Prev Dx out care	1. Cohabitating with a partner	1	0	1	0	1	0	0
0	Female	4. >34	Newly diagnosed	1. Cohabitating with a partner	1	0	.	0	1	0	0
0	Male	3. 25-34	Newly diagnosed	3. Single	1	0	.	0	1	0	0
0	Female	4. >34	Prev Dx out care	3. Single	1	1	1	0	1	1	0
0	Female	4. >34	Prev Dx out care	3. Single	1	0	.	0	1	0	0
0	Female	2. 15-24	Prev Dx out care	3. Single	1	1	1	1	1	0	0
0	Male	4. >34	Prev Dx out care	3. Single	1	0	.	0	0	0	0
0	Female	2. 15-24	Prev Dx out care	3. Single	1	1	.	0	1	1	0
0	Female	3. 25-34	Newly diagnosed	3. Single	0	0	.	0	1	0	0
0	Male	3. 25-34	Newly diagnosed	3. Single	1	1	1	1	1	0	0
0	Male	3. 25-34	Prev Dx out care	1. Cohabitating with a partner	1	0	1	0	1	0	0
0	Male	4. >34	Newly diagnosed	1. Cohabitating with a partner	1	0	.	0	1	0	0
0	Male	4. >34	Prev Dx out care	3. Single	1	0	1	0	1	0	0
0	Male	4. >34	Prev Dx out care	3. Single	1	0	1	0	1	0	0
0	Female	3. 25-34	Prev Dx out care	3. Single	1	1	1	0	1	1	0
0	Female	3. 25-34	Prev Dx out care	Unkown	0	0	1	0	1	0	0
0	Female	2. 15-24	Newly diagnosed	3. Single	1	0	.	0	1	0	0
0	Male	3. 25-34	Newly diagnosed	3. Single	0	0	.	0	1	0	0
0	Male	2. 15-24	Newly diagnosed	3. Single	1	0	1	0	1	0	0
0	Male	4. >34	Newly diagnosed	3. Single	1	0	.	0	1	0	0
0	Male	3. 25-34	Newly diagnosed	Unkown	1	0	1	0	1	0	0
0	Male	3. 25-34	Newly diagnosed	1. Cohabitating with a partner	1	0	1	0	1	0	0
0	Female	4. >34	Prev Dx out care	1. Cohabitating with a partner	1	1	.	0	1	1	0
0	Male	2. 15-24	Newly diagnosed	3. Single	1	0	1	0	1	0	0
0	Female	4. >34	Newly diagnosed	Unkown	1	0	1	0	1	0	0
0	Female	3. 25-34	Prev Dx out care	3. Single	1	1	1	1	1	0	0
0	Female	3. 25-34	Prev Dx out care	3. Single	1	1	1	0	1	1	0
0	Female	2. 15-24	Prev Dx out care	Unkown	1	1	.	0	1	1	0
0	Male	2. 15-24	Newly diagnosed	3. Single	1	1	1	1	1	0	0
0	Male	4. >34	Prev Dx out care	3. Single	1	1	.	0	1	1	0
0	Female	3. 25-34	Prev Dx out care	3. Single	1	0	1	0	1	0	0
0	Female	4. >34	Prev Dx out care	1. Cohabitating with a partner	1	1	.	0	1	1	0
0	Female	3. 25-34	Prev Dx out care	1. Cohabitating with a partner	1	1	.	0	1	1	0
0	Male	4. >34	Newly diagnosed	1. Cohabitating with a partner	1	1	1	1	1	1	0
0	Male	3. 25-34	Newly diagnosed	3. Single	1	1	1	0	1	1	0
0	Male	3. 25-34	Newly diagnosed	3. Single	1	1	.	0	1	1	0
0	Female	2. 15-24	Newly diagnosed	1. Cohabitating with a partner	1	1	.	0	1	1	0
0	Male	4. >34	Prev Dx out care	3. Single	1	0	.	0	1	0	0
0	Male	4. >34	Prev Dx out care	1. Cohabitating with a partner	1	1	.	0	1	1	0
0	Male	4. >34	Newly diagnosed	3. Single	1	1	1	0	1	1	0
0	Female	3. 25-34	Newly diagnosed	1. Cohabitating with a partner	1	0	.	0	1	0	0
0	Male	3. 25-34	Prev Dx out care	3. Single	1	1	.	0	1	1	0
0	Male	3. 25-34	Newly diagnosed	1. Cohabitating with a partner	1	0	1	0	1	0	0
0	Male	4. >34	Newly diagnosed	1. Cohabitating with a partner	1	1	1	1	1	0	0
0	Male	2. 15-24	Prev Dx out care	3. Single	1	1	1	0	1	1	0
0	Male	4. >34	Prev Dx out care	1. Cohabitating with a partner	1	1	.	0	1	1	0
0	Female	3. 25-34	Newly diagnosed	1. Cohabitating with a partner	1	1	1	1	1	0	0
0	Male	4. >34	Prev Dx out care	3. Single	0	0	1	0	1	0	0
0	Male	3. 25-34	Newly diagnosed	3. Single	1	0	1	0	1	0	0
0	Female	4. >34	Prev Dx out care	2. Widowed/Separated/Divorced	1	0	1	0	1	0	0
0	Male	4. >34	Newly diagnosed	3. Single	1	1	.	0	1	1	0
0	Female	3. 25-34	Prev Dx out care	1. Cohabitating with a partner	1	1	1	1	1	0	0
0	Female	2. 15-24	Prev Dx out care	3. Single	1	0	1	0	1	0	0
0	Male	2. 15-24	Newly diagnosed	3. Single	1	0	1	0	1	0	0
0	Male	3. 25-34	Prev Dx out care	3. Single	1	0	1	0	1	0	0
0	Male	4. >34	Newly diagnosed	1. Cohabitating with a partner	1	0	1	0	1	0	0
0	Male	4. >34	Prev Dx out care	1. Cohabitating with a partner	1	0	.	0	1	0	0
0	Male	4. >34	Newly diagnosed	3. Single	1	0	1	0	1	0	0
0	Male	4. >34	Prev Dx out care	3. Single	0	0	1	0	1	0	0
0	Female	4. >34	Newly diagnosed	1. Cohabitating with a partner	1	1	.	0	1	1	0
0	Female	3. 25-34	Prev Dx out care	3. Single	1	0	.	0	1	0	0
0	Male	3. 25-34	Prev Dx out care	1. Cohabitating with a partner	1	0	1	0	1	0	0
0	Male	3. 25-34	Newly diagnosed	3. Single	1	0	1	0	1	0	0
0	Male	3. 25-34	Newly diagnosed	Unkown	1	0	.	0	1	0	0
0	Male	2. 15-24	Newly diagnosed	3. Single	1	0	1	0	1	0	0
0	Male	3. 25-34	Newly diagnosed	Unkown	1	0	1	0	1	0	0
0	Male	3. 25-34	Newly diagnosed	3. Single	1	0	1	0	1	0	0
0	Female	3. 25-34	Prev Dx out care	3. Single	0	0	.	0	1	0	0
0	Male	4. >34	Newly diagnosed	1. Cohabitating with a partner	1	0	.	0	1	0	0
0	Male	3. 25-34	Newly diagnosed	3. Single	1	0	.	0	1	0	0
1	Male	3. 25-34	Prev Dx out care	1. Cohabitating with a partner	1	0	.	0	1	0	0
1	Female	3. 25-34	Prev Dx out care	3. Single	1	0	1	0	1	0	0
1	Male	2. 15-24	Newly diagnosed	3. Single	1	0	1	0	1	0	0
0	Female	3. 25-34	Prev Dx out care	3. Single	1	0	.	0	1	0	0
0	Male	2. 15-24	Newly diagnosed	Unkown	1	0	1	0	1	0	0
0	Male	4. >34	Newly diagnosed	1. Cohabitating with a partner	1	0	1	0	1	0	0
0	Male	3. 25-34	Newly diagnosed	3. Single	1	1	1	0	1	1	0
0	Female	3. 25-34	Prev Dx out care	2. Widowed/Separated/Divorced	0	0	.	0	1	0	0
0	Male	4. >34	Prev Dx out care	1. Cohabitating with a partner	1	0	1	0	1	0	0
1	Male	3. 25-34	Prev Dx out care	3. Single	1	0	.	0	1	0	0
0	Male	3. 25-34	Newly diagnosed	3. Single	0	0	.	0	1	0	0
0	Male	4. >34	Newly diagnosed	1. Cohabitating with a partner	1	0	1	0	1	0	0
0	Female	3. 25-34	Newly diagnosed	3. Single	0	0	1	0	1	0	0
0	Male	4. >34	Newly diagnosed	1. Cohabitating with a partner	1	0	.	0	1	0	0
0	Female	3. 25-34	Prev Dx out care	1. Cohabitating with a partner	1	0	.	0	1	0	0
0	Male	4. >34	Prev Dx out care	Unkown	1	0	.	0	1	0	0
0	Male	4. >34	Prev Dx out care	3. Single	1	0	.	0	1	0	0
0	Male	3. 25-34	Prev Dx out care	3. Single	1	0	1	0	1	0	0
0	Male	4. >34	Newly diagnosed	1. Cohabitating with a partner	1	0	.	0	1	0	0
0	Female	3. 25-34	Newly diagnosed	3. Single	0	1	1	0	1	1	0
0	Male	4. >34	Newly diagnosed	3. Single	1	0	1	0	1	0	0
0	Male	3. 25-34	Prev Dx out care	3. Single	1	0	1	0	1	0	0
0	Female	3. 25-34	Newly diagnosed	1. Cohabitating with a partner	1	0	1	0	1	0	0
0	Female	3. 25-34	Newly diagnosed	3. Single	0	1	1	1	1	1	0
0	Female	4. >34	Newly diagnosed	3. Single	1	0	.	0	1	0	0
1	Female	2. 15-24	Newly diagnosed	Unkown	1	0	.	0	1	0	0
1	Female	3. 25-34	Prev Dx out care	1. Cohabitating with a partner	1	0	1	0	1	0	0
0	Female	4. >34	Newly diagnosed	Unkown	1	0	1	0	1	0	0
0	Male	4. >34	Newly diagnosed	Unkown	1	1	1	1	1	0	0
1	Male	3. 25-34	Newly diagnosed	3. Single	1	0	1	0	1	0	0
1	Male	3. 25-34	Prev Dx out care	3. Single	1	1	.	0	1	0	1
1	Male	4. >34	Prev Dx out care	1. Cohabitating with a partner	1	1	.	0	1	0	1
1	Male	3. 25-34	Newly diagnosed	3. Single	1	1	1	0	1	0	1
1	Male	4. >34	Prev Dx out care	3. Single	1	1	1	1	1	0	0
1	Male	4. >34	Prev Dx out care	3. Single	1	0	1	0	1	0	0
1	Female	3. 25-34	Newly diagnosed	Unkown	1	0	1	0	1	0	0
1	Female	4. >34	Prev Dx out care	1. Cohabitating with a partner	1	0	.	0	1	0	0
1	Female	2. 15-24	Newly diagnosed	3. Single	0	0	1	0	1	0	0
1	Male	3. 25-34	Newly diagnosed	1. Cohabitating with a partner	0	0	1	0	1	0	0
1	Male	4. >34	Prev Dx out care	3. Single	0	0	.	0	1	0	0
1	Female	3. 25-34	Newly diagnosed	Unkown	1	0	1	0	1	0	0
1	Male	3. 25-34	Prev Dx out care	3. Single	1	1	1	0	1	0	1
1	Male	4. >34	Prev Dx out care	3. Single	1	1	.	0	1	0	1
1	Male	3. 25-34	Prev Dx out care	3. Single	1	1	1	0	1	1	1
1	Female	3. 25-34	Newly diagnosed	3. Single	1	1	1	1	1	0	1
1	Female	2. 15-24	Prev Dx out care	3. Single	1	1	1	0	1	1	0
1	Female	4. >34	Prev Dx out care	1. Cohabitating with a partner	1	1	.	0	1	1	0
1	Male	2. 15-24	Newly diagnosed	3. Single	1	0	1	0	1	0	0
1	Male	4. >34	Prev Dx out care	Unkown	1	1	1	0	1	1	0
1	Male	4. >34	Prev Dx out care	1. Cohabitating with a partner	1	1	.	0	1	0	1
1	Female	4. >34	Newly diagnosed	3. Single	1	0	.	0	1	0	0
1	Female	4. >34	Prev Dx out care	3. Single	1	1	1	0	1	0	1
1	Male	3. 25-34	Newly diagnosed	1. Cohabitating with a partner	1	1	.	0	1	1	0
1	Female	4. >34	Prev Dx out care	1. Cohabitating with a partner	1	1	1	1	1	1	1
1	Male	3. 25-34	Prev Dx out care	3. Single	1	0	.	0	1	0	0
1	Female	3. 25-34	Prev Dx out care	3. Single	1	0	1	0	1	0	0
1	Female	4. >34	Prev Dx out care	Unkown	1	1	.	0	1	1	0
1	Male	4. >34	Prev Dx out care	1. Cohabitating with a partner	1	0	.	0	1	0	0
1	Female	3. 25-34	Newly diagnosed	1. Cohabitating with a partner	1	1	1	1	1	0	0
1	Male	4. >34	Prev Dx out care	3. Single	1	0	.	0	1	0	0
1	Male	4. >34	Prev Dx out care	3. Single	1	0	1	0	1	0	0
1	Female	4. >34	Prev Dx out care	1. Cohabitating with a partner	1	1	1	0	1	0	1
1	Female	4. >34	Prev Dx out care	3. Single	1	1	1	0	1	0	1
1	Male	4. >34	Prev Dx out care	3. Single	1	1	1	1	1	1	0
1	Female	2. 15-24	Prev Dx out care	3. Single	1	1	1	1	1	1	0
1	Male	4. >34	Prev Dx out care	2. Widowed/Separated/Divorced	1	0	1	0	1	0	0
1	Male	4. >34	Newly diagnosed	1. Cohabitating with a partner	1	0	1	0	1	0	0
1	Female	3. 25-34	Prev Dx out care	1. Cohabitating with a partner	1	0	1	0	1	0	0
1	Male	2. 15-24	Newly diagnosed	3. Single	1	1	1	1	1	0	1
1	Male	3. 25-34	Newly diagnosed	3. Single	1	0	1	0	1	0	0
1	Female	2. 15-24	Prev Dx out care	3. Single	1	0	.	0	1	0	0
1	Male	4. >34	Newly diagnosed	1. Cohabitating with a partner	1	1	1	0	1	0	1
1	Female	3. 25-34	Newly diagnosed	3. Single	1	1	1	0	1	1	0
1	Female	4. >34	Prev Dx out care	3. Single	1	0	1	0	1	0	0
1	Male	4. >34	Prev Dx out care	1. Cohabitating with a partner	1	1	.	0	1	0	1
1	Male	4. >34	Prev Dx out care	1. Cohabitating with a partner	1	0	.	0	1	0	0
1	Female	3. 25-34	Newly diagnosed	1. Cohabitating with a partner	1	1	1	1	1	0	0
1	Male	3. 25-34	Prev Dx out care	3. Single	1	0	.	0	1	0	0
1	Male	3. 25-34	Prev Dx out care	3. Single	1	1	1	1	1	1	0
1	Female	2. 15-24	Newly diagnosed	3. Single	1	0	.	0	1	0	0
1	Female	4. >34	Prev Dx out care	2. Widowed/Separated/Divorced	1	1	.	0	1	0	1
1	Female	3. 25-34	Prev Dx out care	3. Single	1	1	1	0	1	0	1
1	Female	3. 25-34	Prev Dx out care	3. Single	1	1	1	1	1	0	0
1	Male	4. >34	Newly diagnosed	3. Single	1	1	1	0	1	1	0
1	Female	3. 25-34	Prev Dx out care	3. Single	1	0	1	0	1	0	0
1	Female	3. 25-34	Prev Dx out care	3. Single	1	0	.	0	1	0	0
1	Female	2. 15-24	Prev Dx out care	1. Cohabitating with a partner	1	1	.	0	1	1	1
1	Male	4. >34	Prev Dx out care	3. Single	1	0	.	0	1	0	0
1	Female	3. 25-34	Prev Dx out care	1. Cohabitating with a partner	1	0	.	0	1	0	0
1	Female	3. 25-34	Prev Dx out care	3. Single	1	1	.	0	1	1	1
1	Male	3. 25-34	Newly diagnosed	3. Single	1	1	1	1	1	0	0
1	Male	3. 25-34	Newly diagnosed	Unkown	1	0	1	0	1	0	0
1	Female	3. 25-34	Prev Dx out care	3. Single	1	0	.	0	1	0	0
1	Female	4. >34	Newly diagnosed	3. Single	1	1	1	0	1	1	0
1	Male	4. >34	Prev Dx out care	3. Single	1	0	1	0	1	0	0
1	Male	4. >34	Prev Dx out care	3. Single	1	0	.	0	1	0	0
1	Male	4. >34	Prev Dx out care	3. Single	0	0	.	0	1	0	0
1	Female	2. 15-24	Newly diagnosed	3. Single	1	0	.	0	1	0	0
1	Female	4. >34	Newly diagnosed	1. Cohabitating with a partner	1	0	.	0	1	0	0
1	Female	4. >34	Prev Dx out care	3. Single	1	0	.	0	1	0	0
1	Male	3. 25-34	Newly diagnosed	3. Single	1	0	1	0	1	0	0
1	Male	3. 25-34	Newly diagnosed	3. Single	1	0	1	0	1	0	0
1	Female	2. 15-24	Prev Dx out care	3. Single	1	0	1	0	1	0	0
1	Female	4. >34	Prev Dx out care	3. Single	1	1	1	1	1	0	0
1	Female	4. >34	Prev Dx out care	Unkown	1	0	.	0	1	0	0
1	Female	3. 25-34	Prev Dx out care	3. Single	1	1	1	0	1	1	0
1	Female	3. 25-34	Prev Dx out care	3. Single	1	1	1	0	1	0	1
1	Male	4. >34	Newly diagnosed	3. Single	1	0	.	0	1	0	0
1	Female	3. 25-34	Newly diagnosed	3. Single	1	0	.	0	1	0	0
1	Female	3. 25-34	Prev Dx out care	1. Cohabitating with a partner	1	1	.	0	1	0	1
1	Female	2. 15-24	Prev Dx out care	3. Single	1	1	1	0	1	1	0
1	Female	2. 15-24	Prev Dx out care	3. Single	1	0	1	0	1	0	0
1	Female	3. 25-34	Prev Dx out care	3. Single	1	0	1	0	1	0	0
1	Male	3. 25-34	Newly diagnosed	3. Single	1	1	1	0	1	0	1
1	Male	4. >34	Newly diagnosed	3. Single	0	0	1	0	1	0	0
1	Male	4. >34	Newly diagnosed	1. Cohabitating with a partner	1	0	1	0	1	0	0
1	Female	3. 25-34	Newly diagnosed	3. Single	1	0	.	0	1	0	0
1	Female	3. 25-34	Newly diagnosed	3. Single	1	0	.	0	1	0	0
1	Male	4. >34	Newly diagnosed	1. Cohabitating with a partner	1	0	1	0	1	0	0
1	Female	4. >34	Newly diagnosed	3. Single	1	1	1	0	1	0	1
1	Female	4. >34	Prev Dx out care	3. Single	1	0	1	0	1	0	0
1	Female	4. >34	Prev Dx out care	Unkown	1	0	1	0	1	0	0
1	Female	2. 15-24	Prev Dx out care	3. Single	1	1	1	0	1	0	1
1	Female	2. 15-24	Prev Dx out care	3. Single	1	1	1	0	1	0	1
1	Female	4. >34	Prev Dx out care	3. Single	1	0	.	0	1	0	0
1	Female	3. 25-34	Prev Dx out care	3. Single	1	1	.	0	1	0	1
1	Female	4. >34	Prev Dx out care	3. Single	1	0	1	0	1	0	0
1	Female	3. 25-34	Newly diagnosed	3. Single	1	0	1	0	1	0	0
1	Female	2. 15-24	Prev Dx out care	3. Single	1	0	1	0	1	0	0
1	Female	3. 25-34	Newly diagnosed	3. Single	1	0	1	0	1	0	0
1	Female	3. 25-34	Prev Dx out care	3. Single	1	0	.	0	1	0	0
1	Female	2. 15-24	Newly diagnosed	3. Single	1	0	1	0	1	0	0
1	Male	3. 25-34	Newly diagnosed	3. Single	1	1	.	0	1	1	1
1	Male	3. 25-34	Newly diagnosed	3. Single	1	0	.	0	1	0	0
1	Female	3. 25-34	Newly diagnosed	3. Single	1	0	1	0	1	0	0
1	Female	4. >34	Prev Dx out care	Unkown	1	1	1	1	1	0	0
1	Female	3. 25-34	Prev Dx out care	3. Single	1	0	.	0	1	0	0
1	Male	4. >34	Newly diagnosed	3. Single	1	0	.	0	1	0	0
1	Male	3. 25-34	Newly diagnosed	1. Cohabitating with a partner	1	0	1	0	1	0	0
1	Female	3. 25-34	Prev Dx out care	1. Cohabitating with a partner	1	0	.	0	1	0	0
1	Male	4. >34	Newly diagnosed	Unkown	1	0	1	0	1	0	0
1	Female	4. >34	Prev Dx out care	3. Single	1	1	1	1	1	0	0
1	Male	3. 25-34	Newly diagnosed	3. Single	1	0	1	0	1	0	0
1	Female	2. 15-24	Newly diagnosed	3. Single	1	0	1	0	1	0	0
1	Male	4. >34	Newly diagnosed	1. Cohabitating with a partner	1	0	1	0	1	0	0
1	Female	2. 15-24	Newly diagnosed	3. Single	1	0	1	0	1	0	0
1	Female	2. 15-24	Newly diagnosed	3. Single	1	0	1	0	1	0	0
1	Male	3. 25-34	Newly diagnosed	3. Single	1	1	1	0	1	1	1
1	Male	3. 25-34	Prev Dx out care	3. Single	1	1	1	0	1	1	0
1	Female	3. 25-34	Prev Dx out care	3. Single	1	0	1	0	1	0	0
1	Female	2. 15-24	Prev Dx out care	3. Single	1	0	1	0	1	0	0
1	Male	3. 25-34	Newly diagnosed	3. Single	1	0	.	0	1	0	0
1	Female	3. 25-34	Prev Dx out care	3. Single	1	0	.	0	1	0	0
1	Female	3. 25-34	Prev Dx out care	3. Single	1	1	1	0	1	0	1
1	Female	2. 15-24	Newly diagnosed	3. Single	1	1	1	0	1	1	0
1	Female	3. 25-34	Prev Dx out care	Unkown	1	1	1	0	1	0	1
1	Female	2. 15-24	Prev Dx out care	3. Single	1	1	1	0	1	0	1
1	Female	2. 15-24	Newly diagnosed	3. Single	1	0	1	0	1	0	0
1	Female	2. 15-24	Newly diagnosed	3. Single	1	0	1	0	1	0	0
1	Male	2. 15-24	Prev Dx out care	3. Single	1	0	.	0	1	0	0
1	Male	3. 25-34	Prev Dx out care	3. Single	1	0	1	0	1	0	0
1	Female	2. 15-24	Newly diagnosed	3. Single	1	1	.	0	1	0	1
1	Male	3. 25-34	Newly diagnosed	3. Single	1	0	1	0	1	0	0
1	Female	3. 25-34	Prev Dx out care	3. Single	1	0	1	0	1	0	0
1	Male	2. 15-24	Newly diagnosed	3. Single	1	0	1	0	1	0	0
1	Male	3. 25-34	Newly diagnosed	1. Cohabitating with a partner	1	1	1	1	1	0	0
1	Male	4. >34	Prev Dx out care	1. Cohabitating with a partner	1	1	1	0	1	0	1
1	Male	3. 25-34	Prev Dx out care	3. Single	1	0	1	0	1	0	0
1	Female	2. 15-24	Newly diagnosed	3. Single	1	1	1	0	1	1	0
1	Male	3. 25-34	Newly diagnosed	1. Cohabitating with a partner	1	1	.	0	1	1	0
1	Female	4. >34	Prev Dx out care	3. Single	1	1	1	1	1	0	0
1	Female	4. >34	Newly diagnosed	3. Single	1	0	.	0	1	0	0
1	Female	4. >34	Prev Dx out care	2. Widowed/Separated/Divorced	1	0	1	0	1	0	0
1	Male	4. >34	Prev Dx out care	1. Cohabitating with a partner	1	1	1	0	1	1	0
1	Female	3. 25-34	Newly diagnosed	3. Single	1	0	1	0	1	0	0
1	Male	4. >34	Newly diagnosed	1. Cohabitating with a partner	1	1	.	0	1	0	1
1	Female	2. 15-24	Newly diagnosed	3. Single	0	0	1	0	1	0	0
1	Female	2. 15-24	Newly diagnosed	1. Cohabitating with a partner	1	0	1	0	1	0	0
1	Male	4. >34	Prev Dx out care	1. Cohabitating with a partner	1	0	.	0	1	0	0
1	Male	4. >34	Prev Dx out care	3. Single	1	1	.	0	1	0	1
1	Female	4. >34	Prev Dx out care	3. Single	1	1	.	0	1	1	0
1	Female	2. 15-24	Newly diagnosed	3. Single	1	1	1	0	1	1	1
1	Female	2. 15-24	Newly diagnosed	3. Single	1	1	1	0	1	1	0
1	Male	3. 25-34	Prev Dx out care	3. Single	1	1	1	1	1	0	0
1	Female	4. >34	Prev Dx out care	3. Single	1	0	1	0	1	0	0
1	Male	3. 25-34	Prev Dx out care	3. Single	1	1	.	0	1	1	0
1	Male	4. >34	Newly diagnosed	3. Single	1	0	1	0	0	0	0
1	Female	4. >34	Prev Dx out care	2. Widowed/Separated/Divorced	1	0	.	0	1	0	0
1	Female	3. 25-34	Prev Dx out care	3. Single	1	1	1	1	1	1	0
1	Male	3. 25-34	Prev Dx out care	3. Single	1	0	1	0	1	0	0
1	Male	4. >34	Newly diagnosed	2. Widowed/Separated/Divorced	0	0	1	0	1	0	0
1	Female	2. 15-24	Prev Dx out care	3. Single	1	0	1	0	1	0	0
1	Female	3. 25-34	Prev Dx out care	3. Single	1	1	1	1	1	0	0
1	Male	3. 25-34	Newly diagnosed	3. Single	1	0	1	0	1	0	0
1	Male	4. >34	Prev Dx out care	2. Widowed/Separated/Divorced	1	0	.	0	1	0	0
1	Female	4. >34	Newly diagnosed	3. Single	1	0	.	0	1	0	0
1	Female	3. 25-34	Prev Dx out care	Unkown	1	0	1	0	1	0	0
1	Female	2. 15-24	Prev Dx out care	3. Single	1	0	1	0	1	0	0
1	Male	4. >34	Newly diagnosed	1. Cohabitating with a partner	1	1	.	0	1	1	0
1	Male	3. 25-34	Prev Dx out care	3. Single	1	0	.	0	1	0	0
1	Female	3. 25-34	Newly diagnosed	3. Single	1	0	1	0	1	0	0
1	Female	4. >34	Prev Dx out care	3. Single	1	0	.	0	1	0	0
1	Male	4. >34	Prev Dx out care	Unkown	1	1	.	0	1	0	1
1	Male	4. >34	Prev Dx out care	3. Single	1	0	.	0	1	0	0
1	Male	4. >34	Newly diagnosed	1. Cohabitating with a partner	1	0	1	0	1	0	0
1	Female	2. 15-24	Newly diagnosed	3. Single	1	1	1	1	1	0	1
1	Male	3. 25-34	Newly diagnosed	1. Cohabitating with a partner	1	0	1	0	1	0	0
1	Female	3. 25-34	Prev Dx out care	1. Cohabitating with a partner	1	0	1	0	1	0	0
1	Male	2. 15-24	Prev Dx out care	3. Single	1	0	.	0	1	0	0
1	Male	3. 25-34	Prev Dx out care	1. Cohabitating with a partner	1	0	.	0	1	0	0
1	Female	3. 25-34	Newly diagnosed	3. Single	1	0	1	0	1	0	0
1	Female	3. 25-34	Prev Dx out care	1. Cohabitating with a partner	1	0	1	0	1	0	0
1	Male	4. >34	Prev Dx out care	3. Single	1	1	1	0	1	0	1
1	Male	3. 25-34	Newly diagnosed	3. Single	1	0	1	0	1	0	0
1	Male	4. >34	Newly diagnosed	3. Single	1	0	1	0	1	0	0
1	Male	4. >34	Newly diagnosed	3. Single	1	1	.	0	1	0	1
1	Male	4. >34	Prev Dx out care	3. Single	1	1	1	0	1	1	0
1	Female	4. >34	Prev Dx out care	1. Cohabitating with a partner	1	0	1	0	1	0	0
1	Female	3. 25-34	Prev Dx out care	3. Single	1	1	.	0	1	0	1
1	Male	4. >34	Prev Dx out care	3. Single	0	0	1	0	1	0	0
1	Female	3. 25-34	Newly diagnosed	3. Single	1	1	1	0	1	1	0
1	Female	3. 25-34	Newly diagnosed	3. Single	1	0	.	0	1	0	0
1	Male	4. >34	Prev Dx out care	3. Single	1	1	.	0	1	0	1
1	Female	3. 25-34	Prev Dx out care	3. Single	1	0	.	0	1	0	0
1	Female	4. >34	Prev Dx out care	1. Cohabitating with a partner	1	0	1	0	1	0	0
1	Female	3. 25-34	Newly diagnosed	2. Widowed/Separated/Divorced	0	1	1	0	1	0	1
1	Male	3. 25-34	Prev Dx out care	3. Single	1	0	.	0	1	0	0
1	Female	2. 15-24	Prev Dx out care	3. Single	1	1	1	1	1	0	0
1	Male	4. >34	Newly diagnosed	1. Cohabitating with a partner	1	0	.	0	1	0	0
1	Male	4. >34	Newly diagnosed	3. Single	1	0	1	0	1	0	0
1	Female	3. 25-34	Newly diagnosed	3. Single	1	1	1	1	1	0	0
1	Female	3. 25-34	Newly diagnosed	3. Single	1	0	1	0	1	0	0
1	Female	3. 25-34	Prev Dx out care	1. Cohabitating with a partner	1	0	1	0	1	0	0
1	Female	3. 25-34	Newly diagnosed	3. Single	1	0	1	0	1	0	0
1	Male	4. >34	Prev Dx out care	3. Single	1	0	1	0	1	0	0
1	Male	3. 25-34	Newly diagnosed	3. Single	0	0	1	0	1	0	0
1	Female	3. 25-34	Newly diagnosed	1. Cohabitating with a partner	1	1	1	1	1	0	0
1	Female	3. 25-34	Prev Dx out care	3. Single	1	0	1	0	1	0	0
1	Female	4. >34	Newly diagnosed	1. Cohabitating with a partner	1	1	.	0	1	1	0
1	Male	4. >34	Newly diagnosed	1. Cohabitating with a partner	1	1	1	1	1	0	0
1	Female	3. 25-34	Newly diagnosed	3. Single	1	1	.	0	1	0	1
1	Female	4. >34	Newly diagnosed	1. Cohabitating with a partner	1	1	1	1	1	1	0
1	Male	3. 25-34	Newly diagnosed	3. Single	1	1	1	1	1	0	0
1	Female	4. >34	Prev Dx out care	1. Cohabitating with a partner	1	1	.	0	1	1	1
1	Female	3. 25-34	Prev Dx out care	3. Single	1	1	1	1	1	0	0
1	Female	3. 25-34	Prev Dx out care	1. Cohabitating with a partner	1	1	1	0	1	0	1
1	Female	2. 15-24	Prev Dx out care	3. Single	1	0	.	0	1	0	0
1	Male	3. 25-34	Prev Dx out care	1. Cohabitating with a partner	1	0	.	0	1	0	0
1	Female	3. 25-34	Newly diagnosed	3. Single	1	0	.	0	1	0	0
1	Female	3. 25-34	Prev Dx out care	3. Single	1	0	1	0	1	0	0
1	Female	3. 25-34	Prev Dx out care	3. Single	1	0	.	0	1	0	0
1	Female	2. 15-24	Prev Dx out care	3. Single	1	1	.	0	1	0	1
1	Female	2. 15-24	Newly diagnosed	3. Single	1	1	1	0	1	0	1
1	Female	4. >34	Prev Dx out care	1. Cohabitating with a partner	1	1	.	0	1	1	0
1	Male	3. 25-34	Prev Dx out care	1. Cohabitating with a partner	1	1	1	0	1	1	0
1	Female	3. 25-34	Prev Dx out care	Unkown	1	0	1	0	1	0	0
1	Male	4. >34	Prev Dx out care	1. Cohabitating with a partner	1	1	.	0	1	0	1
1	Male	3. 25-34	Newly diagnosed	1. Cohabitating with a partner	1	0	.	0	1	0	0
1	Female	4. >34	Newly diagnosed	3. Single	1	0	1	0	1	0	0
1	Male	4. >34	Newly diagnosed	1. Cohabitating with a partner	1	0	.	0	1	0	0
1	Female	4. >34	Newly diagnosed	3. Single	1	1	1	0	1	0	1
1	Female	2. 15-24	Prev Dx out care	3. Single	1	1	1	0	1	1	1
1	Male	4. >34	Prev Dx out care	3. Single	1	0	1	0	1	0	0
1	Female	2. 15-24	Newly diagnosed	1. Cohabitating with a partner	1	1	.	0	1	1	1
1	Male	4. >34	Newly diagnosed	1. Cohabitating with a partner	1	0	1	0	1	0	0
1	Male	4. >34	Prev Dx out care	1. Cohabitating with a partner	1	0	.	0	1	0	0
1	Female	2. 15-24	Prev Dx out care	3. Single	1	1	.	0	1	1	1
1	Female	2. 15-24	Prev Dx out care	3. Single	1	0	1	0	1	0	0
1	Female	3. 25-34	Newly diagnosed	1. Cohabitating with a partner	1	0	1	0	1	0	0
1	Male	4. >34	Newly diagnosed	1. Cohabitating with a partner	1	0	1	0	1	0	0
1	Male	3. 25-34	Newly diagnosed	1. Cohabitating with a partner	1	1	1	0	1	0	1
1	Male	3. 25-34	Newly diagnosed	1. Cohabitating with a partner	1	1	1	1	1	0	0
1	Male	3. 25-34	Newly diagnosed	3. Single	1	0	1	0	1	0	0
1	Male	2. 15-24	Newly diagnosed	3. Single	1	0	.	0	1	0	0
1	Male	3. 25-34	Newly diagnosed	3. Single	1	0	.	0	1	0	0
1	Male	3. 25-34	Prev Dx out care	Unkown	1	0	1	0	1	0	0
1	Male	2. 15-24	Newly diagnosed	3. Single	1	1	1	1	1	0	0
1	Male	4. >34	Prev Dx out care	2. Widowed/Separated/Divorced	0	0	.	0	1	0	0
1	Male	4. >34	Newly diagnosed	1. Cohabitating with a partner	1	0	.	0	1	0	0
1	Male	3. 25-34	Prev Dx out care	1. Cohabitating with a partner	1	0	.	0	1	0	0
1	Female	2. 15-24	Newly diagnosed	3. Single	1	1	1	0	1	1	0
1	Male	3. 25-34	Newly diagnosed	3. Single	1	1	.	0	1	1	0
1	Male	4. >34	Newly diagnosed	3. Single	0	0	.	0	1	0	0
1	Male	3. 25-34	Prev Dx out care	3. Single	1	0	1	0	1	0	0
1	Male	4. >34	Prev Dx out care	1. Cohabitating with a partner	1	0	1	0	1	0	0
1	Female	2. 15-24	Newly diagnosed	3. Single	1	0	1	0	1	0	0
1	Male	3. 25-34	Prev Dx out care	3. Single	1	0	.	0	1	0	0
1	Female	2. 15-24	Newly diagnosed	3. Single	1	1	1	0	1	0	1
1	Female	4. >34	Prev Dx out care	2. Widowed/Separated/Divorced	1	1	.	0	1	0	1
1	Male	4. >34	Prev Dx out care	3. Single	1	1	.	0	1	1	1
1	Female	4. >34	Prev Dx out care	1. Cohabitating with a partner	1	1	.	0	1	1	0
1	Male	4. >34	Prev Dx out care	2. Widowed/Separated/Divorced	1	1	.	0	1	1	0
1	Female	3. 25-34	Prev Dx out care	3. Single	1	1	.	0	1	1	0
1	Male	3. 25-34	Newly diagnosed	3. Single	0	0	.	0	1	0	0
1	Male	4. >34	Newly diagnosed	1. Cohabitating with a partner	1	0	.	0	1	0	0
1	Male	4. >34	Newly diagnosed	1. Cohabitating with a partner	1	1	.	0	1	0	1
1	Female	4. >34	Newly diagnosed	3. Single	1	0	1	0	1	0	0
1	Male	3. 25-34	Newly diagnosed	3. Single	1	1	1	0	1	0	1
1	Male	3. 25-34	Newly diagnosed	1. Cohabitating with a partner	1	0	1	0	1	0	0
1	Male	4. >34	Prev Dx out care	1. Cohabitating with a partner	1	0	.	0	1	0	0
1	Male	3. 25-34	Prev Dx out care	Unkown	1	0	.	0	1	0	0
1	Female	3. 25-34	Newly diagnosed	3. Single	0	0	1	0	1	0	0
1	Male	3. 25-34	Prev Dx out care	3. Single	1	1	1	0	1	1	0
1	Female	3. 25-34	Prev Dx out care	3. Single	1	0	1	0	1	0	0
1	Male	4. >34	Prev Dx out care	2. Widowed/Separated/Divorced	1	0	.	0	1	0	0
1	Female	2. 15-24	Newly diagnosed	3. Single	1	1	1	0	1	1	1
1	Female	2. 15-24	Prev Dx out care	3. Single	1	1	1	0	1	1	1
1	Female	4. >34	Prev Dx out care	3. Single	1	1	1	0	1	0	1
1	Female	2. 15-24	Prev Dx out care	3. Single	1	1	1	0	1	0	1
1	Male	4. >34	Prev Dx out care	1. Cohabitating with a partner	1	0	1	0	1	0	0
1	Male	4. >34	Prev Dx out care	1. Cohabitating with a partner	1	1	1	0	1	0	1
1	Female	3. 25-34	Prev Dx out care	3. Single	1	1	.	0	1	0	1
1	Male	4. >34	Prev Dx out care	1. Cohabitating with a partner	1	1	.	0	1	0	1
1	Male	4. >34	Prev Dx out care	3. Single	1	0	.	0	1	0	0
1	Female	3. 25-34	Prev Dx out care	Unkown	1	0	1	0	1	0	0
1	Female	4. >34	Newly diagnosed	1. Cohabitating with a partner	1	1	1	0	1	1	0
1	Male	4. >34	Newly diagnosed	1. Cohabitating with a partner	1	0	.	0	1	0	0
1	Male	2. 15-24	Newly diagnosed	3. Single	0	0	.	0	1	0	0
1	Male	4. >34	Newly diagnosed	3. Single	1	0	1	0	1	0	0
1	Male	3. 25-34	Prev Dx out care	3. Single	1	1	1	1	1	1	0
1	Female	3. 25-34	Prev Dx out care	3. Single	1	0	1	0	1	0	0
1	Male	4. >34	Newly diagnosed	1. Cohabitating with a partner	1	0	1	0	1	0	0
1	Male	4. >34	Newly diagnosed	1. Cohabitating with a partner	1	0	.	0	1	0	0
1	Male	3. 25-34	Newly diagnosed	1. Cohabitating with a partner	1	0	1	0	1	0	0
1	Male	3. 25-34	Prev Dx out care	3. Single	1	1	.	0	1	0	1
1	Female	3. 25-34	Prev Dx out care	1. Cohabitating with a partner	1	0	1	0	1	0	0
1	Female	4. >34	Prev Dx out care	1. Cohabitating with a partner	1	1	.	0	1	1	0
1	Male	4. >34	Newly diagnosed	1. Cohabitating with a partner	0	0	1	0	1	0	0
1	Male	4. >34	Newly diagnosed	2. Widowed/Separated/Divorced	1	0	.	0	1	0	0
1	Male	4. >34	Prev Dx out care	1. Cohabitating with a partner	1	0	1	0	1	0	0
1	Female	2. 15-24	Newly diagnosed	3. Single	1	0	1	0	1	0	0
1	Male	3. 25-34	Prev Dx out care	1. Cohabitating with a partner	1	1	1	1	1	0	0
1	Female	3. 25-34	Prev Dx out care	1. Cohabitating with a partner	1	0	1	0	1	0	0
1	Female	2. 15-24	Newly diagnosed	3. Single	1	0	.	0	1	0	0
1	Female	4. >34	Prev Dx out care	1. Cohabitating with a partner	1	1	1	1	1	1	0
1	Male	3. 25-34	Newly diagnosed	3. Single	1	1	1	0	1	0	1
1	Female	2. 15-24	Prev Dx out care	Unkown	1	1	1	0	1	0	1
1	Male	4. >34	Newly diagnosed	1. Cohabitating with a partner	1	1	.	0	1	0	1
1	Female	2. 15-24	Prev Dx out care	3. Single	1	1	1	0	1	0	1
1	Male	3. 25-34	Prev Dx out care	3. Single	1	0	.	0	1	0	0
1	Male	4. >34	Prev Dx out care	1. Cohabitating with a partner	1	0	.	0	1	0	0
1	Male	4. >34	Newly diagnosed	3. Single	0	0	1	0	1	0	0
1	Female	3. 25-34	Newly diagnosed	3. Single	1	1	.	0	1	0	1
1	Female	4. >34	Prev Dx out care	3. Single	1	0	.	0	1	0	0
1	Female	3. 25-34	Newly diagnosed	3. Single	0	0	1	0	1	0	0
1	Female	2. 15-24	Prev Dx out care	3. Single	1	1	1	0	1	0	1
1	Female	4. >34	Prev Dx out care	2. Widowed/Separated/Divorced	1	1	.	0	1	1	0
1	Female	3. 25-34	Prev Dx out care	3. Single	1	0	1	0	1	0	0
1	Male	4. >34	Newly diagnosed	Unkown	1	0	1	0	1	0	0
1	Female	3. 25-34	Newly diagnosed	1. Cohabitating with a partner	1	0	1	0	1	0	0
1	Female	2. 15-24	Newly diagnosed	3. Single	1	0	1	0	1	0	0
1	Female	3. 25-34	Newly diagnosed	1. Cohabitating with a partner	1	1	1	1	1	0	0
1	Male	3. 25-34	Prev Dx out care	1. Cohabitating with a partner	1	0	1	0	1	0	0
1	Male	4. >34	Newly diagnosed	3. Single	1	0	1	0	1	0	0
1	Male	3. 25-34	Newly diagnosed	Unkown	0	0	.	0	1	0	0
1	Female	3. 25-34	Newly diagnosed	3. Single	0	0	1	0	1	0	0
1	Male	2. 15-24	Newly diagnosed	3. Single	1	0	1	0	1	0	0
1	Male	4. >34	Prev Dx out care	1. Cohabitating with a partner	1	0	.	0	1	0	0
1	Female	3. 25-34	Newly diagnosed	1. Cohabitating with a partner	1	1	1	1	1	1	0
1	Male	3. 25-34	Newly diagnosed	1. Cohabitating with a partner	1	1	1	1	1	0	0
1	Male	3. 25-34	Prev Dx out care	3. Single	1	0	.	0	1	0	0
1	Male	4. >34	Prev Dx out care	3. Single	1	1	.	0	1	1	0
1	Male	3. 25-34	Prev Dx out care	3. Single	1	1	1	0	1	1	0
1	Female	3. 25-34	Prev Dx out care	1. Cohabitating with a partner	1	1	1	1	1	0	0
1	Male	3. 25-34	Newly diagnosed	1. Cohabitating with a partner	1	0	.	0	1	0	0
1	Male	4. >34	Prev Dx out care	1. Cohabitating with a partner	1	1	.	0	1	0	1
1	Female	4. >34	Prev Dx out care	3. Single	1	1	1	0	1	1	0
1	Male	3. 25-34	Newly diagnosed	3. Single	1	0	1	0	1	0	0
1	Female	4. >34	Prev Dx out care	1. Cohabitating with a partner	1	1	.	0	1	1	0
1	Female	2. 15-24	Newly diagnosed	3. Single	1	1	1	0	1	1	0
1	Female	4. >34	Prev Dx out care	2. Widowed/Separated/Divorced	1	0	.	0	1	0	0
1	Female	3. 25-34	Prev Dx out care	3. Single	1	0	.	0	1	0	0
1	Male	4. >34	Newly diagnosed	3. Single	1	0	1	0	1	0	0
1	Female	3. 25-34	Newly diagnosed	1. Cohabitating with a partner	0	0	1	0	1	0	0
1	Male	2. 15-24	Newly diagnosed	3. Single	1	1	1	1	1	0	0
1	Male	3. 25-34	Prev Dx out care	3. Single	1	1	1	0	1	0	1
1	Male	3. 25-34	Newly diagnosed	3. Single	1	0	1	0	1	0	0
1	Male	4. >34	Prev Dx out care	3. Single	1	0	1	0	1	0	0
1	Female	3. 25-34	Prev Dx out care	1. Cohabitating with a partner	1	0	.	0	1	0	0
1	Male	4. >34	Newly diagnosed	3. Single	1	1	1	1	1	0	0
1	Male	4. >34	Newly diagnosed	1. Cohabitating with a partner	1	1	.	0	1	0	1
1	Female	3. 25-34	Prev Dx out care	3. Single	1	1	1	1	1	1	0
1	Female	2. 15-24	Prev Dx out care	3. Single	1	1	1	0	1	0	1
1	Male	3. 25-34	Prev Dx out care	3. Single	1	1	1	0	1	0	1
1	Female	2. 15-24	Prev Dx out care	1. Cohabitating with a partner	1	1	1	1	1	1	0
1	Female	3. 25-34	Prev Dx out care	3. Single	1	0	1	0	1	0	0
1	Female	3. 25-34	Prev Dx out care	3. Single	1	1	.	0	1	1	0
1	Female	4. >34	Prev Dx out care	Unkown	1	1	.	0	1	1	0
1	Male	3. 25-34	Prev Dx out care	3. Single	1	1	1	1	1	0	0
1	Female	3. 25-34	Prev Dx out care	1. Cohabitating with a partner	1	1	1	0	1	1	0
1	Female	2. 15-24	Prev Dx out care	3. Single	1	0	1	0	1	0	0
1	Male	3. 25-34	Newly diagnosed	3. Single	0	0	1	0	1	0	0
1	Female	4. >34	Prev Dx out care	1. Cohabitating with a partner	1	0	.	0	1	0	0
1	Female	3. 25-34	Prev Dx out care	1. Cohabitating with a partner	1	0	.	0	1	0	0
1	Male	3. 25-34	Newly diagnosed	3. Single	1	0	1	0	1	0	0
1	Female	2. 15-24	Newly diagnosed	1. Cohabitating with a partner	1	0	.	0	1	0	0
1	Female	2. 15-24	Prev Dx out care	3. Single	1	0	1	0	1	0	0
1	Female	4. >34	Newly diagnosed	1. Cohabitating with a partner	1	1	1	1	1	0	0
1	Female	2. 15-24	Prev Dx out care	Unkown	1	0	1	0	1	0	0
1	Female	4. >34	Prev Dx out care	1. Cohabitating with a partner	1	1	1	1	1	0	0
1	Male	4. >34	Prev Dx out care	1. Cohabitating with a partner	1	0	1	0	1	0	0
1	Male	3. 25-34	Newly diagnosed	3. Single	1	0	1	0	1	0	0
1	Female	3. 25-34	Newly diagnosed	3. Single	0	0	1	0	1	0	0
1	Male	4. >34	Newly diagnosed	1. Cohabitating with a partner	1	1	1	1	1	0	0
1	Female	4. >34	Newly diagnosed	3. Single	1	0	.	0	1	0	0
1	Female	3. 25-34	Newly diagnosed	1. Cohabitating with a partner	1	0	1	0	1	0	0
1	Female	3. 25-34	Prev Dx out care	3. Single	1	1	.	0	1	1	0
1	Male	4. >34	Newly diagnosed	2. Widowed/Separated/Divorced	1	1	.	0	1	0	1
1	Female	3. 25-34	Prev Dx out care	1. Cohabitating with a partner	1	1	1	1	1	1	0
1	Female	2. 15-24	Prev Dx out care	Unkown	1	0	.	0	1	0	0
1	Male	3. 25-34	Prev Dx out care	1. Cohabitating with a partner	1	1	.	0	1	0	1
1	Female	2. 15-24	Prev Dx out care	3. Single	1	1	1	0	1	1	0
1	Female	3. 25-34	Prev Dx out care	Unkown	1	1	1	0	1	0	1
1	Female	4. >34	Prev Dx out care	2. Widowed/Separated/Divorced	1	1	.	0	1	1	1
1	Male	3. 25-34	Newly diagnosed	1. Cohabitating with a partner	1	0	1	0	1	0	0
1	Male	3. 25-34	Newly diagnosed	3. Single	1	1	.	0	1	1	0
1	Male	4. >34	Newly diagnosed	2. Widowed/Separated/Divorced	1	1	.	0	1	1	0
1	Female	3. 25-34	Prev Dx out care	3. Single	1	1	1	0	1	1	0
1	Female	4. >34	Newly diagnosed	1. Cohabitating with a partner	1	0	1	0	1	0	0
1	Male	2. 15-24	Newly diagnosed	3. Single	1	0	1	0	1	0	0
1	Male	4. >34	Prev Dx out care	3. Single	1	0	1	0	1	0	0
1	Female	2. 15-24	Newly diagnosed	3. Single	1	1	1	0	1	0	1
1	Female	4. >34	Newly diagnosed	1. Cohabitating with a partner	1	0	.	0	1	0	0
1	Male	3. 25-34	Newly diagnosed	1. Cohabitating with a partner	1	0	1	0	1	0	0
1	Male	3. 25-34	Newly diagnosed	3. Single	1	0	.	0	1	0	0
1	Female	2. 15-24	Prev Dx out care	3. Single	1	0	.	0	1	0	0
1	Female	3. 25-34	Prev Dx out care	3. Single	1	1	.	0	1	1	1
1	Male	4. >34	Prev Dx out care	1. Cohabitating with a partner	1	1	.	0	1	1	0
1	Female	2. 15-24	Prev Dx out care	3. Single	1	0	1	0	1	0	0
1	Female	4. >34	Newly diagnosed	2. Widowed/Separated/Divorced	1	0	.	0	1	0	0
1	Male	3. 25-34	Prev Dx out care	3. Single	1	1	1	1	1	0	0
1	Female	4. >34	Prev Dx out care	3. Single	1	1	.	0	1	1	0
1	Male	4. >34	Newly diagnosed	3. Single	1	0	1	0	1	0	0
1	Female	2. 15-24	Newly diagnosed	3. Single	1	0	1	0	1	0	0
1	Female	2. 15-24	Newly diagnosed	3. Single	1	0	1	0	1	0	0
1	Female	4. >34	Prev Dx out care	2. Widowed/Separated/Divorced	1	1	.	0	1	1	0
1	Female	3. 25-34	Prev Dx out care	3. Single	1	1	1	0	1	0	1
1	Male	4. >34	Prev Dx out care	1. Cohabitating with a partner	1	0	.	0	1	0	0
1	Male	4. >34	Newly diagnosed	3. Single	1	0	.	0	1	0	0
1	Female	2. 15-24	Prev Dx out care	3. Single	1	0	1	0	1	0	0
1	Female	2. 15-24	Prev Dx out care	3. Single	1	1	1	0	1	1	0
1	Female	3. 25-34	Prev Dx out care	1. Cohabitating with a partner	1	0	1	0	1	0	0
1	Male	3. 25-34	Prev Dx out care	3. Single	1	0	1	0	1	0	0
1	Male	3. 25-34	Prev Dx out care	3. Single	1	0	1	0	1	0	0
1	Female	3. 25-34	Prev Dx out care	3. Single	1	0	.	0	1	0	0
1	Male	4. >34	Prev Dx out care	3. Single	1	0	.	0	1	0	0
1	Male	4. >34	Newly diagnosed	3. Single	0	1	.	0	1	0	1
1	Male	3. 25-34	Prev Dx out care	3. Single	0	0	1	0	1	0	0
1	Female	3. 25-34	Prev Dx out care	3. Single	1	0	.	0	1	0	0
1	Male	3. 25-34	Prev Dx out care	1. Cohabitating with a partner	1	0	.	0	1	0	0
1	Male	3. 25-34	Prev Dx out care	1. Cohabitating with a partner	0	0	.	0	1	0	0
1	Male	4. >34	Prev Dx out care	3. Single	1	0	1	0	1	0	0
1	Female	4. >34	Prev Dx out care	3. Single	1	0	.	0	1	0	0
1	Male	4. >34	Prev Dx out care	2. Widowed/Separated/Divorced	1	0	.	0	1	0	0
1	Male	4. >34	Newly diagnosed	1. Cohabitating with a partner	1	0	.	0	1	0	0
1	Female	3. 25-34	Newly diagnosed	3. Single	1	0	1	0	1	0	0
1	Female	2. 15-24	Newly diagnosed	3. Single	1	0	1	0	1	0	0
1	Male	3. 25-34	Prev Dx out care	3. Single	1	1	.	0	1	1	0
1	Male	4. >34	Newly diagnosed	3. Single	1	1	1	0	1	0	1
1	Female	2. 15-24	Newly diagnosed	3. Single	1	0	.	0	1	0	0
1	Male	4. >34	Newly diagnosed	1. Cohabitating with a partner	1	0	1	0	1	0	0
1	Female	4. >34	Prev Dx out care	3. Single	1	0	.	0	1	0	0
1	Male	3. 25-34	Newly diagnosed	3. Single	1	0	1	0	1	0	0
1	Female	4. >34	Prev Dx out care	Unkown	1	1	.	0	1	0	1
1	Male	3. 25-34	Prev Dx out care	1. Cohabitating with a partner	1	0	.	0	1	0	0
1	Female	3. 25-34	Newly diagnosed	1. Cohabitating with a partner	1	0	1	0	1	0	0
1	Female	3. 25-34	Newly diagnosed	3. Single	1	1	1	1	1	0	0
1	Female	2. 15-24	Newly diagnosed	3. Single	1	0	1	0	1	0	0
1	Female	3. 25-34	Prev Dx out care	3. Single	1	1	1	0	1	0	1
1	Male	4. >34	Newly diagnosed	3. Single	1	0	.	0	1	0	0
1	Male	3. 25-34	Prev Dx out care	3. Single	1	0	1	0	1	0	0
1	Female	3. 25-34	Newly diagnosed	3. Single	1	1	1	0	1	1	0
1	Male	4. >34	Prev Dx out care	1. Cohabitating with a partner	1	1	1	1	1	1	1
1	Male	4. >34	Newly diagnosed	3. Single	1	0	.	0	1	0	0
1	Female	2. 15-24	Newly diagnosed	3. Single	1	0	1	0	1	0	0
1	Female	3. 25-34	Newly diagnosed	3. Single	1	1	.	0	1	1	0
1	Male	4. >34	Newly diagnosed	1. Cohabitating with a partner	1	0	1	0	1	0	0
1	Female	4. >34	Prev Dx out care	3. Single	1	1	.	0	1	0	1
1	Male	4. >34	Prev Dx out care	Unkown	1	0	.	0	1	0	0
1	Female	3. 25-34	Newly diagnosed	3. Single	1	0	1	0	1	0	0
1	Female	3. 25-34	Newly diagnosed	Unkown	1	0	.	0	1	0	0
1	Female	2. 15-24	Newly diagnosed	3. Single	0	0	1	0	1	0	0
1	Male	2. 15-24	Prev Dx out care	3. Single	1	1	.	0	1	1	0
1	Female	3. 25-34	Newly diagnosed	Unkown	1	0	.	0	1	0	0
1	Male	4. >34	Prev Dx out care	3. Single	1	0	.	0	1	0	0
1	Male	4. >34	Prev Dx out care	1. Cohabitating with a partner	1	1	1	1	1	0	0
1	Female	2. 15-24	Prev Dx out care	3. Single	1	1	1	0	1	1	0
1	Female	2. 15-24	Newly diagnosed	3. Single	1	0	1	0	1	0	0
0	Female	4. >34	Newly diagnosed	1. Cohabitating with a partner	0	0	.	0	0	0	0
0	Female	3. 25-34	Newly diagnosed	3. Single	1	0	1	0	1	0	0
1	Male	4. >34	Prev Dx out care	3. Single	1	0	1	0	1	0	0
1	Male	4. >34	Newly diagnosed	2. Widowed/Separated/Divorced	1	0	.	0	1	0	0
1	Female	3. 25-34	Prev Dx out care	3. Single	1	0	1	0	1	0	0
1	Female	3. 25-34	Prev Dx out care	3. Single	1	0	1	0	1	0	0
1	Female	2. 15-24	Newly diagnosed	3. Single	1	0	1	0	1	0	0
1	Female	4. >34	Prev Dx out care	1. Cohabitating with a partner	1	1	1	1	1	0	0
1	Female	2. 15-24	Newly diagnosed	1. Cohabitating with a partner	1	0	.	0	1	0	0
1	Female	4. >34	Prev Dx out care	3. Single	1	0	.	0	1	0	0
1	Female	2. 15-24	Newly diagnosed	3. Single	1	0	1	0	1	0	0
1	Female	2. 15-24	Newly diagnosed	3. Single	1	0	.	0	1	0	0
1	Female	4. >34	Prev Dx out care	3. Single	1	1	.	0	1	1	0
1	Female	3. 25-34	Prev Dx out care	1. Cohabitating with a partner	1	1	1	1	1	1	0
1	Female	4. >34	Prev Dx out care	1. Cohabitating with a partner	1	1	1	0	1	0	1
1	Male	4. >34	Prev Dx out care	3. Single	1	0	1	0	1	0	0
1	Female	2. 15-24	Newly diagnosed	3. Single	1	1	1	0	1	0	1
1	Female	4. >34	Prev Dx out care	1. Cohabitating with a partner	0	0	1	0	1	0	0
1	Male	4. >34	Prev Dx out care	3. Single	1	1	1	1	1	1	0
1	Male	3. 25-34	Newly diagnosed	3. Single	1	0	1	0	1	0	0
1	Male	4. >34	Prev Dx out care	3. Single	1	1	.	0	1	1	1
1	Female	3. 25-34	Newly diagnosed	3. Single	1	0	.	0	1	0	0
1	Male	3. 25-34	Prev Dx out care	3. Single	1	0	1	0	1	0	0
1	Female	4. >34	Prev Dx out care	3. Single	1	0	1	0	1	0	0
1	Female	2. 15-24	Prev Dx out care	3. Single	1	1	.	0	1	1	0
1	Male	4. >34	Newly diagnosed	1. Cohabitating with a partner	1	1	1	0	1	0	1
1	Male	4. >34	Prev Dx out care	1. Cohabitating with a partner	1	1	1	0	1	0	1
1	Female	4. >34	Newly diagnosed	1. Cohabitating with a partner	1	0	1	0	1	0	0
1	Male	3. 25-34	Newly diagnosed	3. Single	1	0	1	0	1	0	0
1	Female	4. >34	Prev Dx out care	1. Cohabitating with a partner	1	0	1	0	1	0	0
1	Male	4. >34	Prev Dx out care	1. Cohabitating with a partner	1	0	.	0	1	0	0
1	Female	3. 25-34	Prev Dx out care	3. Single	1	0	.	0	1	0	0
1	Female	4. >34	Prev Dx out care	1. Cohabitating with a partner	1	0	1	0	1	0	0
1	Male	3. 25-34	Newly diagnosed	3. Single	1	1	1	0	1	1	1
1	Female	2. 15-24	Newly diagnosed	3. Single	1	1	1	1	1	0	0
1	Female	3. 25-34	Newly diagnosed	3. Single	1	1	1	1	1	0	0
1	Male	4. >34	Newly diagnosed	1. Cohabitating with a partner	1	1	.	0	1	1	0
1	Female	3. 25-34	Newly diagnosed	3. Single	1	1	1	0	1	0	1
1	Female	2. 15-24	Prev Dx out care	3. Single	1	0	1	0	1	0	0
1	Female	4. >34	Newly diagnosed	1. Cohabitating with a partner	1	1	1	1	1	0	0
1	Female	4. >34	Prev Dx out care	1. Cohabitating with a partner	1	0	1	0	1	0	0
1	Female	3. 25-34	Prev Dx out care	1. Cohabitating with a partner	1	0	.	0	1	0	0
1	Male	3. 25-34	Newly diagnosed	3. Single	1	0	.	0	1	0	0
1	Male	3. 25-34	Newly diagnosed	Unkown	1	1	1	1	1	0	0
1	Female	2. 15-24	Newly diagnosed	1. Cohabitating with a partner	1	0	.	0	1	0	0
1	Male	4. >34	Prev Dx out care	1. Cohabitating with a partner	1	0	1	0	1	0	0
1	Female	4. >34	Newly diagnosed	1. Cohabitating with a partner	1	1	1	1	1	1	1
1	Female	3. 25-34	Prev Dx out care	3. Single	1	1	1	0	1	1	0
1	Female	2. 15-24	Newly diagnosed	3. Single	0	0	1	0	1	0	0
1	Female	3. 25-34	Prev Dx out care	3. Single	1	0	1	0	1	0	0
1	Male	4. >34	Prev Dx out care	2. Widowed/Separated/Divorced	1	1	.	0	1	1	0
1	Male	4. >34	Prev Dx out care	3. Single	1	1	1	0	1	0	1
1	Male	3. 25-34	Newly diagnosed	1. Cohabitating with a partner	1	1	.	0	1	1	0
1	Female	3. 25-34	Prev Dx out care	3. Single	1	1	1	1	1	1	0
1	Female	3. 25-34	Newly diagnosed	3. Single	1	0	1	0	1	0	0
1	Male	4. >34	Prev Dx out care	1. Cohabitating with a partner	1	1	1	0	1	1	0
1	Female	4. >34	Prev Dx out care	3. Single	1	1	.	0	1	0	1
1	Female	3. 25-34	Newly diagnosed	1. Cohabitating with a partner	1	1	1	0	1	1	0
1	Female	3. 25-34	Newly diagnosed	1. Cohabitating with a partner	1	0	.	0	1	0	0
1	Male	3. 25-34	Newly diagnosed	1. Cohabitating with a partner	1	1	1	0	1	0	1
1	Female	4. >34	Prev Dx out care	2. Widowed/Separated/Divorced	1	0	.	0	1	0	0
1	Male	4. >34	Newly diagnosed	1. Cohabitating with a partner	1	0	1	0	1	0	0
1	Male	3. 25-34	Prev Dx out care	3. Single	1	0	.	0	1	0	0
1	Male	4. >34	Prev Dx out care	3. Single	1	0	1	0	1	0	0
1	Female	3. 25-34	Prev Dx out care	3. Single	1	0	.	0	1	0	0
1	Male	3. 25-34	Prev Dx out care	3. Single	1	0	.	0	1	0	0
1	Female	3. 25-34	Prev Dx out care	3. Single	1	0	1	0	1	0	0
1	Female	3. 25-34	Prev Dx out care	3. Single	1	1	1	0	1	0	1
1	Female	2. 15-24	Prev Dx out care	1. Cohabitating with a partner	1	1	1	1	1	0	0
1	Female	3. 25-34	Newly diagnosed	3. Single	1	0	.	0	1	0	0
1	Male	4. >34	Newly diagnosed	1. Cohabitating with a partner	1	0	1	0	1	0	0
1	Male	2. 15-24	Newly diagnosed	3. Single	1	0	1	0	1	0	0
1	Male	3. 25-34	Prev Dx out care	3. Single	1	0	1	0	1	0	0
1	Male	3. 25-34	Newly diagnosed	3. Single	0	1	1	0	1	0	1
1	Male	4. >34	Prev Dx out care	1. Cohabitating with a partner	1	0	.	0	1	0	0
1	Female	3. 25-34	Newly diagnosed	1. Cohabitating with a partner	0	0	1	0	1	0	0
1	Male	2. 15-24	Prev Dx out care	3. Single	1	0	.	0	1	0	0
1	Male	2. 15-24	Prev Dx out care	3. Single	1	0	.	0	1	0	0
1	Male	4. >34	Newly diagnosed	3. Single	1	1	1	0	1	1	0
1	Female	2. 15-24	Newly diagnosed	3. Single	1	1	1	0	1	1	0
1	Male	4. >34	Newly diagnosed	3. Single	1	1	1	1	1	0	0
1	Male	3. 25-34	Newly diagnosed	3. Single	1	0	1	0	1	0	0
1	Male	4. >34	Newly diagnosed	3. Single	1	1	.	0	1	1	0
1	Female	2. 15-24	Newly diagnosed	3. Single	1	1	1	1	1	0	0
1	Female	2. 15-24	Newly diagnosed	1. Cohabitating with a partner	1	0	1	0	1	0	0
1	Male	4. >34	Prev Dx out care	3. Single	1	1	.	0	1	1	0
1	Female	2. 15-24	Newly diagnosed	3. Single	1	0	.	0	1	0	0
1	Female	2. 15-24	Prev Dx out care	1. Cohabitating with a partner	1	0	1	0	1	0	0
1	Male	3. 25-34	Newly diagnosed	1. Cohabitating with a partner	1	0	1	0	1	0	0
1	Male	4. >34	Newly diagnosed	1. Cohabitating with a partner	1	0	1	0	1	0	0
1	Male	4. >34	Newly diagnosed	1. Cohabitating with a partner	1	1	1	0	1	1	0
1	Female	2. 15-24	Newly diagnosed	3. Single	1	0	1	0	1	0	0
1	Male	4. >34	Newly diagnosed	3. Single	1	1	1	1	1	0	0
1	Female	2. 15-24	Newly diagnosed	3. Single	1	0	1	0	1	0	0
1	Male	3. 25-34	Newly diagnosed	3. Single	1	0	1	0	1	0	0
1	Male	2. 15-24	Newly diagnosed	Unkown	1	0	1	0	1	0	0
1	Male	4. >34	Prev Dx out care	1. Cohabitating with a partner	1	0	.	0	1	0	0
1	Male	4. >34	Newly diagnosed	3. Single	1	0	.	0	1	0	0
1	Male	4. >34	Prev Dx out care	1. Cohabitating with a partner	1	0	1	0	1	0	0
1	Female	2. 15-24	Prev Dx out care	Unkown	1	0	1	0	1	0	0
1	Female	4. >34	Newly diagnosed	3. Single	1	0	.	0	1	0	0
1	Male	4. >34	Newly diagnosed	3. Single	1	0	1	0	1	0	0
1	Male	4. >34	Newly diagnosed	1. Cohabitating with a partner	1	1	1	1	1	0	0
1	Female	4. >34	Newly diagnosed	2. Widowed/Separated/Divorced	1	1	1	0	1	1	0
1	Male	4. >34	Newly diagnosed	1. Cohabitating with a partner	1	0	1	0	1	0	0
1	Female	3. 25-34	Newly diagnosed	3. Single	1	1	1	1	1	0	0
1	Male	4. >34	Newly diagnosed	1. Cohabitating with a partner	1	1	1	0	1	1	0
1	Male	3. 25-34	Newly diagnosed	Unkown	0	0	1	0	1	0	0
1	Male	3. 25-34	Newly diagnosed	3. Single	1	0	1	0	1	0	0
1	Male	3. 25-34	Newly diagnosed	3. Single	1	0	1	0	1	0	0
1	Female	3. 25-34	Prev Dx out care	3. Single	0	0	1	0	1	0	0
1	Male	4. >34	Newly diagnosed	3. Single	1	0	.	0	1	0	0
0	Male	3. 25-34	Newly diagnosed	1. Cohabitating with a partner	1	1	1	0	1	1	0
1	Male	4. >34	Newly diagnosed	1. Cohabitating with a partner	1	0	1	0	1	0	0
1	Male	4. >34	Newly diagnosed	1. Cohabitating with a partner	1	1	1	0	1	0	1
1	Male	3. 25-34	Prev Dx out care	1. Cohabitating with a partner	1	1	1	1	1	0	0
1	Male	3. 25-34	Newly diagnosed	3. Single	0	0	1	0	1	0	0
1	Male	3. 25-34	Newly diagnosed	3. Single	1	0	1	0	1	0	0
1	Male	4. >34	Newly diagnosed	2. Widowed/Separated/Divorced	0	0	1	0	1	0	0
1	Male	4. >34	Newly diagnosed	1. Cohabitating with a partner	1	0	.	0	1	0	0
0	Male	4. >34	Prev Dx out care	3. Single	1	0	.	0	1	0	0
0	Male	4. >34	Newly diagnosed	1. Cohabitating with a partner	1	0	.	0	1	0	0
0	Male	3. 25-34	Prev Dx out care	1. Cohabitating with a partner	1	0	1	0	1	0	0
1	Female	2. 15-24	Prev Dx out care	3. Single	1	0	.	0	1	0	0
0	Male	4. >34	Newly diagnosed	1. Cohabitating with a partner	1	0	1	0	1	0	0

## Sheet: ICT Outcomes
Study Phase	Sex	Age Group	Relationship	HIV Tested	HIV-positive Out-of-care	New HIV Dx	Unk Prior Dx
2	Female	3. 25-34	Associate	1	0	.	.
1	Female	2. 15-24	Spouse/partner	1	1	1	0
1	Male	1. <15	Family member	1	0	.	.
1	Male	1. <15	Family member	1	0	.	.
1	Female	1. <15	Family member	1	0	.	.
1	Male	1. <15	Family member	1	0	.	.
1	Male	1. <15	Family member	1	0	.	.
1	Female	1. <15	Family member	1	0	.	.
1	Male	1. <15	Family member	1	0	.	.
1	Male	1. <15	Family member	1	0	.	.
1	Female	1. <15	Family member	1	0	.	.
1	Female	1. <15	Family member	1	0	.	.
1	Female	4. >34	Spouse/partner	1	0	.	.
1	Female	1. <15	Family member	1	1	1	0
2	Female	2. 15-24	Family member	1	0	.	.
1	Female	1. <15	Family member	1	0	.	.
1	Female	1. <15	Family member	1	0	.	.
1	Male	1. <15	Family member	1	0	.	.
1	Female	1. <15	Family member	1	0	.	.
1	Female	3. 25-34	Spouse/partner	1	1	0	0
1	Female	1. <15	Family member	1	0	.	.
1	Female	2. 15-24	Spouse/partner	1	1	1	0
1	Female	3. 25-34	Spouse/partner	1	1	1	0
1	Female	1. <15	Family member	1	0	.	.
1	.	2. 15-24	Family member	1	0	.	.
1	Female	1. <15	Family member	1	0	.	.
1	Female	1. <15	Family member	1	0	.	.
1	Female	2. 15-24	Family member	1	0	.	.
1	Female	4. >34	Family member	1	0	.	.
1	Female	4. >34	Family member	1	0	.	.
1	Female	3. 25-34	Family member	1	0	.	.
1	Male	1. <15	Family member	1	0	.	.
1	Female	3. 25-34	Spouse/partner	1	1	1	0
2	Female	2. 15-24	Associate	1	1	1	0
1	Male	2. 15-24	Family member	1	0	.	.
1	Female	1. <15	Family member	1	0	.	.
1	Male	1. <15	Family member	1	0	.	.
1	Female	1. <15	Family member	1	0	.	.
1	Female	2. 15-24	Family member	1	0	.	.
2	Female	2. 15-24	Family member	1	0	.	.
2	Male	3. 25-34	Family member	1	1	0	0
1	Male	1. <15	Family member	1	0	.	.
1	Female	1. <15	Family member	1	0	.	.
1	Female	1. <15	Family member	1	0	.	.
1	Female	1. <15	Family member	1	0	.	.
1	Female	1. <15	Family member	1	0	.	.
1	Male	1. <15	Family member	1	0	.	.
1	Female	2. 15-24	Family member	1	0	.	.
1	Female	1. <15	Family member	1	0	.	.
1	Female	2. 15-24	Spouse/partner	1	1	1	0
1	Male	3. 25-34	Spouse/partner	1	0	.	.
1	Female	2. 15-24	Family member	1	0	.	.
1	Female	1. <15	Family member	1	0	.	.
1	Female	1. <15	Family member	1	0	.	.
1	Male	1. <15	Family member	1	0	.	.
1	Female	2. 15-24	Family member	1	0	.	.
1	Male	4. >34	Spouse/partner	1	1	1	0
1	Female	4. >34	Spouse/partner	1	0	.	.
2	Male	3. 25-34	Associate	1	0	.	.
2	Male	4. >34	Associate	1	0	.	.
2	Male	4. >34	Associate	1	1	0	0
2	Female	3. 25-34	Associate	1	1	1	0
1	Male	4. >34	Family member	1	0	.	.
1	Female	2. 15-24	Family member	1	0	.	.
1	Female	4. >34	Family member	1	0	.	.
1	Male	4. >34	Family member	1	0	.	.
1	Female	1. <15	Family member	1	0	.	.
1	Male	1. <15	Family member	1	0	.	.
1	Female	2. 15-24	Family member	1	0	.	.
1	Male	1. <15	Family member	1	0	.	.
1	Female	4. >34	Family member	1	0	.	.
1	Male	4. >34	Spouse/partner	1	0	.	.
1	Male	3. 25-34	Family member	1	0	.	.
1	Male	3. 25-34	Family member	1	0	.	.
1	Male	2. 15-24	Family member	1	0	.	.
1	Male	2. 15-24	Family member	1	0	.	.
1	Male	3. 25-34	Family member	1	0	.	.
1	Male	3. 25-34	Family member	1	0	.	.
1	Male	4. >34	Family member	1	0	.	.
1	Male	2. 15-24	Family member	1	0	.	.
1	Male	3. 25-34	Family member	1	0	.	.
1	Female	2. 15-24	Family member	1	1	1	0
1	Male	3. 25-34	Family member	1	0	.	.
1	Male	4. >34	Family member	1	0	.	.
1	Male	2. 15-24	Family member	1	0	.	.
1	Male	2. 15-24	Family member	1	0	.	.
1	Female	4. >34	Spouse/partner	1	1	1	0
1	Male	3. 25-34	Spouse/partner	1	0	.	.
1	Female	3. 25-34	Family member	1	0	.	.
1	Male	2. 15-24	Family member	1	0	.	.
1	Female	1. <15	Family member	1	0	.	.
1	Male	3. 25-34	Family member	1	0	.	.
1	Female	2. 15-24	Family member	1	0	.	.
1	Female	1. <15	Family member	1	0	.	.
1	Male	4. >34	Family member	1	0	.	.
1	Female	4. >34	Family member	1	0	.	.
1	Male	3. 25-34	Family member	1	1	1	0
1	Female	2. 15-24	Spouse/partner	1	1	1	0
1	Female	4. >34	Family member	1	0	.	.
1	Male	4. >34	Family member	1	0	.	.
1	Male	3. 25-34	Spouse/partner	1	0	.	.
1	Male	4. >34	Spouse/partner	1	0	.	.
1	Male	1. <15	Family member	1	0	.	.
1	Male	1. <15	Family member	1	0	.	.
1	Female	3. 25-34	Spouse/partner	1	1	1	0
1	Male	4. >34	Spouse/partner	1	1	0	0
1	Male	3. 25-34	Family member	1	0	.	.
1	Male	1. <15	Family member	1	0	.	.
1	Female	1. <15	Family member	1	0	.	.
1	Male	4. >34	Spouse/partner	1	1	1	0
1	Male	1. <15	Family member	1	0	.	.
1	Male	4. >34	Spouse/partner	1	0	.	.
1	Female	2. 15-24	Spouse/partner	1	0	.	.
1	Female	2. 15-24	Family member	1	0	.	.
1	Female	4. >34	Spouse/partner	1	1	0	0
2	Male	3. 25-34	Spouse/partner	1	1	1	0
1	Female	4. >34	Spouse/partner	1	1	1	0
1	Female	2. 15-24	Spouse/partner	1	0	.	.
1	Male	4. >34	Family member	1	0	.	.
1	Female	2. 15-24	Family member	1	0	.	.
1	Male	4. >34	Family member	1	0	.	.
1	Male	4. >34	Spouse/partner	1	0	.	.
1	Female	4. >34	Family member	1	0	.	.
1	Female	3. 25-34	Spouse/partner	1	0	.	.
1	Male	1. <15	Family member	1	0	.	.
1	Female	4. >34	Family member	1	0	.	.
1	Female	3. 25-34	Spouse/partner	1	0	.	.
1	Female	4. >34	Family member	1	0	.	.
1	Female	4. >34	Family member	1	0	.	.
1	Male	1. <15	Family member	1	1	1	0
1	Female	3. 25-34	Spouse/partner	1	1	0	0
1	Female	3. 25-34	Spouse/partner	1	0	.	.
1	Male	4. >34	Spouse/partner	1	1	1	0
2	Male	4. >34	Spouse/partner	1	1	0	0
1	Female	3. 25-34	Family member	1	0	.	.
1	Female	3. 25-34	Family member	1	0	.	.
1	Male	4. >34	Family member	1	1	0	0
1	Female	3. 25-34	Spouse/partner	1	1	0	0
1	Female	4. >34	Family member	1	0	.	.
1	Female	2. 15-24	Spouse/partner	1	0	.	.
1	Male	3. 25-34	Spouse/partner	1	1	1	0
1	Female	4. >34	Spouse/partner	1	0	.	.
1	Female	4. >34	Spouse/partner	1	1	0	0
1	Female	4. >34	Family member	1	1	1	0
1	Male	3. 25-34	Family member	1	1	1	0
1	Male	3. 25-34	Spouse/partner	1	0	.	.
1	Female	1. <15	Family member	1	1	1	0
1	Male	3. 25-34	Family member	1	0	.	.
1	Male	4. >34	Family member	1	0	.	.
1	Female	2. 15-24	Family member	1	1	0	0
1	Female	3. 25-34	Spouse/partner	1	0	.	.
1	Male	1. <15	Family member	1	0	.	.
1	Male	4. >34	Spouse/partner	1	1	1	0
1	Male	1. <15	Family member	1	1	1	0
1	Female	1. <15	Family member	1	1	1	0
1	Male	4. >34	Family member	1	1	1	0
1	Male	1. <15	Family member	1	1	0	0
1	Female	4. >34	Family member	1	0	.	.
1	Male	3. 25-34	Family member	1	0	.	.
1	Male	4. >34	Family member	1	0	.	.
1	Male	3. 25-34	Family member	1	0	.	.
1	Female	3. 25-34	Family member	1	1	0	0
1	Female	2. 15-24	Spouse/partner	1	1	0	0
1	Male	3. 25-34	Family member	1	0	.	.
1	Male	3. 25-34	Family member	1	0	.	.
1	Male	4. >34	Family member	1	0	.	.
1	Female	1. <15	Family member	1	0	.	.
1	Male	4. >34	Family member	1	1	1	0
1	Female	4. >34	Spouse/partner	1	0	.	.
1	Female	2. 15-24	Spouse/partner	1	1	1	0
1	Male	3. 25-34	Family member	1	0	.	.
1	Male	1. <15	Family member	1	0	.	.
1	Male	1. <15	Family member	1	0	.	.
1	Male	4. >34	Family member	1	1	1	0
1	Male	3. 25-34	Spouse/partner	1	0	.	.
1	Female	3. 25-34	Family member	1	0	.	.
1	Male	4. >34	Family member	1	0	.	.
1	Male	4. >34	Family member	1	0	.	.
1	Male	2. 15-24	Family member	1	1	0	0
1	Male	4. >34	Family member	1	0	.	.
1	Female	3. 25-34	Family member	1	1	0	0
1	Male	4. >34	Family member	1	0	.	.
1	Male	3. 25-34	Spouse/partner	1	1	0	0
1	Male	4. >34	Family member	1	1	0	0
1	Male	4. >34	Family member	1	0	.	.
1	Female	4. >34	Spouse/partner	1	1	1	0
1	Female	2. 15-24	Spouse/partner	1	0	.	.
2	Male	3. 25-34	Family member	1	1	1	0
1	Male	1. <15	Family member	1	0	.	.
1	Male	1. <15	Family member	1	0	.	.
2	Male	3. 25-34	Associate	1	1	0	0
2	Male	2. 15-24	Family member	1	1	1	0
1	Female	3. 25-34	Family member	1	1	0	0
1	Male	1. <15	Family member	1	0	.	.
1	Male	4. >34	Spouse/partner	1	0	.	.
1	Female	3. 25-34	Spouse/partner	1	1	0	0
1	Male	3. 25-34	Family member	1	1	0	0
1	Female	3. 25-34	Family member	1	1	1	0
1	Female	3. 25-34	Family member	1	0	.	.
1	Female	1. <15	Family member	1	0	.	.
1	Female	4. >34	Spouse/partner	1	1	1	0
2	Male	3. 25-34	Spouse/partner	1	1	0	0
2	Female	3. 25-34	Family member	1	1	0	0
2	Male	4. >34	Associate	1	1	0	0
2	Female	3. 25-34	Family member	1	1	1	0
2	Female	2. 15-24	Family member	1	0	.	.
2	Male	4. >34	Spouse/partner	1	0	.	.
2	Female	1. <15	Family member	1	1	0	0
2	Male	4. >34	Family member	1	0	.	.
2	Female	4. >34	Family member	1	0	.	.
2	Male	4. >34	Family member	1	1	0	0
2	Female	4. >34	Associate	1	1	0	0
2	Male	3. 25-34	Spouse/partner	1	0	.	.
2	Female	3. 25-34	Family member	1	1	1	0
2	Male	4. >34	Spouse/partner	1	1	0	0
2	Female	4. >34	Spouse/partner	1	1	0	0
2	Male	4. >34	Family member	1	1	0	0
2	Female	2. 15-24	Family member	1	1	0	0
2	Male	3. 25-34	Associate	1	1	1	0
2	Male	4. >34	Associate	1	1	0	0
1	Male	4. >34	Family member	1	0	.	.
2	Female	3. 25-34	Associate	1	1	0	0
2	Female	2. 15-24	Associate	1	1	0	0
2	Female	4. >34	Family member	1	0	.	.
2	Male	4. >34	Family member	1	0	.	.
2	Male	4. >34	Spouse/partner	1	1	0	0
2	Male	4. >34	Spouse/partner	1	0	.	.
2	Female	3. 25-34	Associate	1	1	0	0
2	Male	3. 25-34	Family member	1	1	1	0
2	Male	3. 25-34	Associate	1	1	1	0
2	Female	4. >34	Family member	1	1	1	0
2	Female	3. 25-34	Family member	1	0	.	.
2	Female	2. 15-24	Family member	1	1	0	0
2	Female	3. 25-34	Family member	1	1	1	0
2	Male	3. 25-34	Family member	1	1	1	0
2	Female	3. 25-34	Associate	1	1	1	0
2	Female	4. >34	Associate	1	1	0	0
2	Male	3. 25-34	Family member	1	0	.	.
2	Male	3. 25-34	Spouse/partner	1	1	1	0
2	Male	3. 25-34	Associate	1	0	.	.
2	Male	4. >34	Associate	1	1	1	0
2	Female	2. 15-24	Associate	1	1	1	0
2	Female	2. 15-24	Family member	1	1	1	0
2	Female	3. 25-34	Family member	1	1	0	0
2	Female	3. 25-34	Associate	1	1	0	0
2	Female	2. 15-24	Family member	1	1	1	0
2	Male	3. 25-34	Associate	1	0	.	.
2	Female	2. 15-24	Associate	1	1	1	0
2	Male	4. >34	Spouse/partner	1	0	.	.
2	Female	2. 15-24	Spouse/partner	1	0	.	.
2	Female	1. <15	Family member	1	0	.	.
2	Female	2. 15-24	Spouse/partner	1	1	1	0
2	Female	4. >34	Spouse/partner	1	1	0	0
2	Male	3. 25-34	Spouse/partner	1	1	0	0
2	Female	3. 25-34	Family member	1	1	0	0
2	Female	1. <15	Family member	1	0	.	.
2	Male	3. 25-34	Spouse/partner	1	1	0	0
2	Male	3. 25-34	Family member	1	1	1	0
2	Male	4. >34	Family member	1	1	0	0
2	Female	3. 25-34	Spouse/partner	1	1	0	0
2	Male	4. >34	Associate	1	1	1	0
2	Male	3. 25-34	Family member	1	0	.	.
2	Male	4. >34	Associate	1	0	.	.
2	Male	4. >34	Associate	1	0	.	.
2	Male	4. >34	Associate	1	0	.	.
2	Male	4. >34	Associate	1	0	.	.
2	Male	4. >34	Associate	1	0	.	.
2	Male	3. 25-34	Associate	1	0	.	.
2	Female	2. 15-24	Associate	1	1	1	0
2	Male	3. 25-34	Associate	1	0	.	.
2	Female	3. 25-34	Associate	1	0	.	.
2	Male	3. 25-34	Spouse/partner	1	1	1	0
2	Female	3. 25-34	Associate	1	1	0	0
2	Male	2. 15-24	Associate	1	1	0	0
2	Female	3. 25-34	Associate	1	1	1	0
2	Male	4. >34	Associate	1	1	1	0
2	Male	3. 25-34	Associate	1	0	.	.
2	Male	4. >34	Associate	1	1	0	0
2	Female	4. >34	Associate	1	1	0	0
2	Male	3. 25-34	Associate	1	1	0	0
2	Female	2. 15-24	Associate	1	1	0	0
2	Male	4. >34	Spouse/partner	1	1	1	0
2	Female	3. 25-34	Spouse/partner	1	1	0	0
2	Male	4. >34	Family member	1	0	.	.
2	Female	4. >34	Associate	1	0	.	.
2	Female	4. >34	Spouse/partner	1	1	1	0
2	Male	4. >34	Spouse/partner	1	0	.	.
2	Female	3. 25-34	Family member	1	0	.	.
2	Female	3. 25-34	Family member	1	1	0	0
2	Male	4. >34	Spouse/partner	1	0	.	.
2	Male	3. 25-34	Associate	1	1	0	0
2	Male	4. >34	Associate	1	0	.	.
2	Female	3. 25-34	Family member	1	1	0	0
2	Female	2. 15-24	Associate	1	1	0	0
2	Female	2. 15-24	Associate	1	1	1	0
2	Female	4. >34	Family member	1	1	0	0
2	Female	3. 25-34	Family member	1	0	.	.
2	Male	3. 25-34	Family member	1	1	0	0
2	Female	3. 25-34	Associate	1	1	0	0
2	Male	4. >34	Associate	1	1	0	0
2	Male	3. 25-34	Spouse/partner	1	1	1	0
2	Male	3. 25-34	Family member	1	1	1	0
2	Male	2. 15-24	Associate	1	0	.	.
2	Female	4. >34	Family member	1	0	.	.
2	Male	3. 25-34	Associate	1	0	.	.
2	Male	3. 25-34	Associate	1	1	1	0
2	Male	4. >34	Associate	1	0	.	.
2	Female	4. >34	Family member	1	1	0	0
2	Male	3. 25-34	Family member	1	0	.	.
2	Female	1. <15	Family member	1	0	.	.
2	Male	4. >34	Family member	1	0	.	.
2	Female	2. 15-24	Associate	1	1	0	0
2	Female	1. <15	Family member	1	0	.	.
2	Male	1. <15	Family member	1	0	.	.
2	Male	4. >34	Associate	1	0	.	.
2	Male	4. >34	Associate	1	0	.	.
2	Female	2. 15-24	Family member	1	1	0	0
2	Male	2. 15-24	Family member	1	0	.	.
2	Female	1. <15	Family member	1	1	1	0
2	Male	3. 25-34	Associate	1	1	1	0
2	Female	3. 25-34	Family member	1	0	.	.
2	Male	3. 25-34	Associate	1	1	0	0
2	Male	2. 15-24	Associate	1	1	1	0
2	Female	2. 15-24	Family member	1	1	1	0
2	Male	3. 25-34	Family member	1	1	1	0
2	Male	3. 25-34	Family member	1	1	0	0
2	Male	4. >34	Spouse/partner	1	1	0	0
2	Female	2. 15-24	Associate	1	1	1	0
2	Male	3. 25-34	Family member	1	0	.	.
2	Female	3. 25-34	Family member	1	0	.	.
2	Male	4. >34	Associate	1	1	0	0
2	Male	3. 25-34	Family member	1	1	1	0
2	Female	4. >34	Spouse/partner	1	0	.	.
2	Female	3. 25-34	Family member	1	0	.	.
2	Male	4. >34	Associate	1	1	1	0
2	Female	4. >34	Associate	1	1	1	0
2	Male	4. >34	Associate	1	1	0	0
2	Female	2. 15-24	Spouse/partner	1	0	.	.
2	Male	3. 25-34	Family member	1	1	0	0
2	Female	3. 25-34	Associate	1	1	0	0
2	Male	4. >34	Associate	1	1	0	0
2	Female	1. <15	Family member	1	0	.	.
2	Female	4. >34	Associate	1	1	0	0
2	Female	2. 15-24	Associate	1	1	0	0
2	Male	4. >34	Associate	1	1	0	0
2	Male	4. >34	Family member	1	1	0	0
2	Female	3. 25-34	Associate	1	1	0	0
2	Male	3. 25-34	Associate	1	1	1	0
2	Male	3. 25-34	Spouse/partner	1	1	0	0
2	Female	3. 25-34	Associate	1	1	0	0
2	Male	3. 25-34	Spouse/partner	1	1	0	0
2	Female	4. >34	Family member	1	0	.	.
2	Female	2. 15-24	Family member	1	0	.	.
2	Female	3. 25-34	Spouse/partner	1	1	0	0
2	Female	4. >34	Associate	1	1	0	0
2	Male	4. >34	Spouse/partner	1	0	.	.
2	Male	1. <15	Family member	1	0	.	.
2	Female	1. <15	Family member	1	0	.	.
2	Female	2. 15-24	Associate	1	1	0	0
2	Male	4. >34	Associate	1	1	1	0
2	Male	3. 25-34	Associate	1	1	0	0
2	Male	3. 25-34	Family member	1	0	.	.
2	Female	1. <15	Family member	1	0	.	.
2	Female	2. 15-24	Associate	1	0	.	.
2	Female	3. 25-34	Associate	1	1	1	0
2	Male	1. <15	Family member	1	0	.	.
2	Female	3. 25-34	Spouse/partner	1	0	.	.
2	Female	3. 25-34	Spouse/partner	1	0	.	.
2	Male	3. 25-34	Spouse/partner	1	1	0	0
2	Male	4. >34	Associate	1	0	.	.
2	Male	4. >34	Associate	1	1	0	0
2	Male	1. <15	Family member	1	0	.	.
2	Female	1. <15	Family member	1	0	.	.
2	Male	3. 25-34	Spouse/partner	1	1	1	0
2	Female	3. 25-34	Spouse/partner	1	1	0	1
2	Male	3. 25-34	Family member	1	1	0	0
2	Male	4. >34	Associate	1	0	.	.
2	Female	3. 25-34	Family member	1	1	0	0
2	Male	3. 25-34	Spouse/partner	1	1	1	0
2	Male	3. 25-34	Family member	1	0	.	.
2	Female	1. <15	Family member	1	1	0	0
2	Female	1. <15	Family member	1	1	1	0
2	Male	3. 25-34	Associate	1	0	.	.
2	Female	2. 15-24	Family member	1	0	.	.
2	Female	1. <15	Family member	1	0	.	.
2	Female	3. 25-34	Associate	1	1	0	0
2	Female	3. 25-34	Family member	1	0	.	.
2	Female	4. >34	Associate	1	0	.	.
2	Female	3. 25-34	Spouse/partner	1	1	0	0
2	Female	2. 15-24	Family member	1	0	.	.
2	Male	3. 25-34	Family member	1	1	0	0
2	Female	2. 15-24	Family member	1	1	0	0
2	Female	4. >34	Family member	1	1	0	0
2	Female	4. >34	Associate	1	0	.	.
2	Female	4. >34	Family member	1	0	.	.
2	Female	1. <15	Family member	1	0	.	.
2	Male	1. <15	Family member	1	1	0	0
2	Female	1. <15	Family member	1	1	1	0
2	Female	2. 15-24	Spouse/partner	1	1	1	0
2	Male	4. >34	Spouse/partner	1	1	0	0
2	Female	4. >34	Spouse/partner	1	1	1	0
2	Female	3. 25-34	Spouse/partner	1	1	0	0
2	Female	2. 15-24	Spouse/partner	1	0	.	.
2	Male	1. <15	Family member	1	0	.	.
2	Female	2. 15-24	Family member	1	1	0	0
2	Female	3. 25-34	Associate	1	1	0	0
2	Female	3. 25-34	Family member	1	1	0	0
2	Male	3. 25-34	Family member	1	1	1	0
2	Female	3. 25-34	Associate	1	1	0	0
2	Female	4. >34	Associate	1	0	.	.
2	Male	4. >34	Family member	1	0	.	.
2	Female	4. >34	Associate	1	0	.	.
2	Female	3. 25-34	Associate	1	0	.	.
2	Male	2. 15-24	Family member	1	0	.	.
2	Male	3. 25-34	Family member	1	0	.	.
2	Male	2. 15-24	Family member	1	0	.	.
2	Female	2. 15-24	Family member	1	1	0	0
2	Female	3. 25-34	Associate	1	1	0	0
2	Male	1. <15	Family member	1	0	.	.
2	Male	4. >34	Spouse/partner	1	1	0	0
2	Female	1. <15	Family member	1	0	.	.
2	Female	1. <15	Family member	1	0	.	.
2	Male	1. <15	Family member	1	0	.	.
2	Male	4. >34	Family member	1	1	0	0
2	Male	4. >34	Spouse/partner	1	0	.	.
2	Female	2. 15-24	Family member	1	1	0	0
2	Female	4. >34	Family member	1	1	0	0
2	Male	4. >34	Family member	1	1	1	0
2	Female	2. 15-24	Family member	1	1	1	0
2	Male	4. >34	Spouse/partner	1	0	.	.
2	Female	1. <15	Family member	1	0	.	.
2	Male	2. 15-24	Associate	1	1	1	0
2	Female	4. >34	Associate	1	0	.	.
2	Female	2. 15-24	Associate	1	0	.	.
2	Male	4. >34	Associate	1	0	.	.
2	Female	4. >34	Family member	1	1	0	0
2	Male	3. 25-34	Family member	1	0	.	.
2	Male	3. 25-34	Spouse/partner	1	0	.	.
2	Female	4. >34	Associate	1	0	.	.
2	Female	3. 25-34	Associate	1	1	0	0
2	Male	4. >34	Associate	1	0	.	.
2	Male	4. >34	Associate	1	1	1	0
2	Male	1. <15	Family member	1	1	1	0
2	Male	4. >34	Associate	1	1	0	0
2	Male	1. <15	Associate	1	0	.	.
2	Female	3. 25-34	Family member	1	1	0	0
2	Female	2. 15-24	Family member	1	1	1	0
2	Male	1. <15	Family member	1	0	.	.
2	Male	4. >34	Spouse/partner	1	1	1	0
2	Male	3. 25-34	Associate	1	1	0	0
2	Female	3. 25-34	Associate	1	1	1	0
2	Female	3. 25-34	Associate	1	1	0	0
2	Male	4. >34	Associate	1	1	1	0
2	Female	3. 25-34	Associate	1	1	1	0
2	Female	3. 25-34	Family member	1	1	1	0
2	Female	1. <15	Family member	1	1	1	0
2	Female	2. 15-24	Associate	1	1	0	0
2	Female	2. 15-24	Family member	1	1	1	0
2	Female	4. >34	Spouse/partner	1	0	.	.
2	Female	4. >34	Associate	1	1	0	0
2	Female	2. 15-24	Spouse/partner	1	1	1	0
2	Female	4. >34	Associate	1	1	0	0
2	Female	1. <15	Family member	1	1	1	0
2	Female	2. 15-24	Family member	1	0	.	.
2	Female	4. >34	Family member	1	0	.	.
2	Male	2. 15-24	Spouse/partner	1	0	.	.
2	Male	1. <15	Family member	1	1	0	0
2	Male	4. >34	Associate	1	1	0	0
2	Female	3. 25-34	Spouse/partner	1	0	.	.
2	Male	3. 25-34	Associate	1	1	1	0
2	Female	3. 25-34	Spouse/partner	1	1	1	0
2	Female	2. 15-24	Family member	1	0	.	.
2	Female	2. 15-24	Family member	1	1	0	0
2	Female	4. >34	Associate	1	1	0	0
2	Male	3. 25-34	Associate	1	0	.	.
2	Male	2. 15-24	Associate	1	0	.	.
2	Male	3. 25-34	Spouse/partner	1	0	.	.
2	Male	2. 15-24	Associate	1	0	.	.
2	Male	3. 25-34	Associate	1	0	.	.
2	Female	4. >34	Family member	1	1	0	0
2	Male	1. <15	Family member	1	0	.	.
2	Male	3. 25-34	Spouse/partner	1	0	.	.
2	Female	3. 25-34	Spouse/partner	1	1	1	0
2	Female	3. 25-34	Family member	1	0	.	.
2	Female	4. >34	Spouse/partner	1	1	1	0
2	Male	1. <15	Family member	1	0	.	.
2	Female	3. 25-34	Family member	1	1	0	0
2	Female	2. 15-24	Spouse/partner	1	1	1	0
2	Male	4. >34	Spouse/partner	1	1	0	0
2	Female	4. >34	Associate	1	1	1	0
2	Female	3. 25-34	Associate	1	1	0	0
2	Male	4. >34	Associate	1	1	0	0
2	Female	1. <15	Family member	1	0	.	.
2	Female	1. <15	Family member	1	0	.	.
2	Female	1. <15	Family member	1	0	.	.
2	Female	2. 15-24	Family member	1	0	.	.
2	Female	1. <15	Family member	1	0	.	.
2	Male	4. >34	Spouse/partner	1	0	.	.
2	Female	1. <15	Family member	1	0	.	.
2	Male	3. 25-34	Family member	1	0	.	.
2	Male	4. >34	Spouse/partner	1	0	.	.
2	Male	4. >34	Family member	1	0	.	.
2	Male	1. <15	Family member	1	0	.	.
2	Female	3. 25-34	Family member	1	1	0	0
2	Female	3. 25-34	Associate	1	1	0	0
2	Male	4. >34	Associate	1	0	.	.
2	Female	3. 25-34	Associate	1	0	.	.
2	Female	1. <15	Family member	1	0	.	.
2	Female	2. 15-24	Associate	1	0	.	.
2	Female	3. 25-34	Associate	1	1	1	0
2	Male	4. >34	Family member	1	1	1	0
2	Male	3. 25-34	Family member	1	0	.	.
2	Female	2. 15-24	Associate	1	1	0	0
2	Male	4. >34	Associate	1	1	1	0
2	Male	3. 25-34	Spouse/partner	1	0	.	.
2	Male	2. 15-24	Associate	1	1	1	0
2	Male	4. >34	Family member	1	1	0	0
2	Male	4. >34	Family member	1	1	1	0
2	Female	4. >34	Spouse/partner	1	0	.	.
2	Male	4. >34	Family member	1	1	1	0
2	Female	4. >34	Spouse/partner	1	1	1	0
2	Female	3. 25-34	Spouse/partner	1	1	0	1
2	Male	3. 25-34	Family member	1	1	0	0
2	Male	2. 15-24	Family member	1	1	0	1
2	Male	4. >34	Spouse/partner	1	1	1	0
2	Female	4. >34	Associate	1	1	1	0
2	Female	1. <15	Family member	1	0	.	.
2	Male	4. >34	Associate	1	0	.	.
2	Female	1. <15	Family member	1	0	.	.
2	Male	4. >34	Spouse/partner	1	1	1	0
2	Female	2. 15-24	Spouse/partner	1	1	0	0
1	Female	3. 25-34	Spouse/partner	1	1	0	1
1	Male	3. 25-34	Spouse/partner	1	1	0	1
1	Male	3. 25-34	Spouse/partner	1	0	.	.
1	Male	3. 25-34	Spouse/partner	1	1	0	1
1	Female	3. 25-34	Spouse/partner	1	1	0	1
2	Female	1. <15	Family member	1	1	0	1

## Sheet: Services & Barriers
Age Group	Sex	HTS Modality	Tx_Navig	Weekly calls	All Sessions	Total Barriers	Resolved Barriers	Too_busy	Too_busy_resolved	No_disclosure	Stigma	Stigma_resolved	Alcohol	Alcohol_resolved	Feelwell	Feelwell_resolved	Partner	Partner_resolved	ARTbad	ARTbad_resolved	Cost	Cost_resolved	DeniesHIV	DeniesHIV_resolved	Disrespectful	Disrespectful_resolved	PoorQuality	PoorQuality_resolved	TradMed	TradMed_resolved	Prayer	Prayer_resolved	Other	Other_resolved
4. >34	Male	Index	1	1	1	1	1	1	1	0	0	0	0	0	0	0	0	0	0	0	0	0	0	0	0	0	0	0	0	0	0	0	0	0
2. 15-24	Female	Index	1	1	1	3	2	0	0	0	0	0	1	0	0	0	0	0	0	0	0	0	0	0	1	1	1	1	0	0	0	0	0	0
4. >34	Female	Index	1	1	1	1	1	0	0	0	0	0	0	0	0	0	0	0	0	0	0	0	0	0	1	1	0	0	0	0	0	0	0	0
4. >34	Female	Index	1	1	1	2	1	0	0	0	0	0	0	0	0	0	0	0	1	1	0	0	0	0	0	0	0	0	0	0	0	0	1	0
3. 25-34	Female	Index	1	1	1	3	2	0	0	0	0	0	1	0	0	0	0	0	1	1	1	1	0	0	0	0	0	0	0	0	0	0	0	0
2. 15-24	Female	Index	1	1	0	4	2	0	0	1	1	0	0	0	0	0	0	0	1	1	0	0	1	1	0	0	0	0	0	0	0	0	0	0
3. 25-34	Female	Index	1	1	1	5	2	1	1	0	0	0	0	0	1	0	1	1	0	0	1	0	0	0	0	0	0	0	0	0	0	0	1	0
3. 25-34	Male	Index	1	1	1	3	1	0	0	0	1	0	0	0	0	0	0	0	0	0	0	0	0	0	0	0	1	1	0	0	0	0	1	0
3. 25-34	Female	Index	1	1	1	8	7	1	1	0	1	1	1	0	1	1	0	0	1	1	0	0	1	1	1	1	1	1	0	0	0	0	0	0
4. >34	Male	Index	1	1	1	2	1	0	0	0	0	0	1	0	0	0	0	0	0	0	1	1	0	0	0	0	0	0	0	0	0	0	0	0
2. 15-24	Male	Index	1	1	1	1	0	0	0	0	0	0	0	0	0	0	0	0	0	0	0	0	0	0	0	0	0	0	0	0	0	0	1	0
3. 25-34	Female	Index	1	1	1	0	0	0	0	0	0	0	0	0	0	0	0	0	0	0	0	0	0	0	0	0	0	0	0	0	0	0	0	0
4. >34	Male	Index	1	1	1	0	0	0	0	0	0	0	0	0	0	0	0	0	0	0	0	0	0	0	0	0	0	0	0	0	0	0	0	0
4. >34	Male	Index	1	1	1	4	3	1	1	0	0	0	1	0	0	0	0	0	0	0	0	0	1	1	0	0	1	1	0	0	0	0	0	0
3. 25-34	Female	Index	1	1	1	0	0	0	0	0	0	0	0	0	0	0	0	0	0	0	0	0	0	0	0	0	0	0	0	0	0	0	0	0
3. 25-34	Female	Index	1	1	1	4	4	1	1	0	0	0	1	1	1	1	0	0	0	0	0	0	0	0	0	0	0	0	0	0	0	0	1	1
4. >34	Male	Index	1	1	1	2	2	1	1	0	0	0	0	0	0	0	0	0	0	0	0	0	0	0	1	1	0	0	0	0	0	0	0	0
4. >34	Female	Index	1	1	1	2	1	0	0	0	0	0	1	0	0	0	0	0	0	0	0	0	0	0	0	0	0	0	0	0	0	0	1	1
4. >34	Male	Index	1	1	1	1	1	1	1	0	0	0	0	0	0	0	0	0	0	0	0	0	0	0	0	0	0	0	0	0	0	0	0	0
3. 25-34	Male	Index	1	1	0	2	2	1	1	0	1	1	0	0	0	0	0	0	0	0	0	0	0	0	0	0	0	0	0	0	0	0	0	0
2. 15-24	Female	Index	1	1	1	5	5	1	1	0	0	0	0	0	1	1	0	0	0	0	0	0	1	1	1	1	1	1	0	0	0	0	0	0
4. >34	Female	Index	1	1	1	0	0	0	0	0	0	0	0	0	0	0	0	0	0	0	0	0	0	0	0	0	0	0	0	0	0	0	0	0
2. 15-24	Female	Index	1	1	1	2	2	1	1	0	0	0	0	0	0	0	0	0	0	0	1	1	0	0	0	0	0	0	0	0	0	0	0	0
2. 15-24	Female	Index	1	1	1	5	5	1	1	0	1	1	0	0	1	1	0	0	0	0	1	1	1	1	0	0	0	0	0	0	0	0	0	0
2. 15-24	Female	Index	1	1	1	7	7	1	1	0	1	1	0	0	1	1	1	1	0	0	1	1	0	0	1	1	1	1	0	0	0	0	0	0
2. 15-24	Female	Index	1	1	1	0	0	0	0	0	0	0	0	0	0	0	0	0	0	0	0	0	0	0	0	0	0	0	0	0	0	0	0	0
2. 15-24	Female	Index	1	1	1	8	7	1	1	0	1	1	1	0	1	1	0	0	1	1	1	1	1	1	0	0	0	0	0	0	0	0	1	1
2. 15-24	Female	Index	1	1	1	2	1	0	0	0	0	0	1	0	1	1	0	0	0	0	0	0	0	0	0	0	0	0	0	0	0	0	0	0
3. 25-34	Male	Index	1	1	1	1	1	1	1	0	0	0	0	0	0	0	0	0	0	0	0	0	0	0	0	0	0	0	0	0	0	0	0	0
3. 25-34	Male	Index	1	1	1	6	5	1	1	0	0	0	1	0	1	1	0	0	1	1	0	0	0	0	0	0	0	0	0	0	1	1	1	1
3. 25-34	Male	Index	1	1	0	2	2	1	1	0	1	1	0	0	0	0	0	0	0	0	0	0	0	0	0	0	0	0	0	0	0	0	0	0
3. 25-34	Male	Index	1	1	1	1	1	1	1	0	0	0	0	0	0	0	0	0	0	0	0	0	0	0	0	0	0	0	0	0	0	0	0	0
4. >34	Male	Index	1	1	1	3	3	0	0	0	1	1	1	1	0	0	0	0	0	0	0	0	0	0	0	0	0	0	0	0	0	0	1	1
3. 25-34	Male	Index	1	1	1	2	1	1	1	0	0	0	1	0	0	0	0	0	0	0	0	0	0	0	0	0	0	0	0	0	0	0	0	0
4. >34	Female	Index	1	1	1	1	1	0	0	0	1	1	0	0	0	0	0	0	0	0	0	0	0	0	0	0	0	0	0	0	0	0	0	0
4. >34	Male	Index	1	0	1	4	3	1	1	0	0	0	1	0	1	1	0	0	0	0	0	0	1	1	0	0	0	0	0	0	0	0	0	0
3. 25-34	Male	Index	1	0	1	0	0	0	0	0	0	0	0	0	0	0	0	0	0	0	0	0	0	0	0	0	0	0	0	0	0	0	0	0
4. >34	Female	Index	1	1	1	5	5	1	1	0	1	1	0	0	1	1	0	0	0	0	1	1	0	0	1	1	0	0	0	0	0	0	0	0
4. >34	Male	Index	1	1	1	1	0	0	0	0	0	0	0	0	0	0	0	0	0	0	0	0	0	0	0	0	0	0	0	0	0	0	1	0
3. 25-34	Male	Index	1	1	1	0	0	0	0	0	0	0	0	0	0	0	0	0	0	0	0	0	0	0	0	0	0	0	0	0	0	0	0	0
3. 25-34	Female	Index	1	1	1	1	1	0	0	0	0	0	0	0	0	0	0	0	0	0	1	1	0	0	0	0	0	0	0	0	0	0	0	0
4. >34	Male	Index	1	1	1	1	0	1	0	0	0	0	0	0	0	0	0	0	0	0	0	0	0	0	0	0	0	0	0	0	0	0	0	0
4. >34	Female	Index	1	1	1	0	0	0	0	0	0	0	0	0	0	0	0	0	0	0	0	0	0	0	0	0	0	0	0	0	0	0	0	0
3. 25-34	Female	Index	1	1	1	2	2	0	0	0	0	0	0	0	1	1	0	0	1	1	0	0	0	0	0	0	0	0	0	0	0	0	0	0
4. >34	Male	Index	1	1	1	2	0	0	0	0	1	0	0	0	0	0	0	0	0	0	0	0	0	0	0	0	0	0	0	0	0	0	1	0
2. 15-24	Female	Index	1	1	1	0	0	0	0	0	0	0	0	0	0	0	0	0	0	0	0	0	0	0	0	0	0	0	0	0	0	0	0	0
3. 25-34	Male	Index	1	1	1	7	6	1	1	0	1	1	1	0	0	0	1	1	0	0	0	0	1	1	1	1	1	1	0	0	0	0	0	0
4. >34	Male	Index	1	1	1	1	1	0	0	0	0	0	0	0	0	0	0	0	0	0	0	0	0	0	1	1	0	0	0	0	0	0	0	0
4. >34	Female	Index	1	1	1	8	8	1	1	0	1	1	0	0	1	1	1	1	1	1	0	0	1	1	1	1	1	1	0	0	0	0	0	0
3. 25-34	Female	Index	1	1	1	2	1	0	0	0	0	0	0	0	0	0	1	0	0	0	0	0	0	0	1	1	0	0	0	0	0	0	0	0
2. 15-24	Female	Index	1	1	1	2	1	0	0	0	0	0	0	0	1	1	0	0	0	0	1	0	0	0	0	0	0	0	0	0	0	0	0	0
3. 25-34	Male	Index	1	0	1	0	0	0	0	0	0	0	0	0	0	0	0	0	0	0	0	0	0	0	0	0	0	0	0	0	0	0	0	0
2. 15-24	Female	Index	1	1	1	3	3	0	0	0	0	0	0	0	1	1	1	1	1	1	0	0	0	0	0	0	0	0	0	0	0	0	0	0
3. 25-34	Female	Index	1	1	1	1	1	0	0	0	0	0	0	0	1	1	0	0	0	0	0	0	0	0	0	0	0	0	0	0	0	0	0	0
2. 15-24	Female	Index	1	1	1	0	0	0	0	0	0	0	0	0	0	0	0	0	0	0	0	0	0	0	0	0	0	0	0	0	0	0	0	0
3. 25-34	Male	Index	1	1	1	2	2	1	1	0	1	1	0	0	0	0	0	0	0	0	0	0	0	0	0	0	0	0	0	0	0	0	0	0
3. 25-34	Female	Index	1	1	1	1	1	0	0	0	0	0	0	0	0	0	0	0	0	0	0	0	0	0	0	0	0	0	0	0	0	0	1	1
3. 25-34	Male	Index	1	1	1	2	2	1	1	0	0	0	0	0	0	0	0	0	1	1	0	0	0	0	0	0	0	0	0	0	0	0	0	0
2. 15-24	Male	Index	0	1	1	3	3	1	1	0	1	1	0	0	0	0	1	1	0	0	0	0	0	0	0	0	0	0	0	0	0	0	0	0
3. 25-34	Female	Index	0	0	1	2	0	1	0	0	0	0	0	0	0	0	0	0	0	0	0	0	0	0	0	0	0	0	0	0	0	0	1	0
4. >34	Female	Index	1	1	1	2	1	0	0	0	0	0	1	0	0	0	0	0	0	0	0	0	0	0	1	1	0	0	0	0	0	0	0	0
3. 25-34	Female	Index	1	1	1	2	1	0	0	0	0	0	1	0	0	0	0	0	0	0	0	0	0	0	0	0	0	0	0	0	0	0	1	1
3. 25-34	Female	Index	1	1	1	6	5	1	1	0	1	1	1	0	1	1	1	1	0	0	0	0	1	1	0	0	0	0	0	0	0	0	0	0
3. 25-34	Female	Index	1	1	1	1	1	0	0	0	0	0	0	0	0	0	0	0	1	1	0	0	0	0	0	0	0	0	0	0	0	0	0	0
3. 25-34	Male	Index	1	1	1	4	4	1	1	0	0	0	0	0	0	0	0	0	1	1	1	1	1	1	0	0	0	0	0	0	0	0	0	0
3. 25-34	Male	Index	1	1	1	0	0	0	0	0	0	0	0	0	0	0	0	0	0	0	0	0	0	0	0	0	0	0	0	0	0	0	0	0
4. >34	Female	Index	1	1	1	2	2	1	1	0	0	0	0	0	0	0	1	1	0	0	0	0	0	0	0	0	0	0	0	0	0	0	0	0
2. 15-24	Female	Index	1	1	1	3	0	1	0	0	0	0	0	0	1	0	0	0	1	0	0	0	0	0	0	0	0	0	0	0	0	0	0	0
3. 25-34	Male	Index	1	1	1	2	1	0	0	0	0	0	0	0	0	0	0	0	0	0	1	0	0	0	0	0	0	0	0	0	0	0	1	1
4. >34	Female	Index	1	1	1	1	1	0	0	0	0	0	0	0	0	0	0	0	1	1	0	0	0	0	0	0	0	0	0	0	0	0	0	0
3. 25-34	Male	Index	1	1	1	5	5	1	1	0	0	0	1	1	0	0	0	0	1	1	1	1	0	0	0	0	0	0	1	1	0	0	0	0
2. 15-24	Female	Index	1	1	1	2	2	0	0	0	0	0	0	0	0	0	1	1	0	0	0	0	0	0	0	0	0	0	0	0	0	0	1	1
3. 25-34	Female	Index	1	1	1	2	2	1	1	0	0	0	0	0	0	0	0	0	1	1	0	0	0	0	0	0	0	0	0	0	0	0	0	0
3. 25-34	Female	Index	1	1	1	0	0	0	0	0	0	0	0	0	0	0	0	0	0	0	0	0	0	0	0	0	0	0	0	0	0	0	0	0
3. 25-34	Male	Index	1	1	1	3	3	0	0	0	1	1	0	0	0	0	0	0	1	1	0	0	1	1	0	0	0	0	0	0	0	0	0	0
3. 25-34	Male	Index	1	1	1	2	2	1	1	0	0	0	0	0	0	0	1	1	0	0	0	0	0	0	0	0	0	0	0	0	0	0	0	0
3. 25-34	Female	Index	1	1	1	4	4	1	1	0	1	1	0	0	1	1	1	1	0	0	0	0	0	0	0	0	0	0	0	0	0	0	0	0
4. >34	Male	Index	1	1	1	2	2	0	0	0	0	0	0	0	0	0	1	1	0	0	0	0	0	0	0	0	0	0	0	0	0	0	1	1
2. 15-24	Female	Index	1	1	1	1	1	0	0	0	1	1	0	0	0	0	0	0	0	0	0	0	0	0	0	0	0	0	0	0	0	0	0	0
3. 25-34	Male	Index	1	1	1	1	0	0	0	0	0	0	1	0	0	0	0	0	0	0	0	0	0	0	0	0	0	0	0	0	0	0	0	0
3. 25-34	Female	Index	1	0	1	3	1	0	0	0	1	0	0	0	0	0	1	0	0	0	0	0	0	0	0	0	0	0	0	0	0	0	1	1
4. >34	Female	Index	1	1	1	0	0	0	0	0	0	0	0	0	0	0	0	0	0	0	0	0	0	0	0	0	0	0	0	0	0	0	0	0
3. 25-34	Male	Index	1	1	1	2	2	1	1	0	0	0	0	0	1	1	0	0	0	0	0	0	0	0	0	0	0	0	0	0	0	0	0	0
4. >34	Male	Index	1	1	1	1	1	1	1	0	0	0	0	0	0	0	0	0	0	0	0	0	0	0	0	0	0	0	0	0	0	0	0	0
3. 25-34	Female	Index	1	1	1	1	0	0	0	0	0	0	0	0	0	0	0	0	0	0	0	0	0	0	0	0	0	0	0	0	0	0	1	0
3. 25-34	Male	Index	1	1	0	3	3	0	0	0	0	0	1	1	1	1	0	0	1	1	0	0	0	0	0	0	0	0	0	0	0	0	0	0
2. 15-24	Female	Index	1	1	1	0	0	0	0	0	0	0	0	0	0	0	0	0	0	0	0	0	0	0	0	0	0	0	0	0	0	0	0	0
3. 25-34	Male	Index	1	1	1	1	1	0	0	0	0	0	1	1	0	0	0	0	0	0	0	0	0	0	0	0	0	0	0	0	0	0	0	0
4. >34	Male	Index	1	1	1	1	1	1	1	0	0	0	0	0	0	0	0	0	0	0	0	0	0	0	0	0	0	0	0	0	0	0	0	0
3. 25-34	Male	Index	1	1	1	1	1	1	1	0	0	0	0	0	0	0	0	0	0	0	0	0	0	0	0	0	0	0	0	0	0	0	0	0
2. 15-24	Male	Index	1	1	1	4	3	0	0	0	1	1	0	0	0	0	0	0	1	1	0	0	1	1	0	0	0	0	0	0	0	0	1	0
2. 15-24	Female	Index	1	1	1	2	1	1	1	0	0	0	0	0	0	0	0	0	0	0	0	0	0	0	0	0	0	0	0	0	0	0	1	0
3. 25-34	Male	Index	1	1	1	2	1	0	0	1	0	0	0	0	0	0	0	0	1	1	0	0	0	0	0	0	0	0	0	0	0	0	0	0
4. >34	Female	Index	1	1	1	0	0	0	0	0	0	0	0	0	0	0	0	0	0	0	0	0	0	0	0	0	0	0	0	0	0	0	0	0
3. 25-34	Male	Index	1	1	1	1	1	1	1	0	0	0	0	0	0	0	0	0	0	0	0	0	0	0	0	0	0	0	0	0	0	0	0	0
3. 25-34	Female	Index	1	1	1	0	0	0	0	0	0	0	0	0	0	0	0	0	0	0	0	0	0	0	0	0	0	0	0	0	0	0	0	0
4. >34	Male	Index	1	1	1	1	1	1	1	0	0	0	0	0	0	0	0	0	0	0	0	0	0	0	0	0	0	0	0	0	0	0	0	0
3. 25-34	Female	Index	1	1	1	0	0	0	0	0	0	0	0	0	0	0	0	0	0	0	0	0	0	0	0	0	0	0	0	0	0	0	0	0
3. 25-34	Female	Index	1	1	1	0	0	0	0	0	0	0	0	0	0	0	0	0	0	0	0	0	0	0	0	0	0	0	0	0	0	0	0	0
4. >34	Female	Index	1	1	1	0	0	0	0	0	0	0	0	0	0	0	0	0	0	0	0	0	0	0	0	0	0	0	0	0	0	0	0	0
2. 15-24	Female	Index	1	1	1	0	0	0	0	0	0	0	0	0	0	0	0	0	0	0	0	0	0	0	0	0	0	0	0	0	0	0	0	0
4. >34	Male	Index	1	1	1	1	1	1	1	0	0	0	0	0	0	0	0	0	0	0	0	0	0	0	0	0	0	0	0	0	0	0	0	0
3. 25-34	Male	Index	1	1	1	1	0	1	0	0	0	0	0	0	0	0	0	0	0	0	0	0	0	0	0	0	0	0	0	0	0	0	0	0
3. 25-34	Female	Index	1	1	1	2	2	1	1	0	1	1	0	0	0	0	0	0	0	0	0	0	0	0	0	0	0	0	0	0	0	0	0	0
3. 25-34	Female	Index	1	1	1	2	2	1	1	0	0	0	0	0	0	0	0	0	1	1	0	0	0	0	0	0	0	0	0	0	0	0	0	0
2. 15-24	Female	Index	1	1	1	2	2	1	1	0	1	1	0	0	0	0	0	0	0	0	0	0	0	0	0	0	0	0	0	0	0	0	0	0
4. >34	Male	Index	1	1	1	2	2	1	1	0	0	0	0	0	0	0	0	0	1	1	0	0	0	0	0	0	0	0	0	0	0	0	0	0
4. >34	Female	Index	1	1	1	0	0	0	0	0	0	0	0	0	0	0	0	0	0	0	0	0	0	0	0	0	0	0	0	0	0	0	0	0
3. 25-34	Female	Index	1	1	1	0	0	0	0	0	0	0	0	0	0	0	0	0	0	0	0	0	0	0	0	0	0	0	0	0	0	0	0	0
3. 25-34	Male	Index	1	1	1	2	2	1	1	0	1	1	0	0	0	0	0	0	0	0	0	0	0	0	0	0	0	0	0	0	0	0	0	0
3. 25-34	Female	Index	1	1	1	2	2	0	0	0	0	0	1	1	0	0	0	0	0	0	0	0	0	0	0	0	0	0	0	0	0	0	1	1
4. >34	Male	Index	1	1	1	6	6	1	1	0	1	1	0	0	1	1	0	0	0	0	0	0	1	1	1	1	1	1	0	0	0	0	0	0
4. >34	Female	Index	1	1	1	1	0	0	0	0	0	0	1	0	0	0	0	0	0	0	0	0	0	0	0	0	0	0	0	0	0	0	0	0
4. >34	Male	Index	1	1	1	0	0	0	0	0	0	0	0	0	0	0	0	0	0	0	0	0	0	0	0	0	0	0	0	0	0	0	0	0
2. 15-24	Female	Index	1	1	1	3	3	0	0	0	1	1	0	0	0	0	0	0	1	1	0	0	1	1	0	0	0	0	0	0	0	0	0	0
4. >34	Male	Index	1	1	1	2	2	1	1	0	1	1	0	0	0	0	0	0	0	0	0	0	0	0	0	0	0	0	0	0	0	0	0	0
2. 15-24	Female	Index	1	1	1	1	1	0	0	0	0	0	0	0	0	0	0	0	1	1	0	0	0	0	0	0	0	0	0	0	0	0	0	0
4. >34	Male	Index	1	1	1	0	0	0	0	0	0	0	0	0	0	0	0	0	0	0	0	0	0	0	0	0	0	0	0	0	0	0	0	0
3. 25-34	Male	Index	1	1	1	2	2	1	1	0	0	0	0	0	0	0	1	1	0	0	0	0	0	0	0	0	0	0	0	0	0	0	0	0
2. 15-24	Female	Index	1	1	1	4	3	0	0	0	1	1	0	0	1	1	0	0	0	0	0	0	1	1	0	0	0	0	0	0	0	0	1	0
3. 25-34	Female	Index	1	1	1	3	1	0	0	0	1	0	1	1	0	0	1	0	0	0	0	0	0	0	0	0	0	0	0	0	0	0	0	0
3. 25-34	Female	Index	1	1	1	1	1	1	1	0	0	0	0	0	0	0	0	0	0	0	0	0	0	0	0	0	0	0	0	0	0	0	0	0
3. 25-34	Female	Index	1	1	1	0	0	0	0	0	0	0	0	0	0	0	0	0	0	0	0	0	0	0	0	0	0	0	0	0	0	0	0	0
2. 15-24	Male	Index	1	0	1	2	2	1	1	0	0	0	1	1	0	0	0	0	0	0	0	0	0	0	0	0	0	0	0	0	0	0	0	0
4. >34	Male	Index	1	1	1	2	2	1	1	0	0	0	0	0	0	0	0	0	1	1	0	0	0	0	0	0	0	0	0	0	0	0	0	0
4. >34	Male	Index	1	1	1	0	0	0	0	0	0	0	0	0	0	0	0	0	0	0	0	0	0	0	0	0	0	0	0	0	0	0	0	0
3. 25-34	Male	Index	1	1	1	1	1	0	0	0	0	0	0	0	0	0	0	0	1	1	0	0	0	0	0	0	0	0	0	0	0	0	0	0
2. 15-24	Female	Index	1	1	1	1	1	0	0	0	0	0	0	0	0	0	0	0	0	0	0	0	0	0	0	0	1	1	0	0	0	0	0	0
3. 25-34	Female	Index	1	1	1	0	0	0	0	0	0	0	0	0	0	0	0	0	0	0	0	0	0	0	0	0	0	0	0	0	0	0	0	0
2. 15-24	Female	Index	1	1	1	0	0	0	0	0	0	0	0	0	0	0	0	0	0	0	0	0	0	0	0	0	0	0	0	0	0	0	0	0
3. 25-34	Female	Index	1	1	1	1	1	0	0	0	0	0	0	0	0	0	0	0	0	0	0	0	0	0	1	1	0	0	0	0	0	0	0	0
4. >34	Female	Index	1	1	1	2	2	0	0	0	1	1	0	0	0	0	1	1	0	0	0	0	0	0	0	0	0	0	0	0	0	0	0	0
4. >34	Male	Index	1	1	1	0	0	0	0	0	0	0	0	0	0	0	0	0	0	0	0	0	0	0	0	0	0	0	0	0	0	0	0	0
4. >34	Male	Index	1	1	1	0	0	0	0	0	0	0	0	0	0	0	0	0	0	0	0	0	0	0	0	0	0	0	0	0	0	0	0	0
3. 25-34	Female	Index	0	1	1	3	1	0	0	1	1	0	0	0	0	0	0	0	0	0	0	0	1	1	0	0	0	0	0	0	0	0	0	0
3. 25-34	Male	Index	1	1	1	5	5	1	1	0	1	1	0	0	1	1	1	1	0	0	0	0	1	1	0	0	0	0	0	0	0	0	0	0
2. 15-24	Female	Index	1	1	1	3	3	1	1	0	1	1	0	0	0	0	1	1	0	0	0	0	0	0	0	0	0	0	0	0	0	0	0	0
3. 25-34	Female	Index	1	1	1	1	1	0	0	0	0	0	0	0	0	0	0	0	0	0	0	0	0	0	0	0	0	0	0	0	0	0	1	1
3. 25-34	Male	Index	1	1	1	1	1	1	1	0	0	0	0	0	0	0	0	0	0	0	0	0	0	0	0	0	0	0	0	0	0	0	0	0
4. >34	Male	Index	1	1	1	1	1	1	1	0	0	0	0	0	0	0	0	0	0	0	0	0	0	0	0	0	0	0	0	0	0	0	0	0
3. 25-34	Female	Index	1	1	1	0	0	0	0	0	0	0	0	0	0	0	0	0	0	0	0	0	0	0	0	0	0	0	0	0	0	0	0	0
4. >34	Male	Index	1	1	1	0	0	0	0	0	0	0	0	0	0	0	0	0	0	0	0	0	0	0	0	0	0	0	0	0	0	0	0	0
4. >34	Female	Index	1	1	1	10	10	1	1	0	1	1	1	1	1	1	0	0	0	0	0	0	1	1	1	1	1	1	1	1	1	1	1	1
4. >34	Male	Index	1	1	1	0	0	0	0	0	0	0	0	0	0	0	0	0	0	0	0	0	0	0	0	0	0	0	0	0	0	0	0	0
2. 15-24	Female	Index	1	1	1	3	3	1	1	0	0	0	0	0	0	0	0	0	0	0	1	1	0	0	1	1	0	0	0	0	0	0	0	0
4. >34	Male	Index	1	1	1	1	1	1	1	0	0	0	0	0	0	0	0	0	0	0	0	0	0	0	0	0	0	0	0	0	0	0	0	0
4. >34	Male	Index	1	0	1	2	2	0	0	0	0	0	0	0	1	1	0	0	0	0	0	0	0	0	1	1	0	0	0	0	0	0	0	0
2. 15-24	Female	Index	1	1	1	0	0	0	0	0	0	0	0	0	0	0	0	0	0	0	0	0	0	0	0	0	0	0	0	0	0	0	0	0
3. 25-34	Female	Index	1	1	1	0	0	0	0	0	0	0	0	0	0	0	0	0	0	0	0	0	0	0	0	0	0	0	0	0	0	0	0	0
4. >34	Male	Index	1	1	1	2	2	1	1	0	1	1	0	0	0	0	0	0	0	0	0	0	0	0	0	0	0	0	0	0	0	0	0	0
4. >34	Male	Index	1	1	1	2	1	1	1	0	0	0	0	0	0	0	0	0	0	0	0	0	0	0	0	0	0	0	0	0	0	0	1	0
3. 25-34	Male	Index	1	1	1	1	1	0	0	0	0	0	0	0	0	0	0	0	1	1	0	0	0	0	0	0	0	0	0	0	0	0	0	0
2. 15-24	Female	Index	1	1	1	2	2	1	1	0	0	0	0	0	0	0	0	0	0	0	1	1	0	0	0	0	0	0	0	0	0	0	0	0
3. 25-34	Female	Index	1	1	1	0	0	0	0	0	0	0	0	0	0	0	0	0	0	0	0	0	0	0	0	0	0	0	0	0	0	0	0	0
2. 15-24	Female	Index	1	1	1	1	1	0	0	0	0	0	0	0	0	0	0	0	1	1	0	0	0	0	0	0	0	0	0	0	0	0	0	0
4. >34	Male	Index	1	1	0	3	1	1	1	0	0	0	1	0	0	0	0	0	0	0	0	0	0	0	0	0	0	0	0	0	0	0	1	0
3. 25-34	Female	Index	1	1	1	2	2	0	0	0	1	1	0	0	0	0	1	1	0	0	0	0	0	0	0	0	0	0	0	0	0	0	0	0
2. 15-24	Female	Index	1	1	1	0	0	0	0	0	0	0	0	0	0	0	0	0	0	0	0	0	0	0	0	0	0	0	0	0	0	0	0	0
2. 15-24	Female	Index	1	1	1	0	0	0	0	0	0	0	0	0	0	0	0	0	0	0	0	0	0	0	0	0	0	0	0	0	0	0	0	0
3. 25-34	Female	Index	1	0	0	4	0	1	0	0	0	0	0	0	1	0	0	0	0	0	1	0	0	0	0	0	0	0	0	0	0	0	1	0
2. 15-24	Female	Index	1	1	1	0	0	0	0	0	0	0	0	0	0	0	0	0	0	0	0	0	0	0	0	0	0	0	0	0	0	0	0	0
3. 25-34	Female	Index	1	1	1	0	0	0	0	0	0	0	0	0	0	0	0	0	0	0	0	0	0	0	0	0	0	0	0	0	0	0	0	0
3. 25-34	Female	Index	1	0	1	0	0	0	0	0	0	0	0	0	0	0	0	0	0	0	0	0	0	0	0	0	0	0	0	0	0	0	0	0
2. 15-24	Female	Index	1	1	1	1	0	0	0	0	0	0	0	0	0	0	0	0	0	0	0	0	0	0	0	0	0	0	0	0	0	0	1	0
4. >34	Male	Index	1	0	1	1	1	0	0	0	0	0	0	0	0	0	0	0	0	0	0	0	0	0	0	0	0	0	0	0	1	1	0	0
4. >34	Female	Index	1	1	1	0	0	0	0	0	0	0	0	0	0	0	0	0	0	0	0	0	0	0	0	0	0	0	0	0	0	0	0	0
3. 25-34	Male	Index	1	1	1	0	0	0	0	0	0	0	0	0	0	0	0	0	0	0	0	0	0	0	0	0	0	0	0	0	0	0	0	0
2. 15-24	Female	Index	1	1	1	4	4	0	0	0	1	1	0	0	1	1	0	0	1	1	1	1	0	0	0	0	0	0	0	0	0	0	0	0
3. 25-34	Female	Index	1	1	1	2	1	0	0	1	1	1	0	0	0	0	0	0	0	0	0	0	0	0	0	0	0	0	0	0	0	0	0	0
4. >34	Male	Index	1	1	1	0	0	0	0	0	0	0	0	0	0	0	0	0	0	0	0	0	0	0	0	0	0	0	0	0	0	0	0	0
4. >34	Male	Index	1	0	1	0	0	0	0	0	0	0	0	0	0	0	0	0	0	0	0	0	0	0	0	0	0	0	0	0	0	0	0	0
4. >34	Female	Index	1	1	1	2	2	1	1	0	0	0	0	0	0	0	0	0	0	0	0	0	0	0	0	0	0	0	0	0	0	0	1	1
4. >34	Female	Index	1	1	1	0	0	0	0	0	0	0	0	0	0	0	0	0	0	0	0	0	0	0	0	0	0	0	0	0	0	0	0	0
3. 25-34	Female	Index	1	1	1	0	0	0	0	0	0	0	0	0	0	0	0	0	0	0	0	0	0	0	0	0	0	0	0	0	0	0	0	0
4. >34	Male	Index	1	1	1	0	0	0	0	0	0	0	0	0	0	0	0	0	0	0	0	0	0	0	0	0	0	0	0	0	0	0	0	0
4. >34	Male	Index	1	1	1	1	1	0	0	0	0	0	1	1	0	0	0	0	0	0	0	0	0	0	0	0	0	0	0	0	0	0	0	0
3. 25-34	Female	Index	1	1	1	1	1	0	0	0	0	0	0	0	0	0	1	1	0	0	0	0	0	0	0	0	0	0	0	0	0	0	0	0
3. 25-34	Male	Index	1	1	1	2	2	1	1	0	0	0	0	0	1	1	0	0	0	0	0	0	0	0	0	0	0	0	0	0	0	0	0	0
4. >34	Female	Index	1	1	1	2	1	0	0	0	0	0	0	0	0	0	0	0	0	0	1	0	0	0	0	0	0	0	0	0	0	0	1	1
4. >34	Female	Index	1	1	1	2	1	1	0	0	0	0	0	0	0	0	0	0	0	0	0	0	0	0	0	0	0	0	0	0	0	0	1	1
3. 25-34	Male	Index	1	1	1	4	4	0	0	0	1	1	1	1	0	0	1	1	0	0	0	0	0	0	0	0	1	1	0	0	0	0	0	0
4. >34	Male	Index	1	1	1	1	0	0	0	0	0	0	0	0	0	0	0	0	0	0	0	0	0	0	0	0	0	0	0	0	0	0	1	0
4. >34	Male	Index	1	1	1	3	3	1	1	0	0	0	1	1	0	0	0	0	0	0	0	0	0	0	0	0	0	0	0	0	0	0	1	1
3. 25-34	Female	Index	1	1	1	3	3	0	0	0	0	0	0	0	0	0	0	0	0	0	0	0	0	0	1	1	1	1	0	0	0	0	1	1
2. 15-24	Female	Index	1	1	1	2	2	1	1	0	0	0	0	0	0	0	0	0	0	0	0	0	0	0	0	0	0	0	0	0	0	0	1	1
4. >34	Male	Index	1	1	1	1	1	1	1	0	0	0	0	0	0	0	0	0	0	0	0	0	0	0	0	0	0	0	0	0	0	0	0	0
2. 15-24	Female	Index	1	1	1	1	1	0	0	0	0	0	0	0	0	0	0	0	0	0	0	0	0	0	0	0	0	0	0	0	0	0	1	1
4. >34	Male	Index	1	1	1	2	2	1	1	0	0	0	1	1	0	0	0	0	0	0	0	0	0	0	0	0	0	0	0	0	0	0	0	0
2. 15-24	Male	Index	1	1	1	1	1	1	1	0	0	0	0	0	0	0	0	0	0	0	0	0	0	0	0	0	0	0	0	0	0	0	0	0
3. 25-34	Female	Index	1	0	1	2	2	0	0	0	0	0	0	0	1	1	1	1	0	0	0	0	0	0	0	0	0	0	0	0	0	0	0	0
4. >34	Male	Index	1	1	1	0	0	0	0	0	0	0	0	0	0	0	0	0	0	0	0	0	0	0	0	0	0	0	0	0	0	0	0	0
4. >34	Female	Index	1	1	1	0	0	0	0	0	0	0	0	0	0	0	0	0	0	0	0	0	0	0	0	0	0	0	0	0	0	0	0	0
3. 25-34	Male	Index	1	1	1	2	2	1	1	0	0	0	0	0	0	0	0	0	0	0	0	0	0	0	0	0	0	0	0	0	0	0	1	1
3. 25-34	Female	Index	1	1	1	5	5	1	1	0	1	1	0	0	1	1	0	0	1	1	0	0	0	0	1	1	0	0	0	0	0	0	0	0
3. 25-34	Female	Index	1	1	1	2	2	0	0	0	0	0	1	1	0	0	0	0	0	0	0	0	0	0	0	0	0	0	0	0	0	0	1	1
3. 25-34	Male	Index	1	1	1	1	0	1	0	0	0	0	0	0	0	0	0	0	0	0	0	0	0	0	0	0	0	0	0	0	0	0	0	0
3. 25-34	Female	Index	1	1	1	3	2	1	1	1	1	1	0	0	0	0	0	0	0	0	0	0	0	0	0	0	0	0	0	0	0	0	0	0
4. >34	Female	Index	1	0	1	4	4	1	1	0	0	0	1	1	0	0	0	0	0	0	0	0	1	1	0	0	1	1	0	0	0	0	0	0
2. 15-24	Female	Index	0	1	1	6	0	1	0	0	1	0	0	0	1	0	1	0	1	0	0	0	0	0	0	0	0	0	0	0	0	0	1	0
4. >34	Male	Index	0	1	1	3	0	1	0	1	0	0	0	0	0	0	0	0	0	0	0	0	0	0	0	0	0	0	0	0	0	0	1	0
2. 15-24	Female	Index	1	1	1	3	3	0	0	0	1	1	0	0	0	0	0	0	0	0	0	0	0	0	1	1	1	1	0	0	0	0	0	0
3. 25-34	Male	Index	0	0	1	5	0	1	0	0	1	0	1	0	1	0	0	0	0	0	0	0	1	0	0	0	0	0	0	0	0	0	0	0
4. >34	Male	Index	0	1	0	4	0	1	0	0	1	0	0	0	1	0	0	0	1	0	0	0	0	0	0	0	0	0	0	0	0	0	0	0
4. >34	Female	Index	1	1	0	4	0	0	0	0	0	0	1	0	1	0	0	0	1	0	0	0	0	0	0	0	0	0	0	0	0	0	1	0
4. >34	Male	Index	0	1	1	1	0	1	0	0	0	0	0	0	0	0	0	0	0	0	0	0	0	0	0	0	0	0	0	0	0	0	0	0
3. 25-34	Male	Index	1	1	0	7	6	0	0	0	1	1	0	0	0	0	1	0	1	1	0	0	0	0	1	1	1	1	1	1	1	1	0	0
2. 15-24	Female	Index	1	1	0	2	2	0	0	0	0	0	0	0	0	0	0	0	1	1	0	0	1	1	0	0	0	0	0	0	0	0	0	0
3. 25-34	Female	Index	0	1	0	2	0	0	0	0	1	0	0	0	0	0	0	0	1	0	0	0	0	0	0	0	0	0	0	0	0	0	0	0
4. >34	Female	Index	0	1	0	4	0	1	0	0	1	0	0	0	0	0	1	0	1	0	0	0	0	0	0	0	0	0	0	0	0	0	0	0
3. 25-34	Female	Index	0	1	0	4	0	1	0	1	0	0	0	0	0	0	1	0	0	0	0	0	1	0	0	0	0	0	0	0	0	0	0	0
3. 25-34	Female	Outreach	1	1	1	2	1	0	0	0	0	0	0	0	0	0	0	0	1	1	0	0	0	0	0	0	0	0	0	0	0	0	1	0
2. 15-24	Female	Outreach	1	1	1	2	2	0	0	0	0	0	0	0	0	0	0	0	0	0	0	0	0	0	1	1	1	1	0	0	0	0	0	0
4. >34	Male	Outreach	1	1	1	0	0	0	0	0	0	0	0	0	0	0	0	0	0	0	0	0	0	0	0	0	0	0	0	0	0	0	0	0
4. >34	Male	Outreach	1	1	1	2	2	1	1	0	0	0	0	0	0	0	0	0	0	0	1	1	0	0	0	0	0	0	0	0	0	0	0	0
2. 15-24	Female	Outreach	1	1	1	3	2	1	1	0	0	0	0	0	1	0	0	0	0	0	0	0	1	1	0	0	0	0	0	0	0	0	0	0
4. >34	Male	Outreach	1	1	0	1	0	0	0	0	0	0	0	0	0	0	0	0	0	0	0	0	0	0	0	0	0	0	0	0	0	0	1	0
4. >34	Female	Outreach	1	1	1	2	2	1	1	0	0	0	0	0	0	0	0	0	1	1	0	0	0	0	0	0	0	0	0	0	0	0	0	0
4. >34	Female	Outreach	1	1	1	2	1	0	0	0	0	0	1	0	0	0	0	0	0	0	0	0	0	0	1	1	0	0	0	0	0	0	0	0
4. >34	Female	Outreach	1	1	1	1	1	0	0	0	0	0	0	0	0	0	0	0	0	0	1	1	0	0	0	0	0	0	0	0	0	0	0	0
3. 25-34	Male	Outreach	1	1	1	4	2	1	1	0	0	0	1	0	1	0	0	0	0	0	0	0	0	0	0	0	1	1	0	0	0	0	0	0
3. 25-34	Female	Outreach	1	1	1	3	1	0	0	0	0	0	1	0	0	0	0	0	0	0	0	0	1	1	0	0	0	0	0	0	0	0	1	0
4. >34	Male	Outreach	1	1	1	4	2	1	1	0	0	0	1	0	0	0	0	0	0	0	0	0	0	0	0	0	1	1	0	0	0	0	1	0
3. 25-34	Male	Outreach	1	1	1	2	1	1	1	0	0	0	1	0	0	0	0	0	0	0	0	0	0	0	0	0	0	0	0	0	0	0	0	0
4. >34	Male	Outreach	1	1	1	1	1	1	1	0	0	0	0	0	0	0	0	0	0	0	0	0	0	0	0	0	0	0	0	0	0	0	0	0
4. >34	Male	Outreach	1	1	1	4	4	1	1	0	1	1	1	1	0	0	0	0	0	0	0	0	1	1	0	0	0	0	0	0	0	0	0	0
4. >34	Male	Outreach	1	1	1	2	2	1	1	0	0	0	0	0	0	0	0	0	0	0	1	1	0	0	0	0	0	0	0	0	0	0	0	0
2. 15-24	Female	Outreach	1	1	1	4	4	1	1	0	0	0	0	0	1	1	1	1	0	0	0	0	1	1	0	0	0	0	0	0	0	0	0	0
3. 25-34	Male	Outreach	1	0	1	1	1	0	0	0	0	0	0	0	0	0	0	0	0	0	0	0	1	1	0	0	0	0	0	0	0	0	0	0
3. 25-34	Male	Outreach	1	1	1	3	1	1	1	1	0	0	1	0	0	0	0	0	0	0	0	0	0	0	0	0	0	0	0	0	0	0	0	0
4. >34	Male	Outreach	1	1	1	1	0	0	0	0	0	0	0	0	0	0	0	0	0	0	0	0	0	0	0	0	0	0	0	0	0	0	1	0
3. 25-34	Male	Outreach	1	1	1	5	4	1	1	0	1	1	1	0	1	1	0	0	0	0	0	0	1	1	0	0	0	0	0	0	0	0	0	0
2. 15-24	Male	Outreach	1	1	1	1	1	1	1	0	0	0	0	0	0	0	0	0	0	0	0	0	0	0	0	0	0	0	0	0	0	0	0	0
3. 25-34	Male	Outreach	1	1	1	4	3	1	1	0	0	0	1	0	0	0	0	0	0	0	0	0	0	0	0	0	0	0	1	1	0	0	1	1
3. 25-34	Female	Outreach	1	0	1	0	0	0	0	0	0	0	0	0	0	0	0	0	0	0	0	0	0	0	0	0	0	0	0	0	0	0	0	0
3. 25-34	Male	Outreach	1	1	1	2	1	0	0	0	1	1	1	0	0	0	0	0	0	0	0	0	0	0	0	0	0	0	0	0	0	0	0	0
4. >34	Male	Outreach	1	1	1	0	0	0	0	0	0	0	0	0	0	0	0	0	0	0	0	0	0	0	0	0	0	0	0	0	0	0	0	0
3. 25-34	Male	Outreach	1	1	1	5	4	1	1	0	1	1	1	0	1	1	0	0	0	0	0	0	1	1	0	0	0	0	0	0	0	0	0	0
4. >34	Male	Outreach	0	1	1	0	0	0	0	0	0	0	0	0	0	0	0	0	0	0	0	0	0	0	0	0	0	0	0	0	0	0	0	0
2. 15-24	Female	Outreach	1	1	1	5	5	0	0	0	0	0	0	0	1	1	0	0	0	0	1	1	1	1	0	0	1	1	0	0	1	1	0	0
2. 15-24	Female	Outreach	1	1	1	6	5	1	1	0	1	1	1	0	1	1	0	0	1	1	0	0	1	1	0	0	0	0	0	0	0	0	0	0
3. 25-34	Female	Outreach	1	1	1	4	1	1	1	0	0	0	0	0	0	0	0	0	0	0	1	0	0	0	1	0	0	0	0	0	0	0	1	0
3. 25-34	Female	Outreach	1	0	1	0	0	0	0	0	0	0	0	0	0	0	0	0	0	0	0	0	0	0	0	0	0	0	0	0	0	0	0	0
4. >34	Female	Outreach	1	1	1	1	1	0	0	0	0	0	0	0	0	0	0	0	0	0	1	1	0	0	0	0	0	0	0	0	0	0	0	0
3. 25-34	Female	Outreach	1	1	0	1	0	0	0	0	0	0	0	0	0	0	0	0	0	0	0	0	0	0	0	0	0	0	0	0	0	0	1	0
3. 25-34	Male	Outreach	1	1	1	2	2	0	0	0	0	0	0	0	0	0	0	0	0	0	1	1	0	0	0	0	0	0	0	0	0	0	1	1
4. >34	Female	Outreach	1	1	1	2	2	1	1	0	0	0	1	1	0	0	0	0	0	0	0	0	0	0	0	0	0	0	0	0	0	0	0	0
3. 25-34	Female	Outreach	1	1	1	2	1	1	1	0	0	0	1	0	0	0	0	0	0	0	0	0	0	0	0	0	0	0	0	0	0	0	0	0
4. >34	Male	Outreach	1	1	1	0	0	0	0	0	0	0	0	0	0	0	0	0	0	0	0	0	0	0	0	0	0	0	0	0	0	0	0	0
3. 25-34	Male	Outreach	1	1	1	3	2	1	1	0	0	0	1	0	0	0	0	0	0	0	0	0	0	0	0	0	0	0	1	1	0	0	0	0
2. 15-24	Female	Outreach	1	1	1	1	0	0	0	0	0	0	1	0	0	0	0	0	0	0	0	0	0	0	0	0	0	0	0	0	0	0	0	0
4. >34	Female	Outreach	1	1	1	4	3	0	0	0	1	1	0	0	0	0	0	0	1	1	1	0	0	0	1	1	0	0	0	0	0	0	0	0
4. >34	Female	Outreach	1	1	1	2	2	0	0	0	0	0	0	0	1	1	0	0	0	0	0	0	0	0	1	1	0	0	0	0	0	0	0	0
3. 25-34	Female	Outreach	1	1	1	0	0	0	0	0	0	0	0	0	0	0	0	0	0	0	0	0	0	0	0	0	0	0	0	0	0	0	0	0
2. 15-24	Female	Outreach	1	1	1	1	1	0	0	0	0	0	0	0	0	0	0	0	0	0	1	1	0	0	0	0	0	0	0	0	0	0	0	0
2. 15-24	Female	Outreach	1	1	1	4	4	0	0	0	1	1	0	0	1	1	1	1	0	0	0	0	1	1	0	0	0	0	0	0	0	0	0	0
4. >34	Male	Outreach	1	0	1	0	0	0	0	0	0	0	0	0	0	0	0	0	0	0	0	0	0	0	0	0	0	0	0	0	0	0	0	0
3. 25-34	Male	Outreach	1	1	1	4	4	1	1	0	0	0	0	0	0	0	0	0	0	0	0	0	1	1	1	1	0	0	0	0	0	0	1	1
4. >34	Female	Outreach	1	1	1	1	1	0	0	0	0	0	0	0	0	0	0	0	0	0	0	0	0	0	1	1	0	0	0	0	0	0	0	0
2. 15-24	Male	Outreach	1	1	1	4	4	0	0	0	1	1	1	1	0	0	1	1	1	1	0	0	0	0	0	0	0	0	0	0	0	0	0	0
4. >34	Female	Outreach	1	1	1	5	5	1	1	0	1	1	1	1	1	1	0	0	1	1	0	0	0	0	0	0	0	0	0	0	0	0	0	0
2. 15-24	Female	Outreach	1	1	1	2	2	0	0	0	1	1	0	0	0	0	1	1	0	0	0	0	0	0	0	0	0	0	0	0	0	0	0	0
4. >34	Male	Outreach	1	1	1	3	3	0	0	0	1	1	1	1	0	0	1	1	0	0	0	0	0	0	0	0	0	0	0	0	0	0	0	0
4. >34	Male	Outreach	1	1	1	3	3	1	1	0	0	0	0	0	0	0	0	0	1	1	1	1	0	0	0	0	0	0	0	0	0	0	0	0
3. 25-34	Female	Outreach	1	1	1	1	1	0	0	0	1	1	0	0	0	0	0	0	0	0	0	0	0	0	0	0	0	0	0	0	0	0	0	0
3. 25-34	Male	Outreach	1	1	1	1	0	0	0	0	0	0	1	0	0	0	0	0	0	0	0	0	0	0	0	0	0	0	0	0	0	0	0	0
3. 25-34	Male	Outreach	1	1	1	2	2	1	1	0	1	1	0	0	0	0	0	0	0	0	0	0	0	0	0	0	0	0	0	0	0	0	0	0
4. >34	Female	Outreach	1	1	1	5	3	0	0	0	0	0	1	0	1	1	0	0	1	1	1	0	0	0	1	1	0	0	0	0	0	0	0	0
2. 15-24	Male	Outreach	1	1	1	3	3	0	0	0	1	1	0	0	1	1	0	0	0	0	0	0	1	1	0	0	0	0	0	0	0	0	0	0
4. >34	Male	Outreach	1	1	1	2	2	1	1	0	0	0	0	0	0	0	0	0	0	0	0	0	0	0	1	1	0	0	0	0	0	0	0	0
3. 25-34	Male	Outreach	1	1	1	0	0	0	0	0	0	0	0	0	0	0	0	0	0	0	0	0	0	0	0	0	0	0	0	0	0	0	0	0
2. 15-24	Female	Outreach	1	1	1	6	6	1	1	0	1	1	0	0	0	0	1	1	0	0	1	1	1	1	0	0	0	0	0	0	0	0	1	1
4. >34	Male	Outreach	1	1	1	1	0	0	0	0	0	0	0	0	0	0	0	0	0	0	0	0	0	0	0	0	0	0	0	0	0	0	1	0
4. >34	Male	Outreach	1	1	1	3	2	1	0	0	0	0	0	0	1	1	0	0	0	0	0	0	0	0	0	0	0	0	0	0	0	0	1	1
4. >34	Female	Outreach	1	1	1	2	1	0	0	1	0	0	0	0	0	0	0	0	1	1	0	0	0	0	0	0	0	0	0	0	0	0	0	0
4. >34	Male	Outreach	1	1	1	0	0	0	0	0	0	0	0	0	0	0	0	0	0	0	0	0	0	0	0	0	0	0	0	0	0	0	0	0
3. 25-34	Male	Outreach	1	1	1	0	0	0	0	0	0	0	0	0	0	0	0	0	0	0	0	0	0	0	0	0	0	0	0	0	0	0	0	0
3. 25-34	Male	Outreach	1	1	1	3	3	0	0	0	0	0	1	1	0	0	1	1	1	1	0	0	0	0	0	0	0	0	0	0	0	0	0	0
4. >34	Female	Outreach	1	1	1	5	4	1	1	0	0	0	0	0	0	0	0	0	0	0	1	1	0	0	1	1	1	1	0	0	0	0	1	0
3. 25-34	Male	Outreach	1	1	1	2	2	1	1	0	0	0	0	0	0	0	1	1	0	0	0	0	0	0	0	0	0	0	0	0	0	0	0	0
4. >34	Male	Outreach	1	1	1	2	1	1	1	0	0	0	1	0	0	0	0	0	0	0	0	0	0	0	0	0	0	0	0	0	0	0	0	0
4. >34	Male	Outreach	1	0	1	3	3	0	0	0	1	1	0	0	0	0	1	1	0	0	0	0	0	0	0	0	1	1	0	0	0	0	0	0
3. 25-34	Female	Outreach	1	1	1	0	0	0	0	0	0	0	0	0	0	0	0	0	0	0	0	0	0	0	0	0	0	0	0	0	0	0	0	0
2. 15-24	Female	Outreach	1	0	1	0	0	0	0	0	0	0	0	0	0	0	0	0	0	0	0	0	0	0	0	0	0	0	0	0	0	0	0	0
3. 25-34	Male	Outreach	1	1	1	6	5	1	1	0	1	1	1	0	0	0	1	1	0	0	0	0	1	1	0	0	1	1	0	0	0	0	0	0
3. 25-34	Male	Outreach	1	1	1	3	0	0	0	1	0	0	1	0	0	0	1	0	0	0	0	0	0	0	0	0	0	0	0	0	0	0	0	0
4. >34	Male	Outreach	1	1	1	5	5	1	1	0	1	1	1	1	0	0	0	0	1	1	0	0	1	1	0	0	0	0	0	0	0	0	0	0
4. >34	Male	Outreach	1	1	1	2	2	0	0	0	0	0	1	1	0	0	0	0	0	0	0	0	0	0	0	0	0	0	1	1	0	0	0	0
3. 25-34	Female	Outreach	1	1	1	4	4	1	1	0	0	0	0	0	1	1	0	0	0	0	0	0	0	0	1	1	0	0	1	1	0	0	0	0
4. >34	Male	Outreach	1	1	1	2	0	0	0	0	1	0	1	0	0	0	0	0	0	0	0	0	0	0	0	0	0	0	0	0	0	0	0	0
3. 25-34	Female	Outreach	1	1	1	0	0	0	0	0	0	0	0	0	0	0	0	0	0	0	0	0	0	0	0	0	0	0	0	0	0	0	0	0
4. >34	Male	Outreach	1	0	1	3	3	1	1	0	0	0	0	0	1	1	0	0	1	1	0	0	0	0	0	0	0	0	0	0	0	0	0	0
4. >34	Female	Outreach	1	1	1	2	2	1	1	0	0	0	0	0	0	0	0	0	0	0	0	0	0	0	0	0	0	0	0	0	0	0	1	1
2. 15-24	Female	Outreach	1	1	1	1	1	0	0	0	0	0	0	0	0	0	1	1	0	0	0	0	0	0	0	0	0	0	0	0	0	0	0	0
2. 15-24	Female	Outreach	1	1	1	1	1	1	1	0	0	0	0	0	0	0	0	0	0	0	0	0	0	0	0	0	0	0	0	0	0	0	0	0
4. >34	Male	Outreach	1	1	1	2	1	1	1	0	0	0	1	0	0	0	0	0	0	0	0	0	0	0	0	0	0	0	0	0	0	0	0	0
3. 25-34	Female	Outreach	1	1	1	1	1	0	0	0	0	0	0	0	0	0	0	0	0	0	0	0	0	0	0	0	0	0	0	0	0	0	1	1
4. >34	Female	Outreach	1	1	1	1	0	0	0	0	0	0	1	0	0	0	0	0	0	0	0	0	0	0	0	0	0	0	0	0	0	0	0	0
4. >34	Male	Outreach	1	1	1	1	1	0	0	0	0	0	0	0	0	0	0	0	0	0	0	0	1	1	0	0	0	0	0	0	0	0	0	0
3. 25-34	Male	Outreach	1	1	1	2	1	1	1	0	0	0	0	0	0	0	0	0	0	0	1	0	0	0	0	0	0	0	0	0	0	0	0	0
3. 25-34	Male	Outreach	1	1	1	2	0	1	0	0	0	0	0	0	1	0	0	0	0	0	0	0	0	0	0	0	0	0	0	0	0	0	0	0
2. 15-24	Female	Outreach	1	0	1	0	0	0	0	0	0	0	0	0	0	0	0	0	0	0	0	0	0	0	0	0	0	0	0	0	0	0	0	0
3. 25-34	Male	Outreach	1	1	1	1	0	1	0	0	0	0	0	0	0	0	0	0	0	0	0	0	0	0	0	0	0	0	0	0	0	0	0	0
4. >34	Female	Outreach	1	1	1	0	0	0	0	0	0	0	0	0	0	0	0	0	0	0	0	0	0	0	0	0	0	0	0	0	0	0	0	0
3. 25-34	Male	Outreach	1	1	1	1	1	1	1	0	0	0	0	0	0	0	0	0	0	0	0	0	0	0	0	0	0	0	0	0	0	0	0	0
3. 25-34	Male	Outreach	1	1	1	0	0	0	0	0	0	0	0	0	0	0	0	0	0	0	0	0	0	0	0	0	0	0	0	0	0	0	0	0
3. 25-34	Female	Outreach	1	1	1	3	0	0	0	0	0	0	1	0	1	0	1	0	0	0	0	0	0	0	0	0	0	0	0	0	0	0	0	0
3. 25-34	Female	Outreach	1	1	1	1	1	0	0	0	0	0	0	0	0	0	0	0	0	0	1	1	0	0	0	0	0	0	0	0	0	0	0	0
4. >34	Female	Outreach	1	1	1	2	2	1	1	0	1	1	0	0	0	0	0	0	0	0	0	0	0	0	0	0	0	0	0	0	0	0	0	0
3. 25-34	Female	Outreach	1	1	1	0	0	0	0	0	0	0	0	0	0	0	0	0	0	0	0	0	0	0	0	0	0	0	0	0	0	0	0	0
4. >34	Male	Outreach	1	1	1	1	0	0	0	0	0	0	0	0	0	0	0	0	0	0	0	0	0	0	0	0	0	0	0	0	0	0	1	0
2. 15-24	Female	Outreach	1	1	1	1	0	0	0	0	0	0	0	0	0	0	0	0	0	0	1	0	0	0	0	0	0	0	0	0	0	0	0	0
4. >34	Male	Outreach	1	1	1	1	1	0	0	0	0	0	0	0	0	0	0	0	0	0	0	0	0	0	0	0	0	0	0	0	0	0	1	1
4. >34	Male	Outreach	1	1	1	2	2	1	1	0	0	0	0	0	0	0	1	1	0	0	0	0	0	0	0	0	0	0	0	0	0	0	0	0
3. 25-34	Male	Outreach	1	1	1	1	1	1	1	0	0	0	0	0	0	0	0	0	0	0	0	0	0	0	0	0	0	0	0	0	0	0	0	0
4. >34	Male	Outreach	1	1	1	5	4	0	0	0	1	1	1	0	1	1	0	0	0	0	1	1	1	1	0	0	0	0	0	0	0	0	0	0
4. >34	Female	Outreach	1	1	1	1	1	0	0	0	0	0	0	0	0	0	0	0	0	0	0	0	0	0	1	1	0	0	0	0	0	0	0	0
3. 25-34	Male	Outreach	1	1	1	0	0	0	0	0	0	0	0	0	0	0	0	0	0	0	0	0	0	0	0	0	0	0	0	0	0	0	0	0
3. 25-34	Male	Outreach	1	1	1	4	4	1	1	0	1	1	0	0	0	0	0	0	1	1	0	0	1	1	0	0	0	0	0	0	0	0	0	0
3. 25-34	Female	Outreach	1	0	1	3	3	0	0	0	0	0	0	0	0	0	0	0	0	0	0	0	0	0	1	1	1	1	1	1	0	0	0	0
3. 25-34	Male	Outreach	1	1	1	3	3	1	1	0	0	0	0	0	1	1	0	0	1	1	0	0	0	0	0	0	0	0	0	0	0	0	0	0
2. 15-24	Female	Outreach	1	1	1	5	5	0	0	0	1	1	0	0	1	1	0	0	0	0	0	0	0	0	1	1	1	1	0	0	0	0	1	1
3. 25-34	Male	Outreach	1	1	1	0	0	0	0	0	0	0	0	0	0	0	0	0	0	0	0	0	0	0	0	0	0	0	0	0	0	0	0	0
4. >34	Female	Outreach	1	0	1	1	1	0	0	0	0	0	0	0	0	0	1	1	0	0	0	0	0	0	0	0	0	0	0	0	0	0	0	0
2. 15-24	Female	Outreach	1	1	1	0	0	0	0	0	0	0	0	0	0	0	0	0	0	0	0	0	0	0	0	0	0	0	0	0	0	0	0	0
4. >34	Male	Outreach	1	1	1	6	5	1	1	1	1	1	0	0	1	1	0	0	1	1	0	0	0	0	0	0	0	0	0	0	0	0	1	1
3. 25-34	Male	Outreach	1	1	1	2	2	0	0	0	1	1	0	0	0	0	1	1	0	0	0	0	0	0	0	0	0	0	0	0	0	0	0	0
2. 15-24	Male	Outreach	1	1	1	1	0	0	0	0	0	0	1	0	0	0	0	0	0	0	0	0	0	0	0	0	0	0	0	0	0	0	0	0
4. >34	Male	Outreach	1	1	1	1	1	0	0	0	0	0	0	0	1	1	0	0	0	0	0	0	0	0	0	0	0	0	0	0	0	0	0	0
4. >34	Female	Outreach	1	1	1	0	0	0	0	0	0	0	0	0	0	0	0	0	0	0	0	0	0	0	0	0	0	0	0	0	0	0	0	0
4. >34	Female	Outreach	1	1	1	2	2	0	0	0	0	0	1	1	0	0	0	0	0	0	1	1	0	0	0	0	0	0	0	0	0	0	0	0
3. 25-34	Female	Outreach	1	1	1	5	3	1	0	0	0	0	1	0	1	1	0	0	0	0	0	0	0	0	0	0	1	1	1	1	0	0	0	0
4. >34	Female	Outreach	1	1	1	0	0	0	0	0	0	0	0	0	0	0	0	0	0	0	0	0	0	0	0	0	0	0	0	0	0	0	0	0
3. 25-34	Female	Outreach	1	1	1	2	2	1	1	0	0	0	0	0	0	0	0	0	0	0	0	0	1	1	0	0	0	0	0	0	0	0	0	0
4. >34	Male	Outreach	1	0	1	3	3	0	0	0	1	1	0	0	0	0	1	1	0	0	1	1	0	0	0	0	0	0	0	0	0	0	0	0
2. 15-24	Female	Outreach	1	1	1	1	1	0	0	0	0	0	0	0	0	0	0	0	0	0	1	1	0	0	0	0	0	0	0	0	0	0	0	0
2. 15-24	Female	Outreach	1	1	1	0	0	0	0	0	0	0	0	0	0	0	0	0	0	0	0	0	0	0	0	0	0	0	0	0	0	0	0	0
3. 25-34	Male	Outreach	1	1	1	3	3	1	1	0	0	0	0	0	0	0	1	1	1	1	0	0	0	0	0	0	0	0	0	0	0	0	0	0
4. >34	Male	Outreach	1	1	1	1	1	0	0	0	0	0	0	0	0	0	1	1	0	0	0	0	0	0	0	0	0	0	0	0	0	0	0	0
3. 25-34	Female	Outreach	1	1	1	0	0	0	0	0	0	0	0	0	0	0	0	0	0	0	0	0	0	0	0	0	0	0	0	0	0	0	0	0
4. >34	Male	Outreach	1	1	1	1	1	0	0	0	0	0	1	1	0	0	0	0	0	0	0	0	0	0	0	0	0	0	0	0	0	0	0	0
3. 25-34	Female	Outreach	1	1	1	2	0	0	0	1	0	0	0	0	0	0	1	0	0	0	0	0	0	0	0	0	0	0	0	0	0	0	0	0
3. 25-34	Female	Outreach	1	1	1	2	2	1	1	0	0	0	0	0	1	1	0	0	0	0	0	0	0	0	0	0	0	0	0	0	0	0	0	0
3. 25-34	Female	Outreach	1	1	1	1	1	1	1	0	0	0	0	0	0	0	0	0	0	0	0	0	0	0	0	0	0	0	0	0	0	0	0	0
2. 15-24	Female	Outreach	1	1	1	1	1	1	1	0	0	0	0	0	0	0	0	0	0	0	0	0	0	0	0	0	0	0	0	0	0	0	0	0
3. 25-34	Female	Outreach	0	1	1	3	0	1	0	1	1	0	0	0	0	0	0	0	0	0	0	0	0	0	0	0	0	0	0	0	0	0	0	0
4. >34	Male	Outreach	1	1	1	0	0	0	0	0	0	0	0	0	0	0	0	0	0	0	0	0	0	0	0	0	0	0	0	0	0	0	0	0
4. >34	Male	Outreach	1	1	1	3	3	0	0	0	0	0	1	1	0	0	0	0	1	1	0	0	0	0	1	1	0	0	0	0	0	0	0	0
4. >34	Male	Outreach	1	1	1	4	3	0	0	1	0	0	0	0	0	0	0	0	1	1	0	0	1	1	0	0	0	0	0	0	0	0	1	1
4. >34	Male	Outreach	1	1	1	0	0	0	0	0	0	0	0	0	0	0	0	0	0	0	0	0	0	0	0	0	0	0	0	0	0	0	0	0
3. 25-34	Female	Outreach	1	1	0	1	0	0	0	0	1	0	0	0	0	0	0	0	0	0	0	0	0	0	0	0	0	0	0	0	0	0	0	0
2. 15-24	Male	Outreach	1	1	1	8	7	1	1	0	1	1	0	0	1	1	0	0	1	1	1	1	1	0	1	1	0	0	0	0	0	0	1	1
4. >34	Male	Outreach	1	1	1	1	0	0	0	0	0	0	1	0	0	0	0	0	0	0	0	0	0	0	0	0	0	0	0	0	0	0	0	0
3. 25-34	Female	Outreach	1	1	1	0	0	0	0	0	0	0	0	0	0	0	0	0	0	0	0	0	0	0	0	0	0	0	0	0	0	0	0	0
2. 15-24	Female	Outreach	1	1	1	0	0	0	0	0	0	0	0	0	0	0	0	0	0	0	0	0	0	0	0	0	0	0	0	0	0	0	0	0
2. 15-24	Female	Outreach	0	1	1	1	0	0	0	0	0	0	0	0	0	0	1	0	0	0	0	0	0	0	0	0	0	0	0	0	0	0	0	0
4. >34	Male	Outreach	1	1	1	1	1	0	0	0	0	0	0	0	0	0	0	0	0	0	0	0	0	0	1	1	0	0	0	0	0	0	0	0
3. 25-34	Male	Outreach	1	1	1	2	2	1	1	0	0	0	0	0	0	0	0	0	0	0	0	0	0	0	0	0	0	0	1	1	0	0	0	0
2. 15-24	Female	Outreach	1	1	1	2	2	0	0	0	1	1	0	0	0	0	0	0	1	1	0	0	0	0	0	0	0	0	0	0	0	0	0	0
4. >34	Male	Outreach	1	1	1	0	0	0	0	0	0	0	0	0	0	0	0	0	0	0	0	0	0	0	0	0	0	0	0	0	0	0	0	0
2. 15-24	Male	Outreach	1	1	1	2	2	1	1	0	0	0	0	0	1	1	0	0	0	0	0	0	0	0	0	0	0	0	0	0	0	0	0	0
2. 15-24	Female	Outreach	1	1	1	1	1	0	0	0	1	1	0	0	0	0	0	0	0	0	0	0	0	0	0	0	0	0	0	0	0	0	0	0
2. 15-24	Female	Outreach	1	1	1	2	2	0	0	0	0	0	0	0	0	0	0	0	1	1	0	0	1	1	0	0	0	0	0	0	0	0	0	0
4. >34	Female	Outreach	0	1	1	2	2	0	0	0	0	0	0	0	0	0	0	0	1	1	0	0	0	0	0	0	0	0	0	0	0	0	1	1
4. >34	Male	Outreach	1	1	1	0	0	0	0	0	0	0	0	0	0	0	0	0	0	0	0	0	0	0	0	0	0	0	0	0	0	0	0	0
3. 25-34	Male	Outreach	1	1	1	5	3	1	1	0	1	0	0	0	0	0	1	0	1	1	0	0	0	0	1	1	0	0	0	0	0	0	0	0
4. >34	Male	Outreach	1	1	1	0	0	0	0	0	0	0	0	0	0	0	0	0	0	0	0	0	0	0	0	0	0	0	0	0	0	0	0	0
4. >34	Male	Outreach	1	1	1	2	2	1	1	0	1	1	0	0	0	0	0	0	0	0	0	0	0	0	0	0	0	0	0	0	0	0	0	0
3. 25-34	Female	Outreach	1	1	1	2	2	0	0	0	0	0	0	0	0	0	1	1	0	0	0	0	1	1	0	0	0	0	0	0	0	0	0	0
3. 25-34	Female	Outreach	1	1	1	4	4	0	0	0	0	0	0	0	1	1	0	0	1	1	0	0	0	0	1	1	1	1	0	0	0	0	0	0
3. 25-34	Male	Outreach	1	1	1	1	0	0	0	0	0	0	1	0	0	0	0	0	0	0	0	0	0	0	0	0	0	0	0	0	0	0	0	0
2. 15-24	Female	Outreach	1	1	1	1	0	0	0	0	0	0	0	0	0	0	0	0	0	0	0	0	0	0	0	0	0	0	0	0	0	0	1	0
3. 25-34	Female	Outreach	1	0	0	0	0	0	0	0	0	0	0	0	0	0	0	0	0	0	0	0	0	0	0	0	0	0	0	0	0	0	0	0
3. 25-34	Male	Outreach	0	1	1	2	1	0	0	0	0	0	0	0	0	0	1	0	0	0	0	0	0	0	0	0	0	0	0	0	0	0	1	1
4. >34	Male	Outreach	1	1	1	1	0	0	0	0	0	0	0	0	0	0	1	0	0	0	0	0	0	0	0	0	0	0	0	0	0	0	0	0
4. >34	Female	Outreach	1	1	1	0	0	0	0	0	0	0	0	0	0	0	0	0	0	0	0	0	0	0	0	0	0	0	0	0	0	0	0	0
2. 15-24	Female	Outreach	1	1	1	5	1	0	0	1	1	0	0	0	0	0	1	0	1	1	0	0	0	0	0	0	0	0	0	0	0	0	1	0
3. 25-34	Male	Outreach	1	1	1	4	0	0	0	1	1	0	0	0	0	0	1	0	0	0	0	0	0	0	0	0	0	0	0	0	0	0	1	0
3. 25-34	Female	Outreach	1	1	1	6	6	0	0	0	0	0	1	1	1	1	0	0	1	1	0	0	1	1	1	1	1	1	0	0	0	0	0	0
3. 25-34	Female	Outreach	1	1	1	6	6	1	1	0	1	1	0	0	1	1	1	1	0	0	0	0	1	1	0	0	0	0	0	0	1	1	0	0
2. 15-24	Male	Outreach	1	1	1	1	0	0	0	0	1	0	0	0	0	0	0	0	0	0	0	0	0	0	0	0	0	0	0	0	0	0	0	0
4. >34	Female	Outreach	1	1	1	3	3	1	1	0	1	1	0	0	0	0	1	1	0	0	0	0	0	0	0	0	0	0	0	0	0	0	0	0
4. >34	Female	Outreach	1	1	1	2	0	0	0	0	0	0	0	0	0	0	0	0	0	0	1	0	0	0	0	0	0	0	0	0	0	0	1	0
3. 25-34	Male	Outreach	1	1	1	3	2	0	0	0	1	1	1	0	0	0	1	1	0	0	0	0	0	0	0	0	0	0	0	0	0	0	0	0
4. >34	Male	Outreach	1	1	1	1	0	0	0	0	0	0	1	0	0	0	0	0	0	0	0	0	0	0	0	0	0	0	0	0	0	0	0	0
4. >34	Male	Outreach	1	1	1	4	2	0	0	0	1	0	0	0	0	0	1	0	0	0	0	0	1	1	0	0	0	0	0	0	0	0	1	1
4. >34	Male	Outreach	1	1	1	2	2	1	1	0	1	1	0	0	0	0	0	0	0	0	0	0	0	0	0	0	0	0	0	0	0	0	0	0
2. 15-24	Female	Outreach	1	1	1	0	0	0	0	0	0	0	0	0	0	0	0	0	0	0	0	0	0	0	0	0	0	0	0	0	0	0	0	0
4. >34	Male	Outreach	1	1	1	0	0	0	0	0	0	0	0	0	0	0	0	0	0	0	0	0	0	0	0	0	0	0	0	0	0	0	0	0
3. 25-34	Female	Outreach	1	1	1	1	1	0	0	0	0	0	0	0	0	0	0	0	1	1	0	0	0	0	0	0	0	0	0	0	0	0	0	0
4. >34	Female	Outreach	1	1	1	3	3	0	0	0	1	1	0	0	0	0	1	1	0	0	0	0	0	0	0	0	0	0	0	0	0	0	1	1
3. 25-34	Male	Outreach	1	1	1	2	2	1	1	0	0	0	0	0	0	0	1	1	0	0	0	0	0	0	0	0	0	0	0	0	0	0	0	0
4. >34	Female	Outreach	1	1	1	2	0	0	0	0	0	0	1	0	0	0	0	0	0	0	0	0	0	0	0	0	0	0	0	0	0	0	1	0
3. 25-34	Female	Outreach	1	1	1	2	0	0	0	0	1	0	0	0	0	0	1	0	0	0	0	0	0	0	0	0	0	0	0	0	0	0	0	0
3. 25-34	Female	Outreach	1	1	1	5	4	0	0	0	1	1	0	0	1	1	1	1	0	0	0	0	1	1	0	0	0	0	1	0	0	0	0	0
3. 25-34	Female	Outreach	1	1	1	2	2	0	0	0	0	0	0	0	0	0	0	0	1	1	0	0	0	0	0	0	0	0	0	0	0	0	1	1
3. 25-34	Female	Outreach	1	1	1	0	0	0	0	0	0	0	0	0	0	0	0	0	0	0	0	0	0	0	0	0	0	0	0	0	0	0	0	0
4. >34	Male	Outreach	1	1	1	2	0	0	0	1	0	0	1	0	0	0	0	0	0	0	0	0	0	0	0	0	0	0	0	0	0	0	0	0
2. 15-24	Female	Outreach	1	0	1	2	2	0	0	0	0	0	0	0	1	1	0	0	0	0	0	0	0	0	1	1	0	0	0	0	0	0	0	0
3. 25-34	Male	Outreach	1	0	1	3	1	0	0	0	1	0	0	0	0	0	1	0	0	0	0	0	1	1	0	0	0	0	0	0	0	0	0	0
4. >34	Female	Outreach	1	1	1	7	7	1	1	0	1	1	0	0	1	1	0	0	0	0	1	1	1	1	1	1	1	1	0	0	0	0	0	0
3. 25-34	Female	Outreach	1	1	1	3	3	0	0	0	0	0	0	0	0	0	0	0	1	1	0	0	0	0	0	0	1	1	0	0	0	0	1	1
3. 25-34	Female	Outreach	1	1	1	1	0	0	0	0	0	0	0	0	0	0	1	0	0	0	0	0	0	0	0	0	0	0	0	0	0	0	0	0
3. 25-34	Female	Outreach	1	1	1	2	2	0	0	0	0	0	0	0	0	0	0	0	0	0	1	1	0	0	0	0	0	0	0	0	0	0	1	1
3. 25-34	Female	Outreach	1	1	1	1	0	0	0	0	0	0	0	0	0	0	0	0	0	0	0	0	0	0	0	0	0	0	0	0	0	0	1	0
2. 15-24	Female	Outreach	1	1	1	2	2	0	0	0	0	0	0	0	0	0	0	0	0	0	1	1	0	0	0	0	0	0	0	0	0	0	1	1
3. 25-34	Female	Outreach	1	1	1	3	2	1	0	0	0	0	0	0	0	0	0	0	0	0	0	0	0	0	0	0	1	1	0	0	0	0	1	1
3. 25-34	Male	Outreach	1	1	1	4	1	0	0	0	1	0	0	0	0	0	1	0	0	0	0	0	1	1	0	0	0	0	0	0	0	0	1	0
4. >34	Male	Outreach	1	1	1	3	2	1	1	0	0	0	1	0	0	0	1	1	0	0	0	0	0	0	0	0	0	0	0	0	0	0	0	0
3. 25-34	Female	Outreach	1	1	1	5	3	1	1	0	0	0	1	0	1	1	0	0	1	1	0	0	1	0	0	0	0	0	0	0	0	0	0	0
4. >34	Male	Outreach	1	1	1	1	1	0	0	0	0	0	0	0	0	0	0	0	0	0	0	0	1	1	0	0	0	0	0	0	0	0	0	0
4. >34	Female	Outreach	1	1	1	1	1	0	0	0	0	0	0	0	0	0	0	0	1	1	0	0	0	0	0	0	0	0	0	0	0	0	0	0
2. 15-24	Female	Outreach	1	1	1	3	2	0	0	0	0	0	0	0	0	0	1	1	0	0	1	1	0	0	0	0	0	0	0	0	0	0	1	0
2. 15-24	Female	Outreach	1	1	1	7	6	1	1	0	1	1	1	0	1	1	1	1	0	0	0	0	1	1	1	1	0	0	0	0	0	0	0	0
4. >34	Female	Outreach	1	1	1	6	6	1	1	0	0	0	0	0	1	1	0	0	1	1	0	0	0	0	0	0	1	1	1	1	1	1	0	0
3. 25-34	Female	Outreach	1	1	1	2	0	0	0	0	0	0	0	0	0	0	0	0	0	0	1	0	0	0	0	0	0	0	0	0	0	0	1	0
4. >34	Female	Outreach	1	1	1	5	2	1	1	0	1	0	1	0	1	1	1	0	0	0	0	0	0	0	0	0	0	0	0	0	0	0	0	0
2. 15-24	Female	Outreach	1	1	1	7	7	1	1	0	1	1	0	0	1	1	0	0	0	0	1	1	1	1	0	0	1	1	0	0	1	1	0	0
3. 25-34	Female	Outreach	1	1	1	2	2	1	1	0	0	0	0	0	0	0	1	1	0	0	0	0	0	0	0	0	0	0	0	0	0	0	0	0
3. 25-34	Female	Outreach	1	1	1	1	1	0	0	0	0	0	0	0	0	0	1	1	0	0	0	0	0	0	0	0	0	0	0	0	0	0	0	0
2. 15-24	Female	Outreach	1	1	1	5	5	1	1	0	1	1	0	0	1	1	1	1	0	0	1	1	0	0	0	0	0	0	0	0	0	0	0	0
3. 25-34	Male	Outreach	1	1	1	1	1	0	0	0	0	0	0	0	1	1	0	0	0	0	0	0	0	0	0	0	0	0	0	0	0	0	0	0
3. 25-34	Female	Outreach	1	1	1	2	2	1	1	0	1	1	0	0	0	0	0	0	0	0	0	0	0	0	0	0	0	0	0	0	0	0	0	0
4. >34	Male	Outreach	1	1	1	2	1	0	0	0	0	0	1	0	0	0	0	0	0	0	1	1	0	0	0	0	0	0	0	0	0	0	0	0
4. >34	Female	Outreach	1	1	1	4	4	1	1	0	0	0	1	1	0	0	0	0	1	1	1	1	0	0	0	0	0	0	0	0	0	0	0	0
3. 25-34	Male	Outreach	1	1	1	2	1	0	0	0	0	0	1	0	0	0	0	0	0	0	0	0	0	0	0	0	0	0	0	0	0	0	1	1
3. 25-34	Male	Outreach	1	1	1	3	3	1	1	0	1	1	0	0	0	0	1	1	0	0	0	0	0	0	0	0	0	0	0	0	0	0	0	0
3. 25-34	Female	Outreach	1	1	1	3	3	0	0	0	0	0	0	0	0	0	1	1	1	1	0	0	0	0	1	1	0	0	0	0	0	0	0	0
2. 15-24	Female	Outreach	1	1	1	2	2	0	0	0	1	1	0	0	0	0	1	1	0	0	0	0	0	0	0	0	0	0	0	0	0	0	0	0
2. 15-24	Female	Outreach	1	1	1	4	4	1	1	0	0	0	0	0	1	1	0	0	0	0	1	1	0	0	1	1	0	0	0	0	0	0	0	0
2. 15-24	Male	Outreach	1	1	1	5	4	0	0	0	1	1	1	1	0	0	0	0	0	0	0	0	1	0	1	1	0	0	0	0	0	0	1	1
3. 25-34	Male	Outreach	1	1	1	2	2	0	0	0	0	0	0	0	0	0	1	1	0	0	0	0	0	0	0	0	0	0	0	0	0	0	1	1
3. 25-34	Female	Outreach	1	1	1	1	1	0	0	0	0	0	0	0	0	0	0	0	0	0	0	0	0	0	0	0	0	0	0	0	0	0	1	1
3. 25-34	Male	Outreach	1	1	1	0	0	0	0	0	0	0	0	0	0	0	0	0	0	0	0	0	0	0	0	0	0	0	0	0	0	0	0	0
4. >34	Female	Outreach	1	1	1	5	4	0	0	0	1	1	0	0	0	0	0	0	1	1	0	0	1	0	0	0	1	1	0	0	0	0	1	1
4. >34	Female	Outreach	0	1	1	1	1	0	0	0	0	0	0	0	1	1	0	0	0	0	0	0	0	0	0	0	0	0	0	0	0	0	0	0
4. >34	Male	Outreach	1	1	1	1	1	0	0	0	0	0	1	1	0	0	0	0	0	0	0	0	0	0	0	0	0	0	0	0	0	0	0	0
3. 25-34	Female	Outreach	1	1	1	1	1	0	0	0	0	0	0	0	0	0	0	0	0	0	1	1	0	0	0	0	0	0	0	0	0	0	0	0
2. 15-24	Female	Outreach	0	1	1	1	0	0	0	0	0	0	0	0	0	0	1	0	0	0	0	0	0	0	0	0	0	0	0	0	0	0	0	0
4. >34	Male	Outreach	1	1	1	5	4	1	1	0	0	0	1	0	1	1	1	1	0	0	1	1	0	0	0	0	0	0	0	0	0	0	0	0
4. >34	Female	Outreach	1	1	1	1	1	0	0	0	0	0	0	0	0	0	0	0	0	0	0	0	0	0	0	0	0	0	0	0	0	0	1	1
4. >34	Male	Outreach	1	1	1	3	3	1	1	0	0	0	0	0	0	0	0	0	1	1	0	0	0	0	0	0	1	1	0	0	0	0	0	0
4. >34	Female	Outreach	1	0	1	0	0	0	0	0	0	0	0	0	0	0	0	0	0	0	0	0	0	0	0	0	0	0	0	0	0	0	0	0
4. >34	Male	Outreach	1	1	1	4	2	1	1	1	0	0	0	0	0	0	1	0	0	0	0	0	0	0	0	0	0	0	0	0	0	0	1	1
4. >34	Female	Outreach	1	1	1	0	0	0	0	0	0	0	0	0	0	0	0	0	0	0	0	0	0	0	0	0	0	0	0	0	0	0	0	0
3. 25-34	Male	Outreach	1	1	1	2	2	1	1	0	0	0	1	1	0	0	0	0	0	0	0	0	0	0	0	0	0	0	0	0	0	0	0	0
4. >34	Male	Outreach	1	1	1	4	4	1	1	0	1	1	1	1	0	0	0	0	0	0	0	0	0	0	1	1	0	0	0	0	0	0	0	0
3. 25-34	Male	Outreach	1	1	1	2	2	1	1	0	0	0	0	0	1	1	0	0	0	0	0	0	0	0	0	0	0	0	0	0	0	0	0	0
3. 25-34	Female	Outreach	1	1	1	0	0	0	0	0	0	0	0	0	0	0	0	0	0	0	0	0	0	0	0	0	0	0	0	0	0	0	0	0
4. >34	Male	Outreach	1	1	1	1	0	0	0	0	0	0	1	0	0	0	0	0	0	0	0	0	0	0	0	0	0	0	0	0	0	0	0	0
4. >34	Female	Outreach	0	1	1	3	3	1	1	0	0	0	0	0	0	0	0	0	1	1	0	0	0	0	0	0	0	0	0	0	1	1	0	0
3. 25-34	Female	Outreach	1	1	1	1	0	0	0	0	0	0	1	0	0	0	0	0	0	0	0	0	0	0	0	0	0	0	0	0	0	0	0	0
3. 25-34	Female	Outreach	1	1	1	2	2	0	0	0	1	1	0	0	0	0	0	0	0	0	0	0	1	1	0	0	0	0	0	0	0	0	0	0
4. >34	Male	Outreach	1	1	1	1	1	1	1	0	0	0	0	0	0	0	0	0	0	0	0	0	0	0	0	0	0	0	0	0	0	0	0	0
3. 25-34	Female	Outreach	1	1	1	3	3	1	1	0	1	1	0	0	0	0	1	1	0	0	0	0	0	0	0	0	0	0	0	0	0	0	0	0
4. >34	Male	Outreach	1	1	1	1	1	0	0	0	0	0	0	0	0	0	0	0	0	0	0	0	0	0	0	0	0	0	0	0	0	0	1	1
3. 25-34	Female	Outreach	1	1	1	1	1	0	0	0	0	0	0	0	0	0	1	1	0	0	0	0	0	0	0	0	0	0	0	0	0	0	0	0
4. >34	Female	Outreach	1	1	1	7	6	1	1	0	1	1	1	0	1	1	1	1	0	0	0	0	1	1	0	0	0	0	0	0	1	1	0	0
4. >34	Female	Outreach	1	0	1	2	1	0	0	0	0	0	1	0	0	0	0	0	0	0	1	1	0	0	0	0	0	0	0	0	0	0	0	0
3. 25-34	Female	Outreach	1	0	1	2	1	1	1	0	0	0	1	0	0	0	0	0	0	0	0	0	0	0	0	0	0	0	0	0	0	0	0	0
2. 15-24	Female	Outreach	1	1	1	5	5	1	1	0	1	1	0	0	1	1	0	0	1	1	0	0	0	0	0	0	0	0	0	0	0	0	1	1
4. >34	Female	Outreach	1	1	1	4	4	0	0	0	1	1	0	0	0	0	1	1	0	0	0	0	1	1	0	0	0	0	0	0	0	0	1	1
4. >34	Male	Outreach	1	0	1	1	1	0	0	0	0	0	1	1	0	0	0	0	0	0	0	0	0	0	0	0	0	0	0	0	0	0	0	0
4. >34	Female	Outreach	1	1	1	0	0	0	0	0	0	0	0	0	0	0	0	0	0	0	0	0	0	0	0	0	0	0	0	0	0	0	0	0
2. 15-24	Female	Outreach	1	1	1	0	0	0	0	0	0	0	0	0	0	0	0	0	0	0	0	0	0	0	0	0	0	0	0	0	0	0	0	0
3. 25-34	Female	Outreach	1	0	1	2	1	1	0	0	0	0	0	0	0	0	0	0	0	0	0	0	0	0	0	0	0	0	0	0	1	1	0	0
4. >34	Male	Outreach	1	1	1	0	0	0	0	0	0	0	0	0	0	0	0	0	0	0	0	0	0	0	0	0	0	0	0	0	0	0	0	0
2. 15-24	Male	Outreach	1	1	1	0	0	0	0	0	0	0	0	0	0	0	0	0	0	0	0	0	0	0	0	0	0	0	0	0	0	0	0	0
4. >34	Male	Outreach	1	1	1	0	0	0	0	0	0	0	0	0	0	0	0	0	0	0	0	0	0	0	0	0	0	0	0	0	0	0	0	0
4. >34	Male	Outreach	1	1	1	4	2	0	0	1	1	1	1	0	0	0	1	1	0	0	0	0	0	0	0	0	0	0	0	0	0	0	0	0
2. 15-24	Female	Outreach	1	1	1	0	0	0	0	0	0	0	0	0	0	0	0	0	0	0	0	0	0	0	0	0	0	0	0	0	0	0	0	0
3. 25-34	Male	Outreach	1	1	1	3	2	1	1	0	0	0	1	0	0	0	0	0	1	1	0	0	0	0	0	0	0	0	0	0	0	0	0	0
4. >34	Male	Outreach	1	1	1	3	3	1	1	0	0	0	0	0	0	0	0	0	0	0	0	0	0	0	1	1	1	1	0	0	0	0	0	0
4. >34	Female	Outreach	1	1	1	0	0	0	0	0	0	0	0	0	0	0	0	0	0	0	0	0	0	0	0	0	0	0	0	0	0	0	0	0
3. 25-34	Female	Outreach	1	1	1	2	2	1	1	0	1	1	0	0	0	0	0	0	0	0	0	0	0	0	0	0	0	0	0	0	0	0	0	0
4. >34	Male	Outreach	1	1	1	0	0	0	0	0	0	0	0	0	0	0	0	0	0	0	0	0	0	0	0	0	0	0	0	0	0	0	0	0
2. 15-24	Female	Outreach	1	1	1	1	1	1	1	0	0	0	0	0	0	0	0	0	0	0	0	0	0	0	0	0	0	0	0	0	0	0	0	0
2. 15-24	Female	Outreach	1	1	1	2	2	0	0	0	0	0	0	0	0	0	0	0	0	0	1	1	0	0	1	1	0	0	0	0	0	0	0	0
4. >34	Male	Outreach	1	1	1	1	0	0	0	0	0	0	0	0	0	0	0	0	0	0	0	0	0	0	0	0	0	0	0	0	0	0	1	0
3. 25-34	Female	Outreach	1	1	1	1	1	1	1	0	0	0	0	0	0	0	0	0	0	0	0	0	0	0	0	0	0	0	0	0	0	0	0	0
4. >34	Male	Outreach	1	1	1	2	2	1	1	0	0	0	0	0	0	0	0	0	0	0	0	0	0	0	1	1	0	0	0	0	0	0	0	0
4. >34	Female	Outreach	1	1	1	2	2	1	1	0	0	0	0	0	0	0	1	1	0	0	0	0	0	0	0	0	0	0	0	0	0	0	0	0
4. >34	Male	Outreach	1	1	1	0	0	0	0	0	0	0	0	0	0	0	0	0	0	0	0	0	0	0	0	0	0	0	0	0	0	0	0	0
3. 25-34	Female	Outreach	1	1	1	2	2	1	1	0	0	0	0	0	0	0	0	0	1	1	0	0	0	0	0	0	0	0	0	0	0	0	0	0
4. >34	Male	Outreach	1	1	1	2	0	0	0	1	0	0	1	0	0	0	0	0	0	0	0	0	0	0	0	0	0	0	0	0	0	0	0	0
4. >34	Male	Outreach	1	1	1	1	1	1	1	0	0	0	0	0	0	0	0	0	0	0	0	0	0	0	0	0	0	0	0	0	0	0	0	0
2. 15-24	Female	Outreach	1	1	1	1	0	0	0	0	0	0	1	0	0	0	0	0	0	0	0	0	0	0	0	0	0	0	0	0	0	0	0	0
3. 25-34	Male	Outreach	1	1	1	1	1	0	0	0	0	0	0	0	0	0	0	0	1	1	0	0	0	0	0	0	0	0	0	0	0	0	0	0
3. 25-34	Male	Outreach	1	1	1	3	3	1	1	0	1	1	0	0	0	0	1	1	0	0	0	0	0	0	0	0	0	0	0	0	0	0	0	0
2. 15-24	Female	Outreach	1	1	1	1	1	0	0	0	1	1	0	0	0	0	0	0	0	0	0	0	0	0	0	0	0	0	0	0	0	0	0	0
4. >34	Male	Outreach	1	1	1	1	1	1	1	0	0	0	0	0	0	0	0	0	0	0	0	0	0	0	0	0	0	0	0	0	0	0	0	0
4. >34	Male	Outreach	1	1	1	3	2	0	0	1	1	1	0	0	0	0	0	0	0	0	0	0	0	0	0	0	0	0	1	1	0	0	0	0
3. 25-34	Female	Outreach	1	1	1	3	3	0	0	0	0	0	0	0	0	0	0	0	1	1	0	0	1	1	0	0	0	0	0	0	0	0	1	1
4. >34	Male	Outreach	1	1	1	0	0	0	0	0	0	0	0	0	0	0	0	0	0	0	0	0	0	0	0	0	0	0	0	0	0	0	0	0
2. 15-24	Female	Outreach	1	1	1	1	0	0	0	0	0	0	0	0	0	0	0	0	0	0	1	0	0	0	0	0	0	0	0	0	0	0	0	0
3. 25-34	Female	Outreach	1	1	1	5	5	1	1	0	1	1	0	0	0	0	1	1	1	1	1	1	0	0	0	0	0	0	0	0	0	0	0	0
3. 25-34	Male	Outreach	1	1	1	2	0	0	0	1	0	0	1	0	0	0	0	0	0	0	0	0	0	0	0	0	0	0	0	0	0	0	0	0
4. >34	Female	Outreach	1	1	1	1	1	0	0	0	0	0	0	0	1	1	0	0	0	0	0	0	0	0	0	0	0	0	0	0	0	0	0	0
4. >34	Female	Outreach	1	1	1	2	2	1	1	0	1	1	0	0	0	0	0	0	0	0	0	0	0	0	0	0	0	0	0	0	0	0	0	0
2. 15-24	Female	Outreach	1	1	1	2	2	0	0	0	0	0	0	0	0	0	0	0	1	1	0	0	0	0	0	0	0	0	0	0	0	0	1	1
4. >34	Female	Outreach	1	0	1	0	0	0	0	0	0	0	0	0	0	0	0	0	0	0	0	0	0	0	0	0	0	0	0	0	0	0	0	0
3. 25-34	Male	Outreach	1	1	1	1	1	1	1	0	0	0	0	0	0	0	0	0	0	0	0	0	0	0	0	0	0	0	0	0	0	0	0	0
4. >34	Male	Outreach	1	0	1	1	1	0	0	0	0	0	0	0	1	1	0	0	0	0	0	0	0	0	0	0	0	0	0	0	0	0	0	0
3. 25-34	Female	Outreach	1	1	1	0	0	0	0	0	0	0	0	0	0	0	0	0	0	0	0	0	0	0	0	0	0	0	0	0	0	0	0	0
2. 15-24	Female	Outreach	0	1	1	4	4	1	1	0	1	1	0	0	1	1	1	1	0	0	0	0	0	0	0	0	0	0	0	0	0	0	0	0
3. 25-34	Female	Outreach	1	1	1	4	4	1	1	0	1	1	0	0	0	0	0	0	0	0	0	0	0	0	1	1	0	0	0	0	0	0	1	1
3. 25-34	Male	Outreach	1	1	1	1	0	1	0	0	0	0	0	0	0	0	0	0	0	0	0	0	0	0	0	0	0	0	0	0	0	0	0	0
2. 15-24	Female	Outreach	1	0	1	0	0	0	0	0	0	0	0	0	0	0	0	0	0	0	0	0	0	0	0	0	0	0	0	0	0	0	0	0
3. 25-34	Female	Outreach	1	1	1	6	6	1	1	0	1	1	0	0	1	1	1	1	0	0	1	1	0	0	0	0	1	1	0	0	0	0	0	0
4. >34	Female	Outreach	1	1	1	1	1	0	0	0	0	0	0	0	0	0	0	0	1	1	0	0	0	0	0	0	0	0	0	0	0	0	0	0
3. 25-34	Male	Outreach	1	1	1	0	0	0	0	0	0	0	0	0	0	0	0	0	0	0	0	0	0	0	0	0	0	0	0	0	0	0	0	0
4. >34	Male	Outreach	1	1	1	0	0	0	0	0	0	0	0	0	0	0	0	0	0	0	0	0	0	0	0	0	0	0	0	0	0	0	0	0
3. 25-34	Female	Outreach	1	1	1	1	1	0	0	0	0	0	0	0	0	0	0	0	1	1	0	0	0	0	0	0	0	0	0	0	0	0	0	0
3. 25-34	Male	Outreach	1	1	1	1	1	0	0	0	0	0	0	0	0	0	0	0	0	0	0	0	0	0	0	0	1	1	0	0	0	0	0	0
4. >34	Female	Outreach	1	1	1	4	4	0	0	0	1	1	0	0	0	0	1	1	1	1	0	0	0	0	0	0	0	0	1	1	0	0	0	0
4. >34	Female	Outreach	1	1	1	0	0	0	0	0	0	0	0	0	0	0	0	0	0	0	0	0	0	0	0	0	0	0	0	0	0	0	0	0
4. >34	Female	Outreach	1	1	1	6	6	1	1	0	1	1	0	0	1	1	0	0	1	1	0	0	1	1	0	0	0	0	0	0	0	0	1	1
2. 15-24	Female	Outreach	1	1	1	1	1	0	0	0	0	0	0	0	0	0	0	0	0	0	1	1	0	0	0	0	0	0	0	0	0	0	0	0
3. 25-34	Female	Outreach	1	1	1	0	0	0	0	0	0	0	0	0	0	0	0	0	0	0	0	0	0	0	0	0	0	0	0	0	0	0	0	0
3. 25-34	Male	Outreach	1	1	1	0	0	0	0	0	0	0	0	0	0	0	0	0	0	0	0	0	0	0	0	0	0	0	0	0	0	0	0	0
3. 25-34	Male	Outreach	1	1	1	2	2	1	1	0	1	1	0	0	0	0	0	0	0	0	0	0	0	0	0	0	0	0	0	0	0	0	0	0
3. 25-34	Male	Outreach	1	1	1	4	4	1	1	0	0	0	1	1	1	1	0	0	1	1	0	0	0	0	0	0	0	0	0	0	0	0	0	0
3. 25-34	Male	Outreach	1	1	1	2	0	0	0	1	0	0	1	0	0	0	0	0	0	0	0	0	0	0	0	0	0	0	0	0	0	0	0	0
4. >34	Female	Outreach	1	1	1	2	1	1	1	0	0	0	0	0	0	0	0	0	1	0	0	0	0	0	0	0	0	0	0	0	0	0	0	0
4. >34	Male	Outreach	1	1	1	1	0	0	0	0	0	0	1	0	0	0	0	0	0	0	0	0	0	0	0	0	0	0	0	0	0	0	0	0
3. 25-34	Female	Outreach	1	1	1	0	0	0	0	0	0	0	0	0	0	0	0	0	0	0	0	0	0	0	0	0	0	0	0	0	0	0	0	0
4. >34	Male	Outreach	1	1	1	2	1	1	1	0	0	0	1	0	0	0	0	0	0	0	0	0	0	0	0	0	0	0	0	0	0	0	0	0
3. 25-34	Female	Outreach	1	0	1	0	0	0	0	0	0	0	0	0	0	0	0	0	0	0	0	0	0	0	0	0	0	0	0	0	0	0	0	0
4. >34	Male	Outreach	1	1	1	0	0	0	0	0	0	0	0	0	0	0	0	0	0	0	0	0	0	0	0	0	0	0	0	0	0	0	0	0
2. 15-24	Female	Outreach	1	1	1	0	0	0	0	0	0	0	0	0	0	0	0	0	0	0	0	0	0	0	0	0	0	0	0	0	0	0	0	0
3. 25-34	Female	Outreach	1	1	1	4	4	0	0	0	1	1	0	0	0	0	1	1	1	1	0	0	1	1	0	0	0	0	0	0	0	0	0	0
3. 25-34	Female	Outreach	1	1	1	1	1	0	0	0	1	1	0	0	0	0	0	0	0	0	0	0	0	0	0	0	0	0	0	0	0	0	0	0
3. 25-34	Female	Outreach	1	1	1	0	0	0	0	0	0	0	0	0	0	0	0	0	0	0	0	0	0	0	0	0	0	0	0	0	0	0	0	0
4. >34	Male	Outreach	1	1	1	1	1	0	0	0	0	0	0	0	0	0	0	0	0	0	0	0	0	0	1	1	0	0	0	0	0	0	0	0
4. >34	Female	Outreach	1	0	1	0	0	0	0	0	0	0	0	0	0	0	0	0	0	0	0	0	0	0	0	0	0	0	0	0	0	0	0	0
3. 25-34	Female	Outreach	1	1	1	6	6	1	1	0	1	1	0	0	1	1	1	1	1	1	0	0	1	1	0	0	0	0	0	0	0	0	0	0
4. >34	Male	Outreach	1	1	1	0	0	0	0	0	0	0	0	0	0	0	0	0	0	0	0	0	0	0	0	0	0	0	0	0	0	0	0	0
3. 25-34	Female	Outreach	1	1	1	3	3	0	0	0	1	1	0	0	1	1	0	0	1	1	0	0	0	0	0	0	0	0	0	0	0	0	0	0
3. 25-34	Female	Outreach	1	1	1	1	1	0	0	0	0	0	0	0	0	0	0	0	0	0	1	1	0	0	0	0	0	0	0	0	0	0	0	0
2. 15-24	Female	Outreach	1	0	1	4	3	0	0	0	0	0	0	0	1	1	1	1	0	0	1	0	0	0	0	0	1	1	0	0	0	0	0	0
4. >34	Female	Outreach	1	0	1	1	1	0	0	0	0	0	0	0	0	0	0	0	0	0	0	0	1	1	0	0	0	0	0	0	0	0	0	0
3. 25-34	Male	Outreach	0	1	1	3	3	0	0	0	1	1	1	1	0	0	0	0	1	1	0	0	0	0	0	0	0	0	0	0	0	0	0	0
3. 25-34	Male	Outreach	0	1	1	2	2	0	0	0	0	0	1	1	0	0	0	0	1	1	0	0	0	0	0	0	0	0	0	0	0	0	0	0
4. >34	Male	Outreach	1	0	1	1	1	0	0	0	0	0	0	0	1	1	0	0	0	0	0	0	0	0	0	0	0	0	0	0	0	0	0	0
3. 25-34	Female	Outreach	1	1	1	0	0	0	0	0	0	0	0	0	0	0	0	0	0	0	0	0	0	0	0	0	0	0	0	0	0	0	0	0
3. 25-34	Female	Outreach	1	1	1	0	0	0	0	0	0	0	0	0	0	0	0	0	0	0	0	0	0	0	0	0	0	0	0	0	0	0	0	0
4. >34	Male	Outreach	1	1	1	2	2	1	1	0	1	1	0	0	0	0	0	0	0	0	0	0	0	0	0	0	0	0	0	0	0	0	0	0
3. 25-34	Male	Outreach	1	1	1	0	0	0	0	0	0	0	0	0	0	0	0	0	0	0	0	0	0	0	0	0	0	0	0	0	0	0	0	0
4. >34	Male	Outreach	1	0	1	1	1	0	0	0	0	0	1	1	0	0	0	0	0	0	0	0	0	0	0	0	0	0	0	0	0	0	0	0
3. 25-34	Female	Outreach	1	1	1	1	1	0	0	0	0	0	0	0	1	1	0	0	0	0	0	0	0	0	0	0	0	0	0	0	0	0	0	0
2. 15-24	Male	Outreach	1	1	1	1	1	0	0	0	0	0	0	0	0	0	0	0	0	0	0	0	0	0	0	0	0	0	0	0	0	0	1	1
4. >34	Male	Outreach	1	1	1	1	1	1	1	0	0	0	0	0	0	0	0	0	0	0	0	0	0	0	0	0	0	0	0	0	0	0	0	0
4. >34	Male	Outreach	1	1	1	1	1	0	0	0	0	0	0	0	0	0	0	0	0	0	0	0	0	0	1	1	0	0	0	0	0	0	0	0
3. 25-34	Male	Outreach	1	1	1	1	1	1	1	0	0	0	0	0	0	0	0	0	0	0	0	0	0	0	0	0	0	0	0	0	0	0	0	0
4. >34	Male	Outreach	1	1	1	0	0	0	0	0	0	0	0	0	0	0	0	0	0	0	0	0	0	0	0	0	0	0	0	0	0	0	0	0
2. 15-24	Female	Outreach	1	1	1	0	0	0	0	0	0	0	0	0	0	0	0	0	0	0	0	0	0	0	0	0	0	0	0	0	0	0	0	0
3. 25-34	Female	Outreach	1	1	1	1	1	0	0	0	0	0	0	0	0	0	0	0	0	0	0	0	0	0	0	0	0	0	0	0	0	0	1	1
3. 25-34	Male	Outreach	1	1	1	0	0	0	0	0	0	0	0	0	0	0	0	0	0	0	0	0	0	0	0	0	0	0	0	0	0	0	0	0
3. 25-34	Male	Outreach	1	1	1	2	1	0	0	1	0	0	0	0	0	0	0	0	1	1	0	0	0	0	0	0	0	0	0	0	0	0	0	0
3. 25-34	Male	Outreach	1	0	1	0	0	0	0	0	0	0	0	0	0	0	0	0	0	0	0	0	0	0	0	0	0	0	0	0	0	0	0	0
4. >34	Male	Outreach	1	1	1	3	3	1	1	0	0	0	0	0	1	1	0	0	0	0	0	0	0	0	0	0	0	0	0	0	0	0	1	1
3. 25-34	Female	Outreach	1	1	1	1	1	0	0	0	0	0	0	0	0	0	0	0	0	0	0	0	0	0	0	0	0	0	0	0	0	0	1	1
2. 15-24	Female	Outreach	1	1	1	0	0	0	0	0	0	0	0	0	0	0	0	0	0	0	0	0	0	0	0	0	0	0	0	0	0	0	0	0
4. >34	Male	Outreach	1	1	1	6	5	1	1	0	1	1	1	0	1	1	0	0	1	1	0	0	0	0	0	0	0	0	1	1	0	0	0	0
2. 15-24	Female	Outreach	1	1	1	4	4	0	0	0	1	1	0	0	0	0	1	1	0	0	0	0	1	1	0	0	0	0	0	0	0	0	1	1
4. >34	Male	Outreach	1	1	1	2	2	0	0	0	0	0	0	0	0	0	1	1	1	1	0	0	0	0	0	0	0	0	0	0	0	0	0	0
3. 25-34	Male	Outreach	1	1	1	1	1	0	0	0	0	0	0	0	0	0	0	0	0	0	0	0	0	0	0	0	0	0	0	0	0	0	1	1
4. >34	Male	Outreach	1	1	1	0	0	0	0	0	0	0	0	0	0	0	0	0	0	0	0	0	0	0	0	0	0	0	0	0	0	0	0	0
4. >34	Male	Outreach	1	1	1	4	4	1	1	0	0	0	0	0	1	1	0	0	1	1	0	0	0	0	0	0	1	1	0	0	0	0	0	0
4. >34	Female	Outreach	1	1	1	2	1	1	1	0	0	0	0	0	0	0	0	0	0	0	0	0	0	0	0	0	0	0	0	0	0	0	1	0
3. 25-34	Female	Outreach	1	1	1	0	0	0	0	0	0	0	0	0	0	0	0	0	0	0	0	0	0	0	0	0	0	0	0	0	0	0	0	0
4. >34	Male	Outreach	1	1	1	6	5	1	1	0	1	1	1	0	1	1	0	0	0	0	0	0	1	1	0	0	1	1	0	0	0	0	0	0
4. >34	Male	Outreach	1	1	1	0	0	0	0	0	0	0	0	0	0	0	0	0	0	0	0	0	0	0	0	0	0	0	0	0	0	0	0	0
2. 15-24	Female	Outreach	1	1	1	0	0	0	0	0	0	0	0	0	0	0	0	0	0	0	0	0	0	0	0	0	0	0	0	0	0	0	0	0
4. >34	Male	Outreach	1	1	1	0	0	0	0	0	0	0	0	0	0	0	0	0	0	0	0	0	0	0	0	0	0	0	0	0	0	0	0	0
4. >34	Female	Outreach	1	1	1	2	2	1	1	0	0	0	0	0	1	1	0	0	0	0	0	0	0	0	0	0	0	0	0	0	0	0	0	0
4. >34	Male	Outreach	1	1	1	2	2	1	1	0	1	1	0	0	0	0	0	0	0	0	0	0	0	0	0	0	0	0	0	0	0	0	0	0
3. 25-34	Male	Outreach	1	1	1	1	1	1	1	0	0	0	0	0	0	0	0	0	0	0	0	0	0	0	0	0	0	0	0	0	0	0	0	0
3. 25-34	Female	Outreach	1	1	1	0	0	0	0	0	0	0	0	0	0	0	0	0	0	0	0	0	0	0	0	0	0	0	0	0	0	0	0	0
4. >34	Female	Outreach	1	1	1	1	1	1	1	0	0	0	0	0	0	0	0	0	0	0	0	0	0	0	0	0	0	0	0	0	0	0	0	0
4. >34	Male	Outreach	1	0	1	0	0	0	0	0	0	0	0	0	0	0	0	0	0	0	0	0	0	0	0	0	0	0	0	0	0	0	0	0
3. 25-34	Male	Outreach	1	1	1	0	0	0	0	0	0	0	0	0	0	0	0	0	0	0	0	0	0	0	0	0	0	0	0	0	0	0	0	0
4. >34	Male	Outreach	0	1	0	2	1	1	1	0	0	0	1	0	0	0	0	0	0	0	0	0	0	0	0	0	0	0	0	0	0	0	0	0
2. 15-24	Female	Outreach	1	1	1	1	1	1	1	0	0	0	0	0	0	0	0	0	0	0	0	0	0	0	0	0	0	0	0	0	0	0	0	0
4. >34	Male	Outreach	1	1	1	0	0	0	0	0	0	0	0	0	0	0	0	0	0	0	0	0	0	0	0	0	0	0	0	0	0	0	0	0
4. >34	Female	Outreach	1	1	1	0	0	0	0	0	0	0	0	0	0	0	0	0	0	0	0	0	0	0	0	0	0	0	0	0	0	0	0	0
4. >34	Male	Outreach	1	0	1	1	0	0	0	1	0	0	0	0	0	0	0	0	0	0	0	0	0	0	0	0	0	0	0	0	0	0	0	0
2. 15-24	Male	Outreach	1	1	1	6	5	1	1	0	1	1	1	0	1	1	0	0	0	0	0	0	1	1	0	0	1	1	0	0	0	0	0	0
4. >34	Female	Outreach	1	1	1	4	4	1	1	0	0	0	0	0	1	1	0	0	0	0	0	0	1	1	0	0	1	1	0	0	0	0	0	0
4. >34	Male	Outreach	1	1	1	2	2	1	1	0	1	1	0	0	0	0	0	0	0	0	0	0	0	0	0	0	0	0	0	0	0	0	0	0
4. >34	Male	Outreach	1	1	1	0	0	0	0	0	0	0	0	0	0	0	0	0	0	0	0	0	0	0	0	0	0	0	0	0	0	0	0	0
3. 25-34	Female	Outreach	1	0	1	3	3	1	1	0	0	0	0	0	0	0	1	1	1	1	0	0	0	0	0	0	0	0	0	0	0	0	0	0
3. 25-34	Male	Outreach	1	1	1	1	1	0	0	0	0	0	0	0	0	0	0	0	0	0	0	0	1	1	0	0	0	0	0	0	0	0	0	0
4. >34	Male	Outreach	1	1	1	3	2	0	0	0	0	0	0	0	0	0	0	0	1	0	0	0	0	0	1	1	1	1	0	0	0	0	0	0
4. >34	Male	Outreach	1	1	1	0	0	0	0	0	0	0	0	0	0	0	0	0	0	0	0	0	0	0	0	0	0	0	0	0	0	0	0	0
2. 15-24	Female	Outreach	1	1	1	0	0	0	0	0	0	0	0	0	0	0	0	0	0	0	0	0	0	0	0	0	0	0	0	0	0	0	0	0
2. 15-24	Female	Outreach	1	1	1	1	1	0	0	0	0	0	0	0	0	0	0	0	0	0	0	0	0	0	0	0	0	0	0	0	0	0	1	1
3. 25-34	Female	Outreach	1	1	1	0	0	0	0	0	0	0	0	0	0	0	0	0	0	0	0	0	0	0	0	0	0	0	0	0	0	0	0	0
3. 25-34	Female	Outreach	1	1	1	2	1	0	0	1	1	1	0	0	0	0	0	0	0	0	0	0	0	0	0	0	0	0	0	0	0	0	0	0
4. >34	Male	Outreach	1	1	1	3	3	0	0	0	0	0	0	0	0	0	0	0	0	0	0	0	0	0	1	1	1	1	0	0	0	0	1	1
2. 15-24	Female	Outreach	1	1	1	0	0	0	0	0	0	0	0	0	0	0	0	0	0	0	0	0	0	0	0	0	0	0	0	0	0	0	0	0
3. 25-34	Male	Outreach	1	1	1	0	0	0	0	0	0	0	0	0	0	0	0	0	0	0	0	0	0	0	0	0	0	0	0	0	0	0	0	0
3. 25-34	Male	Outreach	1	1	1	4	3	1	1	0	0	0	1	0	1	1	0	0	0	0	0	0	0	0	0	0	1	1	0	0	0	0	0	0
4. >34	Male	Outreach	0	1	1	1	0	0	0	0	0	0	0	0	0	0	0	0	1	0	0	0	0	0	0	0	0	0	0	0	0	0	0	0
2. 15-24	Female	Outreach	0	1	0	3	2	1	1	1	0	0	0	0	1	1	0	0	0	0	0	0	0	0	0	0	0	0	0	0	0	0	0	0
4. >34	Female	Outreach	1	1	1	2	0	0	0	0	1	0	0	0	0	0	1	0	0	0	0	0	0	0	0	0	0	0	0	0	0	0	0	0
2. 15-24	Male	Outreach	1	1	1	1	0	0	0	0	0	0	0	0	0	0	0	0	0	0	0	0	0	0	0	0	0	0	0	0	0	0	1	0
4. >34	Female	Outreach	1	0	1	0	0	0	0	0	0	0	0	0	0	0	0	0	0	0	0	0	0	0	0	0	0	0	0	0	0	0	0	0
3. 25-34	Male	Outreach	1	0	1	0	0	0	0	0	0	0	0	0	0	0	0	0	0	0	0	0	0	0	0	0	0	0	0	0	0	0	0	0
3. 25-34	Male	Outreach	1	1	1	0	0	0	0	0	0	0	0	0	0	0	0	0	0	0	0	0	0	0	0	0	0	0	0	0	0	0	0	0
2. 15-24	Female	Outreach	1	1	1	3	2	1	1	0	1	0	0	0	1	1	0	0	0	0	0	0	0	0	0	0	0	0	0	0	0	0	0	0
3. 25-34	Male	Outreach	1	0	1	1	1	1	1	0	0	0	0	0	0	0	0	0	0	0	0	0	0	0	0	0	0	0	0	0	0	0	0	0
2. 15-24	Female	Outreach	1	1	1	0	0	0	0	0	0	0	0	0	0	0	0	0	0	0	0	0	0	0	0	0	0	0	0	0	0	0	0	0
3. 25-34	Male	Outreach	1	0	1	2	1	0	0	1	0	0	0	0	1	1	0	0	0	0	0	0	0	0	0	0	0	0	0	0	0	0	0	0
3. 25-34	Male	Outreach	1	1	1	1	1	1	1	0	0	0	0	0	0	0	0	0	0	0	0	0	0	0	0	0	0	0	0	0	0	0	0	0
2. 15-24	Female	Outreach	1	1	1	3	2	1	1	0	0	0	0	0	1	1	0	0	0	0	0	0	0	0	0	0	0	0	0	0	0	0	1	0
3. 25-34	Female	Outreach	0	1	0	1	0	0	0	1	0	0	0	0	0	0	0	0	0	0	0	0	0	0	0	0	0	0	0	0	0	0	0	0
4. >34	Male	Outreach	1	1	1	4	4	1	1	0	1	1	0	0	0	0	0	0	0	0	1	1	0	0	0	0	0	0	0	0	0	0	1	1
2. 15-24	Male	Outreach	0	0	0	6	0	1	0	1	1	0	0	0	1	0	1	0	0	0	0	0	1	0	0	0	0	0	0	0	0	0	0	0
2. 15-24	Female	Outreach	1	0	1	0	0	0	0	0	0	0	0	0	0	0	0	0	0	0	0	0	0	0	0	0	0	0	0	0	0	0	0	0
3. 25-34	Male	Outreach	1	1	1	1	0	0	0	1	0	0	0	0	0	0	0	0	0	0	0	0	0	0	0	0	0	0	0	0	0	0	0	0
2. 15-24	Female	Outreach	1	0	1	0	0	0	0	0	0	0	0	0	0	0	0	0	0	0	0	0	0	0	0	0	0	0	0	0	0	0	0	0
3. 25-34	Female	Outreach	1	1	1	1	0	0	0	0	0	0	0	0	0	0	0	0	0	0	0	0	0	0	0	0	0	0	0	0	0	0	1	0
3. 25-34	Male	Outreach	1	1	1	0	0	0	0	0	0	0	0	0	0	0	0	0	0	0	0	0	0	0	0	0	0	0	0	0	0	0	0	0
4. >34	Female	Outreach	1	1	1	0	0	0	0	0	0	0	0	0	0	0	0	0	0	0	0	0	0	0	0	0	0	0	0	0	0	0	0	0
2. 15-24	Female	Outreach	1	1	1	3	3	1	1	0	0	0	0	0	0	0	1	1	0	0	0	0	0	0	0	0	0	0	0	0	0	0	1	1
3. 25-34	Female	Outreach	1	1	1	1	1	0	0	0	0	0	0	0	0	0	0	0	0	0	0	0	0	0	0	0	0	0	0	0	0	0	1	1
4. >34	Male	Outreach	1	1	1	3	0	1	0	0	0	0	0	0	1	0	0	0	0	0	0	0	0	0	0	0	0	0	0	0	1	0	0	0
4. >34	Female	Outreach	0	0	0	2	1	1	1	0	0	0	0	0	0	0	0	0	0	0	1	0	0	0	0	0	0	0	0	0	0	0	0	0
4. >34	Male	Outreach	1	0	1	4	3	0	0	0	0	0	0	0	0	0	1	1	0	0	0	0	1	1	0	0	0	0	1	1	0	0	1	0
3. 25-34	Male	Outreach	1	1	1	3	2	0	0	0	0	0	0	0	1	1	0	0	1	1	0	0	0	0	0	0	0	0	0	0	0	0	1	0
4. >34	Male	Outreach	1	0	1	0	0	0	0	0	0	0	0	0	0	0	0	0	0	0	0	0	0	0	0	0	0	0	0	0	0	0	0	0
4. >34	Male	Outreach	1	1	0	2	1	0	0	1	0	0	0	0	0	0	0	0	0	0	0	0	0	0	0	0	0	0	1	1	0	0	0	0
4. >34	Male	Outreach	1	1	1	1	1	0	0	0	0	0	0	0	0	0	0	0	0	0	0	0	0	0	0	0	0	0	0	0	0	0	1	1
3. 25-34	Male	Outreach	0	0	0	1	0	0	0	1	0	0	0	0	0	0	0	0	0	0	0	0	0	0	0	0	0	0	0	0	0	0	0	0
4. >34	Female	Outreach	1	1	1	0	0	0	0	0	0	0	0	0	0	0	0	0	0	0	0	0	0	0	0	0	0	0	0	0	0	0	0	0
3. 25-34	Female	Outreach	1	1	1	1	1	1	1	0	0	0	0	0	0	0	0	0	0	0	0	0	0	0	0	0	0	0	0	0	0	0	0	0
4. >34	Male	Outreach	1	1	1	2	2	1	1	0	0	0	0	0	0	0	0	0	0	0	0	0	0	0	0	0	0	0	0	0	0	0	1	1
2. 15-24	Female	Outreach	1	1	1	1	1	1	1	0	0	0	0	0	0	0	0	0	0	0	0	0	0	0	0	0	0	0	0	0	0	0	0	0
3. 25-34	Female	Outreach	1	1	1	3	2	0	0	1	0	0	0	0	0	0	0	0	0	0	1	1	0	0	0	0	0	0	0	0	0	0	1	1
3. 25-34	Male	Outreach	1	0	1	0	0	0	0	0	0	0	0	0	0	0	0	0	0	0	0	0	0	0	0	0	0	0	0	0	0	0	0	0
4. >34	Male	Outreach	1	1	0	4	0	1	0	0	0	0	0	0	1	0	0	0	0	0	1	0	0	0	0	0	0	0	0	0	0	0	1	0
4. >34	Male	Outreach	1	0	1	0	0	0	0	0	0	0	0	0	0	0	0	0	0	0	0	0	0	0	0	0	0	0	0	0	0	0	0	0
3. 25-34	Female	Outreach	1	1	1	0	0	0	0	0	0	0	0	0	0	0	0	0	0	0	0	0	0	0	0	0	0	0	0	0	0	0	0	0
4. >34	Female	Outreach	1	0	1	3	1	0	0	0	1	0	0	0	0	0	1	1	0	0	0	0	0	0	0	0	0	0	0	0	0	0	1	0
3. 25-34	Male	Outreach	1	0	1	2	0	0	0	1	0	0	0	0	0	0	1	0	0	0	0	0	0	0	0	0	0	0	0	0	0	0	0	0
3. 25-34	Female	Outreach	1	1	1	0	0	0	0	0	0	0	0	0	0	0	0	0	0	0	0	0	0	0	0	0	0	0	0	0	0	0	0	0
4. >34	Female	Outreach	1	1	1	0	0	0	0	0	0	0	0	0	0	0	0	0	0	0	0	0	0	0	0	0	0	0	0	0	0	0	0	0
4. >34	Male	Outreach	1	1	1	2	1	0	0	1	0	0	0	0	0	0	0	0	0	0	0	0	0	0	0	0	0	0	0	0	0	0	1	1
4. >34	Male	Outreach	1	0	1	0	0	0	0	0	0	0	0	0	0	0	0	0	0	0	0	0	0	0	0	0	0	0	0	0	0	0	0	0
2. 15-24	Female	Outreach	1	0	1	2	0	0	0	0	1	0	0	0	0	0	1	0	0	0	0	0	0	0	0	0	0	0	0	0	0	0	0	0
3. 25-34	Female	Outreach	1	1	1	1	0	1	0	0	0	0	0	0	0	0	0	0	0	0	0	0	0	0	0	0	0	0	0	0	0	0	0	0
3. 25-34	Male	Outreach	1	0	1	0	0	0	0	0	0	0	0	0	0	0	0	0	0	0	0	0	0	0	0	0	0	0	0	0	0	0	0	0
3. 25-34	Male	Outreach	0	1	0	3	0	1	0	0	0	0	0	0	1	0	0	0	0	0	0	0	0	0	0	0	0	0	0	0	0	0	1	0
3. 25-34	Male	Outreach	1	1	1	4	2	1	0	1	1	1	0	0	1	1	0	0	0	0	0	0	0	0	0	0	0	0	0	0	0	0	0	0
4. >34	Male	Outreach	1	1	1	3	0	0	0	1	1	0	0	0	1	0	0	0	0	0	0	0	0	0	0	0	0	0	0	0	0	0	0	0
3. 25-34	Male	Outreach	1	0	1	1	0	0	0	1	0	0	0	0	0	0	0	0	0	0	0	0	0	0	0	0	0	0	0	0	0	0	0	0
4. >34	Female	Outreach	0	1	1	0	0	0	0	0	0	0	0	0	0	0	0	0	0	0	0	0	0	0	0	0	0	0	0	0	0	0	0	0
4. >34	Male	Outreach	1	0	1	0	0	0	0	0	0	0	0	0	0	0	0	0	0	0	0	0	0	0	0	0	0	0	0	0	0	0	0	0
3. 25-34	Male	Outreach	1	1	1	5	1	1	0	1	0	0	0	0	1	1	1	0	0	0	0	0	0	0	0	0	0	0	0	0	0	0	1	0
3. 25-34	Female	Outreach	1	1	1	3	2	0	0	1	1	1	0	0	0	0	1	1	0	0	0	0	0	0	0	0	0	0	0	0	0	0	0	0
3. 25-34	Male	Outreach	0	1	1	3	0	1	0	1	0	0	0	0	1	0	0	0	0	0	0	0	0	0	0	0	0	0	0	0	0	0	0	0
3. 25-34	Male	Outreach	0	1	0	8	0	1	0	1	1	0	0	0	1	0	1	0	0	0	1	0	0	0	1	0	1	0	0	0	0	0	0	0
3. 25-34	Male	Outreach	0	1	1	2	0	0	0	1	0	0	0	0	0	0	0	0	0	0	0	0	0	0	0	0	0	0	0	0	0	0	1	0
3. 25-34	Male	Outreach	1	1	1	1	0	0	0	1	0	0	0	0	0	0	0	0	0	0	0	0	0	0	0	0	0	0	0	0	0	0	0	0
3. 25-34	Male	Outreach	1	1	1	1	0	0	0	1	0	0	0	0	0	0	0	0	0	0	0	0	0	0	0	0	0	0	0	0	0	0	0	0
4. >34	Male	Outreach	1	1	1	0	0	0	0	0	0	0	0	0	0	0	0	0	0	0	0	0	0	0	0	0	0	0	0	0	0	0	0	0
2. 15-24	Female	Outreach	1	1	1	0	0	0	0	0	0	0	0	0	0	0	0	0	0	0	0	0	0	0	0	0	0	0	0	0	0	0	0	0
4. >34	Female	Outreach	1	1	1	0	0	0	0	0	0	0	0	0	0	0	0	0	0	0	0	0	0	0	0	0	0	0	0	0	0	0	0	0
3. 25-34	Female	Outreach	1	1	1	0	0	0	0	0	0	0	0	0	0	0	0	0	0	0	0	0	0	0	0	0	0	0	0	0	0	0	0	0
2. 15-24	Female	Outreach	1	0	1	0	0	0	0	0	0	0	0	0	0	0	0	0	0	0	0	0	0	0	0	0	0	0	0	0	0	0	0	0
2. 15-24	Female	Outreach	0	0	0	1	0	0	0	1	0	0	0	0	0	0	0	0	0	0	0	0	0	0	0	0	0	0	0	0	0	0	0	0
3. 25-34	Male	Outreach	1	1	1	0	0	0	0	0	0	0	0	0	0	0	0	0	0	0	0	0	0	0	0	0	0	0	0	0	0	0	0	0
3. 25-34	Male	Outreach	1	1	1	3	3	1	1	0	0	0	0	0	1	1	1	1	0	0	0	0	0	0	0	0	0	0	0	0	0	0	0	0
3. 25-34	Male	Outreach	1	1	1	0	0	0	0	0	0	0	0	0	0	0	0	0	0	0	0	0	0	0	0	0	0	0	0	0	0	0	0	0
4. >34	Female	Outreach	1	1	1	1	1	0	0	0	1	1	0	0	0	0	0	0	0	0	0	0	0	0	0	0	0	0	0	0	0	0	0	0
4. >34	Female	Outreach	0	1	1	1	1	0	0	0	0	0	0	0	0	0	0	0	0	0	0	0	0	0	0	0	0	0	1	1	0	0	0	0
4. >34	Male	Outreach	1	0	1	1	0	0	0	0	0	0	0	0	0	0	0	0	0	0	0	0	0	0	0	0	0	0	0	0	0	0	1	0
2. 15-24	Female	Outreach	1	0	1	0	0	0	0	0	0	0	0	0	0	0	0	0	0	0	0	0	0	0	0	0	0	0	0	0	0	0	0	0
2. 15-24	Female	Outreach	0	1	0	0	0	0	0	0	0	0	0	0	0	0	0	0	0	0	0	0	0	0	0	0	0	0	0	0	0	0	0	0
4. >34	Male	Outreach	1	1	1	0	0	0	0	0	0	0	0	0	0	0	0	0	0	0	0	0	0	0	0	0	0	0	0	0	0	0	0	0
3. 25-34	Female	Outreach	1	0	1	0	0	0	0	0	0	0	0	0	0	0	0	0	0	0	0	0	0	0	0	0	0	0	0	0	0	0	0	0
3. 25-34	Male	Outreach	1	1	1	2	1	0	0	1	1	1	0	0	0	0	0	0	0	0	0	0	0	0	0	0	0	0	0	0	0	0	0	0
4. >34	Male	Outreach	0	0	0	0	0	0	0	0	0	0	0	0	0	0	0	0	0	0	0	0	0	0	0	0	0	0	0	0	0	0	0	0
3. 25-34	Male	Outreach	1	1	0	3	0	0	0	1	0	0	0	0	1	0	0	0	0	0	0	0	1	0	0	0	0	0	0	0	0	0	0	0
4. >34	Male	Outreach	1	1	1	5	4	1	1	0	1	1	1	0	0	0	1	1	1	1	0	0	0	0	0	0	0	0	0	0	0	0	0	0
4. >34	Female	Outreach	0	1	0	1	1	1	1	0	0	0	0	0	0	0	0	0	0	0	0	0	0	0	0	0	0	0	0	0	0	0	0	0
4. >34	Male	Outreach	0	1	1	1	0	0	0	1	0	0	0	0	0	0	0	0	0	0	0	0	0	0	0	0	0	0	0	0	0	0	0	0
2. 15-24	Female	Outreach	1	0	1	0	0	0	0	0	0	0	0	0	0	0	0	0	0	0	0	0	0	0	0	0	0	0	0	0	0	0	0	0
3. 25-34	Female	Outreach	1	1	1	2	1	0	0	1	1	1	0	0	0	0	0	0	0	0	0	0	0	0	0	0	0	0	0	0	0	0	0	0
3. 25-34	Male	Outreach	1	1	1	0	0	0	0	0	0	0	0	0	0	0	0	0	0	0	0	0	0	0	0	0	0	0	0	0	0	0	0	0
4. >34	Female	Outreach	1	1	1	1	1	0	0	0	0	0	0	0	0	0	0	0	0	0	0	0	0	0	1	1	0	0	0	0	0	0	0	0
3. 25-34	Male	Outreach	1	1	1	2	0	1	0	1	0	0	0	0	0	0	0	0	0	0	0	0	0	0	0	0	0	0	0	0	0	0	0	0
3. 25-34	Male	Outreach	1	1	1	1	1	0	0	0	0	0	0	0	0	0	0	0	0	0	0	0	0	0	0	0	0	0	1	1	0	0	0	0
3. 25-34	Male	Outreach	1	1	1	2	2	1	1	0	1	1	0	0	0	0	0	0	0	0	0	0	0	0	0	0	0	0	0	0	0	0	0	0
2. 15-24	Male	Outreach	1	0	1	0	0	0	0	0	0	0	0	0	0	0	0	0	0	0	0	0	0	0	0	0	0	0	0	0	0	0	0	0
3. 25-34	Male	Outreach	1	1	0	8	0	1	0	1	1	0	0	0	1	0	1	0	0	0	0	0	0	0	1	0	1	0	0	0	0	0	1	0
4. >34	Female	Outreach	1	1	1	1	1	1	1	0	0	0	0	0	0	0	0	0	0	0	0	0	0	0	0	0	0	0	0	0	0	0	0	0
3. 25-34	Male	Outreach	1	1	1	1	0	0	0	1	0	0	0	0	0	0	0	0	0	0	0	0	0	0	0	0	0	0	0	0	0	0	0	0
3. 25-34	Male	Outreach	1	1	1	0	0	0	0	0	0	0	0	0	0	0	0	0	0	0	0	0	0	0	0	0	0	0	0	0	0	0	0	0
4. >34	Male	Outreach	1	1	0	0	0	0	0	0	0	0	0	0	0	0	0	0	0	0	0	0	0	0	0	0	0	0	0	0	0	0	0	0
3. 25-34	Male	Outreach	1	1	1	0	0	0	0	0	0	0	0	0	0	0	0	0	0	0	0	0	0	0	0	0	0	0	0	0	0	0	0	0
4. >34	Male	Outreach	1	1	1	2	2	1	1	0	1	1	0	0	0	0	0	0	0	0	0	0	0	0	0	0	0	0	0	0	0	0	0	0
3. 25-34	Male	Outreach	1	1	1	1	0	1	0	0	0	0	0	0	0	0	0	0	0	0	0	0	0	0	0	0	0	0	0	0	0	0	0	0
3. 25-34	Male	Outreach	1	1	1	1	1	0	0	0	0	0	0	0	1	1	0	0	0	0	0	0	0	0	0	0	0	0	0	0	0	0	0	0
3. 25-34	Female	Outreach	1	1	1	0	0	0	0	0	0	0	0	0	0	0	0	0	0	0	0	0	0	0	0	0	0	0	0	0	0	0	0	0
3. 25-34	Male	Outreach	1	1	1	1	0	0	0	1	0	0	0	0	0	0	0	0	0	0	0	0	0	0	0	0	0	0	0	0	0	0	0	0
3. 25-34	Male	Outreach	1	1	1	0	0	0	0	0	0	0	0	0	0	0	0	0	0	0	0	0	0	0	0	0	0	0	0	0	0	0	0	0
3. 25-34	Female	Outreach	1	0	1	0	0	0	0	0	0	0	0	0	0	0	0	0	0	0	0	0	0	0	0	0	0	0	0	0	0	0	0	0
3. 25-34	Female	Outreach	1	1	1	1	0	0	0	1	0	0	0	0	0	0	0	0	0	0	0	0	0	0	0	0	0	0	0	0	0	0	0	0
3. 25-34	Male	Outreach	1	1	1	1	0	1	0	0	0	0	0	0	0	0	0	0	0	0	0	0	0	0	0	0	0	0	0	0	0	0	0	0
4. >34	Male	Outreach	1	1	1	3	0	0	0	1	1	0	0	0	0	0	1	0	0	0	0	0	0	0	0	0	0	0	0	0	0	0	0	0
4. >34	Female	Outreach	1	1	1	4	3	1	1	1	1	1	0	0	0	0	0	0	0	0	0	0	0	0	0	0	0	0	0	0	0	0	1	1
3. 25-34	Male	Outreach	1	1	1	0	0	0	0	0	0	0	0	0	0	0	0	0	0	0	0	0	0	0	0	0	0	0	0	0	0	0	0	0
3. 25-34	Male	Outreach	1	0	1	1	0	0	0	1	0	0	0	0	0	0	0	0	0	0	0	0	0	0	0	0	0	0	0	0	0	0	0	0
3. 25-34	Male	Outreach	1	1	1	2	1	1	1	1	0	0	0	0	0	0	0	0	0	0	0	0	0	0	0	0	0	0	0	0	0	0	0	0
2. 15-24	Male	Outreach	1	1	1	0	0	0	0	0	0	0	0	0	0	0	0	0	0	0	0	0	0	0	0	0	0	0	0	0	0	0	0	0
2. 15-24	Female	Outreach	1	1	0	2	0	0	0	1	0	0	0	0	1	0	0	0	0	0	0	0	0	0	0	0	0	0	0	0	0	0	0	0
4. >34	Male	Outreach	1	1	1	0	0	0	0	0	0	0	0	0	0	0	0	0	0	0	0	0	0	0	0	0	0	0	0	0	0	0	0	0
3. 25-34	Male	Outreach	0	1	0	1	0	0	0	1	0	0	0	0	0	0	0	0	0	0	0	0	0	0	0	0	0	0	0	0	0	0	0	0
4. >34	Male	Outreach	1	1	1	2	1	0	0	1	0	0	0	0	0	0	0	0	0	0	0	0	0	0	0	0	0	0	0	0	0	0	1	1
4. >34	Female	Outreach	1	1	1	5	2	1	1	1	1	1	0	0	0	0	1	0	0	0	0	0	0	0	0	0	0	0	0	0	0	0	1	0
3. 25-34	Male	Outreach	1	1	1	0	0	0	0	0	0	0	0	0	0	0	0	0	0	0	0	0	0	0	0	0	0	0	0	0	0	0	0	0
3. 25-34	Male	Outreach	1	1	1	2	1	0	0	1	1	1	0	0	0	0	0	0	0	0	0	0	0	0	0	0	0	0	0	0	0	0	0	0
2. 15-24	Male	Outreach	1	1	1	1	0	0	0	1	0	0	0	0	0	0	0	0	0	0	0	0	0	0	0	0	0	0	0	0	0	0	0	0
2. 15-24	Female	Outreach	1	1	1	2	0	1	0	0	1	0	0	0	0	0	0	0	0	0	0	0	0	0	0	0	0	0	0	0	0	0	0	0
4. >34	Male	Outreach	1	1	1	0	0	0	0	0	0	0	0	0	0	0	0	0	0	0	0	0	0	0	0	0	0	0	0	0	0	0	0	0
3. 25-34	Male	Outreach	1	1	1	2	1	1	1	1	0	0	0	0	0	0	0	0	0	0	0	0	0	0	0	0	0	0	0	0	0	0	0	0
4. >34	Male	Outreach	1	1	1	3	2	1	1	1	0	0	0	0	0	0	0	0	0	0	0	0	0	0	0	0	0	0	0	0	0	0	1	1
3. 25-34	Male	Outreach	1	1	1	0	0	0	0	0	0	0	0	0	0	0	0	0	0	0	0	0	0	0	0	0	0	0	0	0	0	0	0	0
4. >34	Male	Outreach	1	1	0	1	0	0	0	1	0	0	0	0	0	0	0	0	0	0	0	0	0	0	0	0	0	0	0	0	0	0	0	0
4. >34	Male	Outreach	0	0	1	5	0	1	0	1	0	0	0	0	1	0	0	0	0	0	0	0	0	0	0	0	1	0	1	0	0	0	0	0
3. 25-34	Female	Outreach	1	1	1	0	0	0	0	0	0	0	0	0	0	0	0	0	0	0	0	0	0	0	0	0	0	0	0	0	0	0	0	0
3. 25-34	Male	Outreach	1	0	1	2	0	0	0	1	1	0	0	0	0	0	0	0	0	0	0	0	0	0	0	0	0	0	0	0	0	0	0	0
3. 25-34	Male	Outreach	1	1	1	2	1	0	0	1	0	0	0	0	0	0	0	0	0	0	0	0	0	0	0	0	0	0	0	0	0	0	1	1
3. 25-34	Female	Outreach	1	1	1	0	0	0	0	0	0	0	0	0	0	0	0	0	0	0	0	0	0	0	0	0	0	0	0	0	0	0	0	0
3. 25-34	Male	Outreach	1	1	1	4	4	0	0	0	1	1	1	1	0	0	1	1	0	0	0	0	0	0	0	0	1	1	0	0	0	0	0	0
3. 25-34	Male	Outreach	1	1	1	0	0	0	0	0	0	0	0	0	0	0	0	0	0	0	0	0	0	0	0	0	0	0	0	0	0	0	0	0
4. >34	Male	Outreach	1	0	1	0	0	0	0	0	0	0	0	0	0	0	0	0	0	0	0	0	0	0	0	0	0	0	0	0	0	0	0	0
4. >34	Male	Outreach	1	1	1	4	3	1	1	1	1	1	0	0	0	0	0	0	0	0	0	0	0	0	0	0	0	0	0	0	0	0	1	1
3. 25-34	Male	Outreach	1	1	1	0	0	0	0	0	0	0	0	0	0	0	0	0	0	0	0	0	0	0	0	0	0	0	0	0	0	0	0	0
4. >34	Male	Outreach	1	0	1	0	0	0	0	0	0	0	0	0	0	0	0	0	0	0	0	0	0	0	0	0	0	0	0	0	0	0	0	0
3. 25-34	Male	Outreach	1	1	1	1	1	1	1	0	0	0	0	0	0	0	0	0	0	0	0	0	0	0	0	0	0	0	0	0	0	0	0	0
4. >34	Male	Outreach	1	1	0	0	0	0	0	0	0	0	0	0	0	0	0	0	0	0	0	0	0	0	0	0	0	0	0	0	0	0	0	0
3. 25-34	Male	Outreach	1	1	1	1	1	1	1	0	0	0	0	0	0	0	0	0	0	0	0	0	0	0	0	0	0	0	0	0	0	0	0	0
4. >34	Male	Outreach	1	1	1	0	0	0	0	0	0	0	0	0	0	0	0	0	0	0	0	0	0	0	0	0	0	0	0	0	0	0	0	0
3. 25-34	Female	Outreach	1	1	1	0	0	0	0	0	0	0	0	0	0	0	0	0	0	0	0	0	0	0	0	0	0	0	0	0	0	0	0	0
2. 15-24	Male	Outreach	1	1	1	1	0	0	0	1	0	0	0	0	0	0	0	0	0	0	0	0	0	0	0	0	0	0	0	0	0	0	0	0
3. 25-34	Female	Outreach	1	1	1	1	0	0	0	1	0	0	0	0	0	0	0	0	0	0	0	0	0	0	0	0	0	0	0	0	0	0	0	0
3. 25-34	Male	Outreach	0	1	0	1	0	0	0	1	0	0	0	0	0	0	0	0	0	0	0	0	0	0	0	0	0	0	0	0	0	0	0	0
3. 25-34	Male	Outreach	1	1	1	0	0	0	0	0	0	0	0	0	0	0	0	0	0	0	0	0	0	0	0	0	0	0	0	0	0	0	0	0
2. 15-24	Male	Outreach	1	1	1	4	4	0	0	0	1	1	0	0	0	0	1	1	0	0	1	1	0	0	0	0	0	0	0	0	0	0	1	1
4. >34	Female	Outreach	1	0	0	0	0	0	0	0	0	0	0	0	0	0	0	0	0	0	0	0	0	0	0	0	0	0	0	0	0	0	0	0
4. >34	Female	Outreach	1	0	1	1	0	0	0	1	0	0	0	0	0	0	0	0	0	0	0	0	0	0	0	0	0	0	0	0	0	0	0	0
2. 15-24	Female	Outreach	1	1	1	1	1	0	0	0	0	0	0	0	0	0	0	0	0	0	0	0	0	0	0	0	0	0	0	0	0	0	1	1
4. >34	Male	Outreach	1	1	1	0	0	0	0	0	0	0	0	0	0	0	0	0	0	0	0	0	0	0	0	0	0	0	0	0	0	0	0	0
2. 15-24	Female	Outreach	1	1	1	2	1	1	1	1	0	0	0	0	0	0	0	0	0	0	0	0	0	0	0	0	0	0	0	0	0	0	0	0
3. 25-34	Female	Outreach	1	0	1	0	0	0	0	0	0	0	0	0	0	0	0	0	0	0	0	0	0	0	0	0	0	0	0	0	0	0	0	0
4. >34	Male	Outreach	1	1	1	0	0	0	0	0	0	0	0	0	0	0	0	0	0	0	0	0	0	0	0	0	0	0	0	0	0	0	0	0
2. 15-24	Female	Outreach	1	0	1	0	0	0	0	0	0	0	0	0	0	0	0	0	0	0	0	0	0	0	0	0	0	0	0	0	0	0	0	0
2. 15-24	Male	Outreach	1	1	1	0	0	0	0	0	0	0	0	0	0	0	0	0	0	0	0	0	0	0	0	0	0	0	0	0	0	0	0	0
4. >34	Male	Outreach	1	1	1	0	0	0	0	0	0	0	0	0	0	0	0	0	0	0	0	0	0	0	0	0	0	0	0	0	0	0	0	0
3. 25-34	Female	Outreach	1	1	1	0	0	0	0	0	0	0	0	0	0	0	0	0	0	0	0	0	0	0	0	0	0	0	0	0	0	0	0	0
4. >34	Male	Outreach	1	1	1	1	0	0	0	1	0	0	0	0	0	0	0	0	0	0	0	0	0	0	0	0	0	0	0	0	0	0	0	0
4. >34	Male	Outreach	1	1	1	0	0	0	0	0	0	0	0	0	0	0	0	0	0	0	0	0	0	0	0	0	0	0	0	0	0	0	0	0
3. 25-34	Female	Outreach	1	1	1	0	0	0	0	0	0	0	0	0	0	0	0	0	0	0	0	0	0	0	0	0	0	0	0	0	0	0	0	0
4. >34	Male	Outreach	1	1	0	2	1	1	1	1	0	0	0	0	0	0	0	0	0	0	0	0	0	0	0	0	0	0	0	0	0	0	0	0
4. >34	Female	Outreach	1	1	1	1	0	0	0	1	0	0	0	0	0	0	0	0	0	0	0	0	0	0	0	0	0	0	0	0	0	0	0	0
3. 25-34	Female	Outreach	1	1	1	1	0	0	0	1	0	0	0	0	0	0	0	0	0	0	0	0	0	0	0	0	0	0	0	0	0	0	0	0
2. 15-24	Female	Outreach	1	1	1	0	0	0	0	0	0	0	0	0	0	0	0	0	0	0	0	0	0	0	0	0	0	0	0	0	0	0	0	0
3. 25-34	Female	Outreach	1	1	1	1	0	0	0	1	0	0	0	0	0	0	0	0	0	0	0	0	0	0	0	0	0	0	0	0	0	0	0	0
2. 15-24	Female	Outreach	1	1	1	0	0	0	0	0	0	0	0	0	0	0	0	0	0	0	0	0	0	0	0	0	0	0	0	0	0	0	0	0
3. 25-34	Male	Outreach	1	1	1	1	0	0	0	1	0	0	0	0	0	0	0	0	0	0	0	0	0	0	0	0	0	0	0	0	0	0	0	0
2. 15-24	Male	Outreach	1	1	1	0	0	0	0	0	0	0	0	0	0	0	0	0	0	0	0	0	0	0	0	0	0	0	0	0	0	0	0	0
4. >34	Female	Outreach	1	1	1	0	0	0	0	0	0	0	0	0	0	0	0	0	0	0	0	0	0	0	0	0	0	0	0	0	0	0	0	0
3. 25-34	Male	Outreach	1	1	1	0	0	0	0	0	0	0	0	0	0	0	0	0	0	0	0	0	0	0	0	0	0	0	0	0	0	0	0	0
3. 25-34	Female	Outreach	1	1	1	0	0	0	0	0	0	0	0	0	0	0	0	0	0	0	0	0	0	0	0	0	0	0	0	0	0	0	0	0
4. >34	Male	Outreach	1	1	1	0	0	0	0	0	0	0	0	0	0	0	0	0	0	0	0	0	0	0	0	0	0	0	0	0	0	0	0	0
3. 25-34	Male	Outreach	1	1	1	5	4	1	1	0	1	1	0	0	1	1	0	0	1	1	0	0	0	0	0	0	0	0	0	0	0	0	1	0
2. 15-24	Female	Outreach	1	1	1	3	1	0	0	0	1	1	1	0	0	0	0	0	0	0	0	0	0	0	0	0	0	0	0	0	0	0	1	0
3. 25-34	Female	Outreach	1	1	1	0	0	0	0	0	0	0	0	0	0	0	0	0	0	0	0	0	0	0	0	0	0	0	0	0	0	0	0	0
3. 25-34	Female	Outreach	1	1	1	4	0	1	0	1	0	0	0	0	1	0	0	0	0	0	1	0	0	0	0	0	0	0	0	0	0	0	0	0
3. 25-34	Male	Outreach	1	1	1	0	0	0	0	0	0	0	0	0	0	0	0	0	0	0	0	0	0	0	0	0	0	0	0	0	0	0	0	0
4. >34	Male	Outreach	1	1	1	2	2	0	0	0	0	0	1	1	0	0	0	0	0	0	0	0	0	0	0	0	0	0	0	0	0	0	1	1
3. 25-34	Male	Outreach	1	1	1	2	1	1	0	0	0	0	0	0	0	0	0	0	0	0	0	0	0	0	0	0	0	0	0	0	0	0	1	1
4. >34	Male	Outreach	1	1	1	4	0	1	0	1	0	0	0	0	1	0	0	0	0	0	0	0	0	0	0	0	1	0	0	0	0	0	0	0
3. 25-34	Male	Outreach	1	0	1	1	1	0	0	0	0	0	1	1	0	0	0	0	0	0	0	0	0	0	0	0	0	0	0	0	0	0	0	0
4. >34	Male	Outreach	1	1	1	2	1	0	0	1	0	0	0	0	0	0	0	0	0	0	0	0	0	0	0	0	0	0	0	0	0	0	1	1
3. 25-34	Female	Outreach	1	0	1	2	0	0	0	0	0	0	0	0	0	0	0	0	0	0	1	0	0	0	0	0	0	0	0	0	0	0	1	0
3. 25-34	Male	Outreach	1	1	1	0	0	0	0	0	0	0	0	0	0	0	0	0	0	0	0	0	0	0	0	0	0	0	0	0	0	0	0	0
2. 15-24	Female	Outreach	1	1	1	2	1	0	0	1	0	0	0	0	0	0	0	0	0	0	0	0	0	0	0	0	0	0	0	0	0	0	1	1
4. >34	Female	Outreach	1	1	1	1	0	0	0	1	0	0	0	0	0	0	0	0	0	0	0	0	0	0	0	0	0	0	0	0	0	0	0	0
3. 25-34	Male	Outreach	1	1	1	2	1	1	1	0	0	0	0	0	0	0	0	0	0	0	0	0	0	0	0	0	0	0	0	0	0	0	1	0
2. 15-24	Female	Outreach	1	0	1	1	0	0	0	1	0	0	0	0	0	0	0	0	0	0	0	0	0	0	0	0	0	0	0	0	0	0	0	0
4. >34	Male	Outreach	1	1	1	2	1	1	1	1	0	0	0	0	0	0	0	0	0	0	0	0	0	0	0	0	0	0	0	0	0	0	0	0
4. >34	Male	Outreach	1	1	1	0	0	0	0	0	0	0	0	0	0	0	0	0	0	0	0	0	0	0	0	0	0	0	0	0	0	0	0	0
4. >34	Male	Outreach	1	1	1	1	0	0	0	1	0	0	0	0	0	0	0	0	0	0	0	0	0	0	0	0	0	0	0	0	0	0	0	0
2. 15-24	Female	Outreach	1	0	0	1	0	0	0	1	0	0	0	0	0	0	0	0	0	0	0	0	0	0	0	0	0	0	0	0	0	0	0	0
2. 15-24	Female	Outreach	1	1	1	1	1	0	0	0	0	0	0	0	0	0	0	0	0	0	0	0	0	0	0	0	0	0	0	0	0	0	1	1
3. 25-34	Female	Outreach	1	1	1	0	0	0	0	0	0	0	0	0	0	0	0	0	0	0	0	0	0	0	0	0	0	0	0	0	0	0	0	0
4. >34	Male	Outreach	1	1	1	1	0	0	0	1	0	0	0	0	0	0	0	0	0	0	0	0	0	0	0	0	0	0	0	0	0	0	0	0
4. >34	Male	Outreach	1	1	1	1	1	0	0	0	0	0	0	0	0	0	0	0	0	0	0	0	0	0	0	0	0	0	0	0	0	0	1	1
4. >34	Female	Outreach	1	1	1	2	2	0	0	0	0	0	0	0	0	0	0	0	1	1	0	0	0	0	0	0	0	0	0	0	0	0	1	1
3. 25-34	Male	Outreach	0	0	0	1	0	0	0	1	0	0	0	0	0	0	0	0	0	0	0	0	0	0	0	0	0	0	0	0	0	0	0	0
3. 25-34	Male	Outreach	1	1	1	5	5	1	1	0	0	0	0	0	1	1	0	0	1	1	0	0	0	0	0	0	0	0	1	1	0	0	1	1
3. 25-34	Female	Outreach	1	0	1	0	0	0	0	0	0	0	0	0	0	0	0	0	0	0	0	0	0	0	0	0	0	0	0	0	0	0	0	0
4. >34	Male	Outreach	1	1	1	0	0	0	0	0	0	0	0	0	0	0	0	0	0	0	0	0	0	0	0	0	0	0	0	0	0	0	0	0
3. 25-34	Female	Outreach	1	1	1	2	1	1	1	0	1	0	0	0	0	0	0	0	0	0	0	0	0	0	0	0	0	0	0	0	0	0	0	0
4. >34	Female	Outreach	1	1	1	2	1	0	0	0	0	0	0	0	0	0	0	0	0	0	1	0	0	0	0	0	0	0	0	0	0	0	1	1
3. 25-34	Female	Outreach	0	1	0	4	1	0	0	0	1	0	0	0	1	0	1	0	0	0	0	0	0	0	0	0	0	0	0	0	0	0	1	1
3. 25-34	Male	Outreach	1	1	1	3	0	1	0	1	0	0	0	0	1	0	0	0	0	0	0	0	0	0	0	0	0	0	0	0	0	0	0	0
4. >34	Male	Outreach	1	1	1	0	0	0	0	0	0	0	0	0	0	0	0	0	0	0	0	0	0	0	0	0	0	0	0	0	0	0	0	0
3. 25-34	Male	Outreach	1	1	1	4	0	0	0	1	0	0	0	0	1	0	0	0	0	0	0	0	0	0	0	0	0	0	1	0	1	0	0	0
4. >34	Female	Outreach	1	1	1	2	1	0	0	1	0	0	1	1	0	0	0	0	0	0	0	0	0	0	0	0	0	0	0	0	0	0	0	0
4. >34	Male	Outreach	1	0	1	1	1	0	0	0	0	0	0	0	0	0	0	0	0	0	0	0	0	0	0	0	0	0	0	0	0	0	1	1
4. >34	Male	Outreach	1	1	1	4	2	1	1	0	1	1	0	0	0	0	0	0	1	0	0	0	0	0	0	0	0	0	0	0	0	0	1	0
4. >34	Male	Outreach	1	1	1	2	1	0	0	1	0	0	0	0	0	0	0	0	0	0	0	0	0	0	0	0	1	1	0	0	0	0	0	0
3. 25-34	Female	Outreach	1	1	1	1	1	0	0	0	0	0	1	1	0	0	0	0	0	0	0	0	0	0	0	0	0	0	0	0	0	0	0	0
4. >34	Male	Outreach	1	1	1	1	1	1	1	0	0	0	0	0	0	0	0	0	0	0	0	0	0	0	0	0	0	0	0	0	0	0	0	0
4. >34	Male	Outreach	1	1	1	5	0	1	0	1	0	0	0	0	1	0	0	0	0	0	0	0	1	0	0	0	0	0	0	0	0	0	1	0
3. 25-34	Male	Outreach	1	0	1	1	0	0	0	1	0	0	0	0	0	0	0	0	0	0	0	0	0	0	0	0	0	0	0	0	0	0	0	0
4. >34	Male	Outreach	1	1	1	1	1	0	0	0	0	0	0	0	0	0	0	0	0	0	0	0	0	0	0	0	0	0	0	0	0	0	1	1
3. 25-34	Male	Outreach	1	0	1	2	0	0	0	1	0	0	1	0	0	0	0	0	0	0	0	0	0	0	0	0	0	0	0	0	0	0	0	0
2. 15-24	Female	Outreach	1	1	1	2	1	0	0	1	0	0	0	0	0	0	0	0	0	0	0	0	0	0	0	0	0	0	0	0	0	0	1	1
2. 15-24	Female	Outreach	1	1	1	1	0	0	0	1	0	0	0	0	0	0	0	0	0	0	0	0	0	0	0	0	0	0	0	0	0	0	0	0
4. >34	Male	Outreach	1	1	1	2	1	1	1	1	0	0	0	0	0	0	0	0	0	0	0	0	0	0	0	0	0	0	0	0	0	0	0	0
4. >34	Male	Outreach	1	1	1	1	1	0	0	0	0	0	0	0	0	0	0	0	0	0	0	0	0	0	0	0	0	0	0	0	0	0	1	1
3. 25-34	Male	Outreach	1	1	1	1	1	0	0	0	0	0	0	0	0	0	0	0	0	0	0	0	0	0	0	0	0	0	0	0	0	0	1	1
4. >34	Male	Outreach	1	1	1	0	0	0	0	0	0	0	0	0	0	0	0	0	0	0	0	0	0	0	0	0	0	0	0	0	0	0	0	0
4. >34	Male	Outreach	1	1	1	0	0	0	0	0	0	0	0	0	0	0	0	0	0	0	0	0	0	0	0	0	0	0	0	0	0	0	0	0
3. 25-34	Female	Outreach	1	1	1	0	0	0	0	0	0	0	0	0	0	0	0	0	0	0	0	0	0	0	0	0	0	0	0	0	0	0	0	0
3. 25-34	Female	Outreach	1	1	1	1	1	0	0	0	0	0	0	0	0	0	0	0	0	0	0	0	0	0	0	0	0	0	0	0	0	0	1	1
3. 25-34	Female	Outreach	1	1	1	1	1	0	0	0	0	0	0	0	0	0	0	0	0	0	0	0	0	0	0	0	0	0	0	0	0	0	1	1
2. 15-24	Male	Outreach	1	1	1	1	1	0	0	0	0	0	0	0	0	0	0	0	0	0	0	0	0	0	0	0	0	0	0	0	0	0	1	1
4. >34	Male	Outreach	1	1	1	1	1	0	0	0	0	0	0	0	0	0	0	0	0	0	0	0	0	0	0	0	0	0	0	0	0	0	1	1
3. 25-34	Female	Outreach	1	1	1	3	2	1	1	1	0	0	0	0	0	0	0	0	0	0	0	0	0	0	0	0	0	0	0	0	0	0	1	1
4. >34	Male	Outreach	1	1	1	1	1	0	0	0	0	0	0	0	0	0	0	0	0	0	0	0	0	0	0	0	0	0	0	0	0	0	1	1
4. >34	Male	Outreach	1	1	1	2	1	0	0	1	0	0	0	0	0	0	0	0	0	0	0	0	0	0	0	0	0	0	0	0	0	0	1	1
4. >34	Male	Outreach	1	1	1	3	1	1	1	1	0	0	0	0	0	0	0	0	0	0	0	0	0	0	0	0	0	0	0	0	0	0	1	0
4. >34	Male	Outreach	1	1	1	0	0	0	0	0	0	0	0	0	0	0	0	0	0	0	0	0	0	0	0	0	0	0	0	0	0	0	0	0
3. 25-34	Male	Outreach	1	1	0	1	0	0	0	1	0	0	0	0	0	0	0	0	0	0	0	0	0	0	0	0	0	0	0	0	0	0	0	0
4. >34	Female	Outreach	1	0	1	2	0	0	0	0	0	0	1	0	0	0	0	0	0	0	0	0	0	0	0	0	0	0	0	0	0	0	1	0
4. >34	Male	Outreach	1	1	1	1	1	0	0	0	0	0	0	0	0	0	0	0	0	0	0	0	0	0	0	0	0	0	0	0	1	1	0	0
4. >34	Female	Outreach	1	1	1	1	0	0	0	1	0	0	0	0	0	0	0	0	0	0	0	0	0	0	0	0	0	0	0	0	0	0	0	0
4. >34	Female	Outreach	1	1	1	0	0	0	0	0	0	0	0	0	0	0	0	0	0	0	0	0	0	0	0	0	0	0	0	0	0	0	0	0
4. >34	Male	Outreach	1	1	1	0	0	0	0	0	0	0	0	0	0	0	0	0	0	0	0	0	0	0	0	0	0	0	0	0	0	0	0	0
2. 15-24	Female	Outreach	1	1	1	1	0	0	0	1	0	0	0	0	0	0	0	0	0	0	0	0	0	0	0	0	0	0	0	0	0	0	0	0
3. 25-34	Female	Outreach	1	1	1	0	0	0	0	0	0	0	0	0	0	0	0	0	0	0	0	0	0	0	0	0	0	0	0	0	0	0	0	0
4. >34	Male	Outreach	1	1	1	2	0	0	0	1	0	0	1	0	0	0	0	0	0	0	0	0	0	0	0	0	0	0	0	0	0	0	0	0
4. >34	Female	Outreach	1	1	1	0	0	0	0	0	0	0	0	0	0	0	0	0	0	0	0	0	0	0	0	0	0	0	0	0	0	0	0	0
3. 25-34	Male	Outreach	1	0	1	2	0	0	0	1	0	0	0	0	0	0	0	0	0	0	0	0	0	0	0	0	0	0	0	0	0	0	1	0
4. >34	Female	Outreach	1	0	1	1	1	0	0	0	0	0	0	0	0	0	0	0	0	0	1	1	0	0	0	0	0	0	0	0	0	0	0	0
3. 25-34	Male	Outreach	1	1	1	3	2	1	1	1	0	0	0	0	0	0	0	0	0	0	0	0	0	0	0	0	0	0	0	0	0	0	1	1
4. >34	Male	Outreach	1	1	1	0	0	0	0	0	0	0	0	0	0	0	0	0	0	0	0	0	0	0	0	0	0	0	0	0	0	0	0	0
3. 25-34	Male	Outreach	1	1	1	2	0	1	0	0	0	0	0	0	0	0	0	0	0	0	0	0	0	0	0	0	0	0	0	0	0	0	1	0
4. >34	Female	Outreach	1	1	1	0	0	0	0	0	0	0	0	0	0	0	0	0	0	0	0	0	0	0	0	0	0	0	0	0	0	0	0	0
4. >34	Male	Outreach	1	0	1	2	0	0	0	1	0	0	1	0	0	0	0	0	0	0	0	0	0	0	0	0	0	0	0	0	0	0	0	0
3. 25-34	Male	Outreach	1	0	1	2	1	0	0	1	0	0	0	0	0	0	0	0	0	0	0	0	0	0	0	0	0	0	0	0	0	0	1	1
3. 25-34	Male	Outreach	1	1	1	2	2	0	0	0	0	0	1	1	0	0	0	0	0	0	1	1	0	0	0	0	0	0	0	0	0	0	0	0
2. 15-24	Female	Outreach	1	0	1	2	0	0	0	1	0	0	0	0	0	0	0	0	0	0	0	0	0	0	0	0	0	0	0	0	0	0	1	0
3. 25-34	Male	Outreach	1	0	1	2	0	0	0	1	0	0	1	0	0	0	0	0	0	0	0	0	0	0	0	0	0	0	0	0	0	0	0	0
4. >34	Female	Outreach	1	0	1	3	0	0	0	1	0	0	1	0	0	0	0	0	0	0	1	0	0	0	0	0	0	0	0	0	0	0	0	0
2. 15-24	Female	Outreach	1	1	1	5	1	1	0	0	1	0	0	0	0	0	0	0	0	0	1	0	0	0	1	0	0	0	0	0	0	0	1	1
2. 15-24	Male	Outreach	1	1	1	2	1	1	1	1	0	0	0	0	0	0	0	0	0	0	0	0	0	0	0	0	0	0	0	0	0	0	0	0
2. 15-24	Female	Outreach	1	1	1	0	0	0	0	0	0	0	0	0	0	0	0	0	0	0	0	0	0	0	0	0	0	0	0	0	0	0	0	0
4. >34	Female	Outreach	1	1	1	11	0	1	0	1	1	0	0	0	1	0	1	0	1	0	1	0	0	0	1	0	1	0	1	0	1	0	0	0
4. >34	Male	Outreach	1	1	1	1	1	1	1	0	0	0	0	0	0	0	0	0	0	0	0	0	0	0	0	0	0	0	0	0	0	0	0	0
3. 25-34	Male	Outreach	1	1	1	0	0	0	0	0	0	0	0	0	0	0	0	0	0	0	0	0	0	0	0	0	0	0	0	0	0	0	0	0
4. >34	Male	Outreach	1	1	1	3	3	1	1	0	1	1	0	0	0	0	0	0	0	0	0	0	0	0	0	0	1	1	0	0	0	0	0	0
4. >34	Male	Outreach	1	1	1	1	0	0	0	1	0	0	0	0	0	0	0	0	0	0	0	0	0	0	0	0	0	0	0	0	0	0	0	0
4. >34	Female	Outreach	1	1	0	0	0	0	0	0	0	0	0	0	0	0	0	0	0	0	0	0	0	0	0	0	0	0	0	0	0	0	0	0
4. >34	Female	Outreach	1	1	1	0	0	0	0	0	0	0	0	0	0	0	0	0	0	0	0	0	0	0	0	0	0	0	0	0	0	0	0	0
4. >34	Male	Outreach	1	1	1	3	2	1	1	1	0	0	0	0	1	1	0	0	0	0	0	0	0	0	0	0	0	0	0	0	0	0	0	0
2. 15-24	Female	Outreach	1	0	1	1	1	0	0	0	0	0	0	0	0	0	0	0	0	0	0	0	0	0	0	0	0	0	0	0	0	0	1	1
2. 15-24	Female	Outreach	1	1	1	2	0	0	0	0	0	0	0	0	0	0	0	0	0	0	1	0	0	0	0	0	0	0	0	0	0	0	1	0
3. 25-34	Female	Outreach	1	1	0	0	0	0	0	0	0	0	0	0	0	0	0	0	0	0	0	0	0	0	0	0	0	0	0	0	0	0	0	0
4. >34	Female	Outreach	1	1	1	1	1	0	0	0	0	0	0	0	0	0	0	0	0	0	1	1	0	0	0	0	0	0	0	0	0	0	0	0
4. >34	Male	Outreach	1	1	1	0	0	0	0	0	0	0	0	0	0	0	0	0	0	0	0	0	0	0	0	0	0	0	0	0	0	0	0	0
3. 25-34	Male	Outreach	1	0	1	2	1	0	0	0	1	0	0	0	0	0	0	0	0	0	0	0	0	0	0	0	0	0	0	0	0	0	1	1
3. 25-34	Male	Outreach	1	1	1	3	1	0	0	1	0	0	0	0	0	0	0	0	1	0	0	0	0	0	0	0	0	0	0	0	0	0	1	1
3. 25-34	Male	Outreach	1	1	1	3	2	0	0	1	1	1	0	0	0	0	1	1	0	0	0	0	0	0	0	0	0	0	0	0	0	0	0	0
4. >34	Male	Outreach	1	1	0	1	0	0	0	1	0	0	0	0	0	0	0	0	0	0	0	0	0	0	0	0	0	0	0	0	0	0	0	0
4. >34	Male	Outreach	1	1	1	0	0	0	0	0	0	0	0	0	0	0	0	0	0	0	0	0	0	0	0	0	0	0	0	0	0	0	0	0
4. >34	Female	Outreach	1	1	1	0	0	0	0	0	0	0	0	0	0	0	0	0	0	0	0	0	0	0	0	0	0	0	0	0	0	0	0	0
3. 25-34	Male	Outreach	1	0	1	1	0	0	0	1	0	0	0	0	0	0	0	0	0	0	0	0	0	0	0	0	0	0	0	0	0	0	0	0
3. 25-34	Male	Outreach	1	1	1	0	0	0	0	0	0	0	0	0	0	0	0	0	0	0	0	0	0	0	0	0	0	0	0	0	0	0	0	0
4. >34	Male	Outreach	1	1	1	0	0	0	0	0	0	0	0	0	0	0	0	0	0	0	0	0	0	0	0	0	0	0	0	0	0	0	0	0
2. 15-24	Female	Outreach	1	1	1	1	1	0	0	0	0	0	0	0	0	0	0	0	0	0	0	0	0	0	0	0	0	0	0	0	0	0	1	1
4. >34	Male	Outreach	1	1	1	3	2	0	0	0	1	1	0	0	1	1	0	0	0	0	0	0	0	0	0	0	0	0	0	0	0	0	1	0
3. 25-34	Male	Outreach	0	1	1	2	0	1	0	1	0	0	0	0	0	0	0	0	0	0	0	0	0	0	0	0	0	0	0	0	0	0	0	0
4. >34	Female	Outreach	1	0	1	2	0	0	0	0	0	0	1	0	0	0	0	0	0	0	0	0	0	0	0	0	0	0	0	0	0	0	1	0
4. >34	Male	Outreach	1	1	1	2	0	0	0	1	0	0	1	0	0	0	0	0	0	0	0	0	0	0	0	0	0	0	0	0	0	0	0	0
3. 25-34	Male	Outreach	1	1	1	0	0	0	0	0	0	0	0	0	0	0	0	0	0	0	0	0	0	0	0	0	0	0	0	0	0	0	0	0
4. >34	Male	Outreach	1	1	1	1	0	0	0	1	0	0	0	0	0	0	0	0	0	0	0	0	0	0	0	0	0	0	0	0	0	0	0	0
2. 15-24	Female	Outreach	1	0	1	0	0	0	0	0	0	0	0	0	0	0	0	0	0	0	0	0	0	0	0	0	0	0	0	0	0	0	0	0
4. >34	Female	Outreach	1	1	1	2	2	1	1	0	0	0	0	0	0	0	0	0	0	0	0	0	0	0	0	0	0	0	0	0	0	0	1	1
4. >34	Male	Outreach	1	1	1	0	0	0	0	0	0	0	0	0	0	0	0	0	0	0	0	0	0	0	0	0	0	0	0	0	0	0	0	0
2. 15-24	Female	Outreach	1	1	1	2	0	0	0	1	0	0	0	0	0	0	0	0	0	0	0	0	0	0	0	0	0	0	0	0	0	0	1	0
2. 15-24	Female	Outreach	1	1	1	2	1	0	0	1	0	0	0	0	0	0	0	0	0	0	0	0	0	0	0	0	0	0	0	0	0	0	1	1
3. 25-34	Male	Outreach	1	1	1	0	0	0	0	0	0	0	0	0	0	0	0	0	0	0	0	0	0	0	0	0	0	0	0	0	0	0	0	0
4. >34	Male	Outreach	1	0	1	1	1	0	0	0	0	0	0	0	0	0	0	0	0	0	0	0	0	0	0	0	0	0	0	0	0	0	1	1
3. 25-34	Male	Outreach	1	1	1	0	0	0	0	0	0	0	0	0	0	0	0	0	0	0	0	0	0	0	0	0	0	0	0	0	0	0	0	0
3. 25-34	Female	Outreach	1	1	1	0	0	0	0	0	0	0	0	0	0	0	0	0	0	0	0	0	0	0	0	0	0	0	0	0	0	0	0	0
4. >34	Female	Outreach	1	1	1	2	1	0	0	1	0	0	0	0	0	0	0	0	0	0	0	0	0	0	0	0	0	0	0	0	0	0	1	1
4. >34	Male	Outreach	1	1	1	1	0	0	0	1	0	0	0	0	0	0	0	0	0	0	0	0	0	0	0	0	0	0	0	0	0	0	0	0
3. 25-34	Female	Outreach	1	1	1	0	0	0	0	0	0	0	0	0	0	0	0	0	0	0	0	0	0	0	0	0	0	0	0	0	0	0	0	0
3. 25-34	Male	Outreach	1	1	1	2	1	0	0	1	0	0	0	0	0	0	0	0	0	0	0	0	0	0	0	0	0	0	0	0	0	0	1	1
2. 15-24	Female	Outreach	1	1	1	1	1	0	0	0	0	0	0	0	0	0	0	0	0	0	0	0	0	0	0	0	0	0	0	0	0	0	1	1
2. 15-24	Female	Outreach	1	1	1	2	1	0	0	1	0	0	0	0	0	0	1	1	0	0	0	0	0	0	0	0	0	0	0	0	0	0	0	0
3. 25-34	Male	Outreach	1	1	0	1	0	0	0	1	0	0	0	0	0	0	0	0	0	0	0	0	0	0	0	0	0	0	0	0	0	0	0	0
4. >34	Male	Outreach	1	1	1	2	1	1	1	1	0	0	0	0	0	0	0	0	0	0	0	0	0	0	0	0	0	0	0	0	0	0	0	0
3. 25-34	Female	Outreach	1	1	1	1	0	0	0	1	0	0	0	0	0	0	0	0	0	0	0	0	0	0	0	0	0	0	0	0	0	0	0	0
4. >34	Female	Outreach	1	1	1	0	0	0	0	0	0	0	0	0	0	0	0	0	0	0	0	0	0	0	0	0	0	0	0	0	0	0	0	0
3. 25-34	Female	Outreach	1	1	1	0	0	0	0	0	0	0	0	0	0	0	0	0	0	0	0	0	0	0	0	0	0	0	0	0	0	0	0	0
3. 25-34	Female	Outreach	1	1	1	1	1	0	0	0	0	0	0	0	0	0	0	0	0	0	0	0	0	0	0	0	0	0	0	0	0	0	1	1
4. >34	Male	Outreach	1	1	0	0	0	0	0	0	0	0	0	0	0	0	0	0	0	0	0	0	0	0	0	0	0	0	0	0	0	0	0	0
4. >34	Female	Outreach	1	1	1	2	0	0	0	1	0	0	0	0	0	0	0	0	0	0	0	0	0	0	0	0	0	0	0	0	0	0	1	0
3. 25-34	Male	Outreach	1	1	1	1	1	0	0	0	0	0	0	0	0	0	0	0	0	0	0	0	0	0	0	0	0	0	0	0	0	0	1	1
2. 15-24	Female	Outreach	1	1	1	1	1	0	0	0	0	0	0	0	0	0	0	0	0	0	0	0	0	0	0	0	0	0	0	0	0	0	1	1
3. 25-34	Male	Outreach	1	1	1	1	0	0	0	1	0	0	0	0	0	0	0	0	0	0	0	0	0	0	0	0	0	0	0	0	0	0	0	0
4. >34	Male	Outreach	1	1	1	0	0	0	0	0	0	0	0	0	0	0	0	0	0	0	0	0	0	0	0	0	0	0	0	0	0	0	0	0
3. 25-34	Male	Outreach	1	1	1	1	0	1	0	0	0	0	0	0	0	0	0	0	0	0	0	0	0	0	0	0	0	0	0	0	0	0	0	0
3. 25-34	Male	Outreach	1	0	1	0	0	0	0	0	0	0	0	0	0	0	0	0	0	0	0	0	0	0	0	0	0	0	0	0	0	0	0	0
2. 15-24	Female	Outreach	1	1	1	4	2	0	0	1	1	1	0	0	0	0	1	1	1	0	0	0	0	0	0	0	0	0	0	0	0	0	0	0
3. 25-34	Female	Outreach	1	0	1	1	1	0	0	0	0	0	0	0	0	0	0	0	0	0	0	0	0	0	0	0	1	1	0	0	0	0	0	0
3. 25-34	Female	Outreach	1	1	1	0	0	0	0	0	0	0	0	0	0	0	0	0	0	0	0	0	0	0	0	0	0	0	0	0	0	0	0	0
3. 25-34	Male	Outreach	1	1	1	1	1	0	0	0	0	0	0	0	0	0	0	0	1	1	0	0	0	0	0	0	0	0	0	0	0	0	0	0
4. >34	Male	Outreach	1	1	1	1	1	1	1	0	0	0	0	0	0	0	0	0	0	0	0	0	0	0	0	0	0	0	0	0	0	0	0	0
3. 25-34	Female	Outreach	1	1	1	0	0	0	0	0	0	0	0	0	0	0	0	0	0	0	0	0	0	0	0	0	0	0	0	0	0	0	0	0
2. 15-24	Male	Outreach	1	1	1	2	2	0	0	0	1	1	0	0	0	0	0	0	0	0	0	0	0	0	0	0	0	0	0	0	0	0	1	1
3. 25-34	Female	Outreach	1	1	1	0	0	0	0	0	0	0	0	0	0	0	0	0	0	0	0	0	0	0	0	0	0	0	0	0	0	0	0	0
3. 25-34	Male	Outreach	1	1	1	1	0	0	0	0	0	0	0	0	0	0	0	0	0	0	0	0	0	0	0	0	0	0	0	0	0	0	1	0
4. >34	Female	Outreach	1	1	1	2	1	0	0	1	1	1	0	0	0	0	0	0	0	0	0	0	0	0	0	0	0	0	0	0	0	0	0	0
4. >34	Male	Outreach	1	1	1	2	1	1	1	1	0	0	0	0	0	0	0	0	0	0	0	0	0	0	0	0	0	0	0	0	0	0	0	0
3. 25-34	Male	Outreach	1	1	1	1	1	0	0	0	0	0	0	0	0	0	0	0	0	0	0	0	0	0	0	0	0	0	0	0	0	0	1	1
2. 15-24	Female	Outreach	1	1	1	2	2	0	0	0	1	1	0	0	0	0	0	0	0	0	0	0	0	0	0	0	0	0	0	0	0	0	1	1
3. 25-34	Male	Outreach	1	1	1	3	3	1	1	0	0	0	0	0	1	1	0	0	1	1	0	0	0	0	0	0	0	0	0	0	0	0	0	0
4. >34	Male	Outreach	1	0	1	3	0	1	0	0	0	0	0	0	0	0	0	0	0	0	0	0	0	0	0	0	0	0	1	0	0	0	1	0
4. >34	Male	Outreach	1	1	1	0	0	0	0	0	0	0	0	0	0	0	0	0	0	0	0	0	0	0	0	0	0	0	0	0	0	0	0	0
4. >34	Male	Outreach	1	1	1	0	0	0	0	0	0	0	0	0	0	0	0	0	0	0	0	0	0	0	0	0	0	0	0	0	0	0	0	0
3. 25-34	Female	Outreach	1	1	1	1	1	0	0	0	0	0	0	0	0	0	0	0	0	0	0	0	0	0	0	0	0	0	0	0	0	0	1	1
3. 25-34	Female	Outreach	1	1	1	4	2	1	0	0	1	1	0	0	1	1	1	0	0	0	0	0	0	0	0	0	0	0	0	0	0	0	0	0
3. 25-34	Male	Outreach	1	1	1	2	2	1	1	0	0	0	0	0	0	0	0	0	0	0	0	0	0	0	0	0	0	0	0	0	0	0	1	1
4. >34	Male	Outreach	1	1	0	2	2	1	1	0	0	0	0	0	0	0	1	1	0	0	0	0	0	0	0	0	0	0	0	0	0	0	0	0
2. 15-24	Female	Outreach	1	1	1	1	1	0	0	0	0	0	0	0	0	0	0	0	0	0	0	0	0	0	0	0	0	0	0	0	0	0	1	1
3. 25-34	Male	Outreach	1	1	1	0	0	0	0	0	0	0	0	0	0	0	0	0	0	0	0	0	0	0	0	0	0	0	0	0	0	0	0	0
4. >34	Male	Outreach	1	1	1	0	0	0	0	0	0	0	0	0	0	0	0	0	0	0	0	0	0	0	0	0	0	0	0	0	0	0	0	0
2. 15-24	Male	Outreach	1	1	1	0	0	0	0	0	0	0	0	0	0	0	0	0	0	0	0	0	0	0	0	0	0	0	0	0	0	0	0	0
4. >34	Female	Outreach	1	1	1	0	0	0	0	0	0	0	0	0	0	0	0	0	0	0	0	0	0	0	0	0	0	0	0	0	0	0	0	0
3. 25-34	Male	Outreach	1	1	1	4	0	1	0	1	0	0	0	0	1	0	0	0	1	0	0	0	0	0	0	0	0	0	0	0	0	0	0	0
3. 25-34	Male	Outreach	1	1	1	0	0	0	0	0	0	0	0	0	0	0	0	0	0	0	0	0	0	0	0	0	0	0	0	0	0	0	0	0
4. >34	Male	Outreach	1	0	1	2	1	1	1	0	0	0	1	0	0	0	0	0	0	0	0	0	0	0	0	0	0	0	0	0	0	0	0	0
4. >34	Female	Outreach	1	1	1	1	1	0	0	0	0	0	0	0	0	0	0	0	0	0	0	0	0	0	0	0	0	0	0	0	0	0	1	1
4. >34	Female	Outreach	1	1	1	2	1	0	0	1	1	1	0	0	0	0	0	0	0	0	0	0	0	0	0	0	0	0	0	0	0	0	0	0
4. >34	Male	Outreach	1	1	1	2	2	0	0	0	1	1	0	0	0	0	0	0	0	0	0	0	0	0	0	0	0	0	0	0	0	0	1	1
4. >34	Male	Outreach	1	0	1	0	0	0	0	0	0	0	0	0	0	0	0	0	0	0	0	0	0	0	0	0	0	0	0	0	0	0	0	0
4. >34	Male	Outreach	1	1	1	1	1	1	1	0	0	0	0	0	0	0	0	0	0	0	0	0	0	0	0	0	0	0	0	0	0	0	0	0
2. 15-24	Male	Outreach	1	1	1	0	0	0	0	0	0	0	0	0	0	0	0	0	0	0	0	0	0	0	0	0	0	0	0	0	0	0	0	0
4. >34	Male	Outreach	1	1	1	2	1	0	0	1	0	0	0	0	0	0	0	0	0	0	1	1	0	0	0	0	0	0	0	0	0	0	0	0
4. >34	Male	Outreach	1	1	1	0	0	0	0	0	0	0	0	0	0	0	0	0	0	0	0	0	0	0	0	0	0	0	0	0	0	0	0	0
4. >34	Male	Outreach	1	1	1	0	0	0	0	0	0	0	0	0	0	0	0	0	0	0	0	0	0	0	0	0	0	0	0	0	0	0	0	0
3. 25-34	Male	Outreach	1	1	1	1	1	1	1	0	0	0	0	0	0	0	0	0	0	0	0	0	0	0	0	0	0	0	0	0	0	0	0	0
2. 15-24	Male	Outreach	1	1	1	1	0	0	0	0	0	0	0	0	0	0	0	0	0	0	0	0	0	0	0	0	0	0	0	0	0	0	1	0
3. 25-34	Male	Outreach	1	1	1	3	2	1	1	1	0	0	0	0	1	1	0	0	0	0	0	0	0	0	0	0	0	0	0	0	0	0	0	0
3. 25-34	Male	Outreach	1	1	1	1	0	0	0	1	0	0	0	0	0	0	0	0	0	0	0	0	0	0	0	0	0	0	0	0	0	0	0	0
3. 25-34	Male	Outreach	1	1	1	0	0	0	0	0	0	0	0	0	0	0	0	0	0	0	0	0	0	0	0	0	0	0	0	0	0	0	0	0
4. >34	Male	Outreach	1	0	1	1	1	0	0	0	1	1	0	0	0	0	0	0	0	0	0	0	0	0	0	0	0	0	0	0	0	0	0	0
3. 25-34	Female	Outreach	1	1	1	1	0	0	0	0	0	0	0	0	0	0	0	0	0	0	0	0	0	0	0	0	0	0	0	0	0	0	1	0
4. >34	Male	Outreach	1	1	1	1	1	1	1	0	0	0	0	0	0	0	0	0	0	0	0	0	0	0	0	0	0	0	0	0	0	0	0	0
3. 25-34	Male	Outreach	1	1	1	0	0	0	0	0	0	0	0	0	0	0	0	0	0	0	0	0	0	0	0	0	0	0	0	0	0	0	0	0
4. >34	Male	Outreach	1	1	1	0	0	0	0	0	0	0	0	0	0	0	0	0	0	0	0	0	0	0	0	0	0	0	0	0	0	0	0	0
3. 25-34	Male	Outreach	1	1	1	0	0	0	0	0	0	0	0	0	0	0	0	0	0	0	0	0	0	0	0	0	0	0	0	0	0	0	0	0
4. >34	Male	Outreach	1	1	1	4	0	0	0	1	0	0	0	0	0	0	0	0	1	0	0	0	0	0	0	0	0	0	0	0	1	0	1	0
3. 25-34	Female	Outreach	1	1	1	1	0	0	0	1	0	0	0	0	0	0	0	0	0	0	0	0	0	0	0	0	0	0	0	0	0	0	0	0
3. 25-34	Male	Outreach	1	0	1	1	1	0	0	0	1	1	0	0	0	0	0	0	0	0	0	0	0	0	0	0	0	0	0	0	0	0	0	0
2. 15-24	Male	Outreach	0	0	1	4	3	1	1	1	1	1	0	0	1	1	0	0	0	0	0	0	0	0	0	0	0	0	0	0	0	0	0	0
3. 25-34	Male	Outreach	1	1	1	3	3	1	1	0	1	1	0	0	0	0	0	0	0	0	1	1	0	0	0	0	0	0	0	0	0	0	0	0
3. 25-34	Male	Outreach	1	1	1	3	1	1	0	0	1	1	1	0	0	0	0	0	0	0	0	0	0	0	0	0	0	0	0	0	0	0	0	0
3. 25-34	Female	Outreach	1	1	1	1	1	0	0	0	0	0	0	0	0	0	0	0	0	0	0	0	0	0	0	0	0	0	0	0	0	0	1	1
4. >34	Male	Outreach	1	1	1	2	0	0	0	1	0	0	0	0	0	0	0	0	0	0	0	0	0	0	0	0	0	0	0	0	0	0	1	0
4. >34	Male	Outreach	1	1	1	1	1	0	0	0	0	0	0	0	0	0	0	0	0	0	0	0	0	0	0	0	0	0	0	0	0	0	1	1
4. >34	Male	Outreach	1	1	1	2	0	1	0	1	0	0	0	0	0	0	0	0	0	0	0	0	0	0	0	0	0	0	0	0	0	0	0	0
4. >34	Male	Outreach	1	1	1	0	0	0	0	0	0	0	0	0	0	0	0	0	0	0	0	0	0	0	0	0	0	0	0	0	0	0	0	0
3. 25-34	Female	Outreach	1	1	1	2	1	0	0	1	1	1	0	0	0	0	0	0	0	0	0	0	0	0	0	0	0	0	0	0	0	0	0	0
4. >34	Male	Outreach	1	1	1	0	0	0	0	0	0	0	0	0	0	0	0	0	0	0	0	0	0	0	0	0	0	0	0	0	0	0	0	0
4. >34	Female	Outreach	1	1	1	4	0	0	0	1	0	0	0	0	0	0	0	0	1	0	0	0	0	0	0	0	0	0	1	0	0	0	1	0
4. >34	Male	Outreach	1	1	1	2	2	1	1	0	0	0	0	0	1	1	0	0	0	0	0	0	0	0	0	0	0	0	0	0	0	0	0	0
3. 25-34	Female	Outreach	1	1	1	2	2	1	1	0	0	0	0	0	0	0	0	0	0	0	1	1	0	0	0	0	0	0	0	0	0	0	0	0
4. >34	Male	Outreach	1	1	1	2	2	0	0	0	0	0	0	0	0	0	0	0	1	1	0	0	0	0	0	0	0	0	0	0	0	0	1	1
3. 25-34	Male	Outreach	1	1	1	0	0	0	0	0	0	0	0	0	0	0	0	0	0	0	0	0	0	0	0	0	0	0	0	0	0	0	0	0
4. >34	Male	Outreach	1	1	1	1	1	1	1	0	0	0	0	0	0	0	0	0	0	0	0	0	0	0	0	0	0	0	0	0	0	0	0	0
3. 25-34	Female	Outreach	1	1	1	3	0	1	0	0	0	0	0	0	1	0	0	0	0	0	0	0	0	0	0	0	0	0	0	0	0	0	1	0
3. 25-34	Male	Outreach	1	1	1	0	0	0	0	0	0	0	0	0	0	0	0	0	0	0	0	0	0	0	0	0	0	0	0	0	0	0	0	0
3. 25-34	Male	Outreach	1	1	1	0	0	0	0	0	0	0	0	0	0	0	0	0	0	0	0	0	0	0	0	0	0	0	0	0	0	0	0	0
3. 25-34	Female	Outreach	1	1	1	3	0	0	0	1	0	0	0	0	0	0	1	0	0	0	0	0	1	0	0	0	0	0	0	0	0	0	0	0
3. 25-34	Female	Outreach	1	1	1	1	1	0	0	0	0	0	0	0	0	0	0	0	0	0	1	1	0	0	0	0	0	0	0	0	0	0	0	0
3. 25-34	Male	Outreach	1	1	1	1	0	0	0	0	0	0	0	0	0	0	0	0	0	0	1	0	0	0	0	0	0	0	0	0	0	0	0	0
2. 15-24	Female	Outreach	1	1	1	2	0	0	0	1	0	0	0	0	0	0	0	0	0	0	0	0	0	0	0	0	0	0	0	0	0	0	1	0
4. >34	Male	Outreach	1	1	1	2	2	1	1	0	0	0	0	0	0	0	0	0	0	0	1	1	0	0	0	0	0	0	0	0	0	0	0	0
4. >34	Male	Outreach	1	0	1	1	0	0	0	1	0	0	0	0	0	0	0	0	0	0	0	0	0	0	0	0	0	0	0	0	0	0	0	0
3. 25-34	Male	Outreach	1	1	1	1	1	0	0	0	0	0	0	0	0	0	0	0	0	0	0	0	0	0	0	0	0	0	0	0	0	0	1	1
4. >34	Male	Outreach	1	1	1	1	0	1	0	0	0	0	0	0	0	0	0	0	0	0	0	0	0	0	0	0	0	0	0	0	0	0	0	0
4. >34	Female	Outreach	1	1	1	1	0	1	0	0	0	0	0	0	0	0	0	0	0	0	0	0	0	0	0	0	0	0	0	0	0	0	0	0
3. 25-34	Male	Outreach	1	0	1	2	2	1	1	0	0	0	0	0	0	0	0	0	0	0	0	0	0	0	0	0	1	1	0	0	0	0	0	0
3. 25-34	Male	Outreach	1	1	1	1	0	0	0	0	0	0	1	0	0	0	0	0	0	0	0	0	0	0	0	0	0	0	0	0	0	0	0	0
3. 25-34	Male	Outreach	1	0	1	1	0	0	0	0	0	0	0	0	0	0	0	0	0	0	0	0	0	0	0	0	0	0	0	0	0	0	1	0
4. >34	Female	Outreach	1	1	1	1	1	0	0	0	0	0	0	0	0	0	0	0	0	0	0	0	0	0	0	0	0	0	0	0	0	0	1	1
3. 25-34	Male	Outreach	1	1	0	3	0	1	0	0	0	0	1	0	0	0	0	0	0	0	1	0	0	0	0	0	0	0	0	0	0	0	0	0
3. 25-34	Male	Outreach	1	1	1	2	2	1	1	0	0	0	0	0	0	0	0	0	0	0	0	0	0	0	0	0	0	0	0	0	0	0	1	1
4. >34	Male	Outreach	1	1	1	1	1	0	0	0	0	0	0	0	0	0	0	0	0	0	1	1	0	0	0	0	0	0	0	0	0	0	0	0
3. 25-34	Male	Outreach	1	1	1	2	1	1	1	1	0	0	0	0	0	0	0	0	0	0	0	0	0	0	0	0	0	0	0	0	0	0	0	0
2. 15-24	Female	Outreach	1	1	1	3	0	0	0	0	1	0	0	0	0	0	0	0	0	0	0	0	1	0	1	0	0	0	0	0	0	0	0	0
3. 25-34	Male	Outreach	1	1	1	2	1	0	0	0	0	0	1	0	0	0	1	1	0	0	0	0	0	0	0	0	0	0	0	0	0	0	0	0
3. 25-34	Male	Outreach	1	1	1	2	0	1	0	1	0	0	0	0	0	0	0	0	0	0	0	0	0	0	0	0	0	0	0	0	0	0	0	0
4. >34	Male	Outreach	1	1	1	1	1	0	0	0	0	0	0	0	0	0	0	0	0	0	0	0	0	0	0	0	0	0	0	0	0	0	1	1
2. 15-24	Female	Outreach	1	1	1	1	1	0	0	0	0	0	0	0	0	0	0	0	0	0	0	0	0	0	0	0	0	0	0	0	0	0	1	1
4. >34	Male	Outreach	1	1	1	2	2	0	0	0	0	0	1	1	0	0	0	0	0	0	0	0	0	0	0	0	0	0	0	0	0	0	1	1
3. 25-34	Female	Outreach	1	1	1	0	0	0	0	0	0	0	0	0	0	0	0	0	0	0	0	0	0	0	0	0	0	0	0	0	0	0	0	0
3. 25-34	Female	Outreach	1	1	1	2	1	0	0	0	1	1	0	0	0	0	0	0	0	0	0	0	0	0	0	0	0	0	0	0	0	0	1	0
3. 25-34	Female	Outreach	1	1	1	2	2	1	1	0	0	0	0	0	0	0	0	0	1	1	0	0	0	0	0	0	0	0	0	0	0	0	0	0
4. >34	Male	Outreach	1	1	1	1	1	0	0	0	0	0	1	1	0	0	0	0	0	0	0	0	0	0	0	0	0	0	0	0	0	0	0	0
3. 25-34	Male	Outreach	1	1	1	3	3	0	0	0	1	1	1	1	0	0	0	0	0	0	0	0	0	0	1	1	0	0	0	0	0	0	0	0
4. >34	Male	Outreach	1	1	1	1	0	0	0	1	0	0	0	0	0	0	0	0	0	0	0	0	0	0	0	0	0	0	0	0	0	0	0	0
3. 25-34	Female	Outreach	1	0	0	3	0	0	0	1	1	0	0	0	0	0	1	0	0	0	0	0	0	0	0	0	0	0	0	0	0	0	0	0
3. 25-34	Female	Outreach	1	0	1	0	0	0	0	0	0	0	0	0	0	0	0	0	0	0	0	0	0	0	0	0	0	0	0	0	0	0	0	0
4. >34	Male	Outreach	1	1	1	0	0	0	0	0	0	0	0	0	0	0	0	0	0	0	0	0	0	0	0	0	0	0	0	0	0	0	0	0
3. 25-34	Male	Outreach	1	1	1	1	1	0	0	0	0	0	0	0	0	0	0	0	0	0	0	0	0	0	0	0	0	0	0	0	0	0	1	1
3. 25-34	Female	Outreach	1	1	1	4	4	1	1	0	1	1	1	1	0	0	0	0	0	0	1	1	0	0	0	0	0	0	0	0	0	0	0	0
4. >34	Female	Outreach	1	1	1	2	2	0	0	0	0	0	1	1	0	0	0	0	0	0	1	1	0	0	0	0	0	0	0	0	0	0	0	0
2. 15-24	Female	Outreach	1	0	1	1	0	0	0	1	0	0	0	0	0	0	0	0	0	0	0	0	0	0	0	0	0	0	0	0	0	0	0	0
4. >34	Male	Outreach	1	1	1	0	0	0	0	0	0	0	0	0	0	0	0	0	0	0	0	0	0	0	0	0	0	0	0	0	0	0	0	0
4. >34	Male	Outreach	1	1	1	3	3	1	1	0	0	0	1	1	0	0	0	0	0	0	1	1	0	0	0	0	0	0	0	0	0	0	0	0
3. 25-34	Male	Outreach	1	1	1	1	1	1	1	0	0	0	0	0	0	0	0	0	0	0	0	0	0	0	0	0	0	0	0	0	0	0	0	0
3. 25-34	Male	Outreach	1	1	1	3	0	0	0	0	1	0	0	0	0	0	0	0	1	0	0	0	0	0	0	0	0	0	0	0	0	0	1	0
3. 25-34	Male	Outreach	1	1	1	1	0	0	0	0	0	0	1	0	0	0	0	0	0	0	0	0	0	0	0	0	0	0	0	0	0	0	0	0
4. >34	Female	Outreach	1	1	1	0	0	0	0	0	0	0	0	0	0	0	0	0	0	0	0	0	0	0	0	0	0	0	0	0	0	0	0	0
3. 25-34	Male	Outreach	1	1	1	3	3	1	1	0	0	0	0	0	0	0	0	0	1	1	1	1	0	0	0	0	0	0	0	0	0	0	0	0
3. 25-34	Male	Outreach	1	1	1	1	1	0	0	0	0	0	0	0	0	0	0	0	0	0	0	0	0	0	0	0	0	0	0	0	0	0	1	1
4. >34	Male	Outreach	1	1	1	3	0	1	0	0	0	0	1	0	0	0	0	0	0	0	1	0	0	0	0	0	0	0	0	0	0	0	0	0
3. 25-34	Male	Outreach	1	1	1	1	0	0	0	0	0	0	0	0	0	0	1	0	0	0	0	0	0	0	0	0	0	0	0	0	0	0	0	0
3. 25-34	Female	Outreach	1	0	1	2	0	1	0	0	0	0	1	0	0	0	0	0	0	0	0	0	0	0	0	0	0	0	0	0	0	0	0	0
2. 15-24	Female	Outreach	1	1	1	1	0	0	0	0	0	0	0	0	0	0	0	0	0	0	0	0	0	0	0	0	0	0	0	0	0	0	1	0
3. 25-34	Male	Outreach	1	1	1	3	3	1	1	0	0	0	1	1	0	0	0	0	0	0	1	1	0	0	0	0	0	0	0	0	0	0	0	0
4. >34	Male	Outreach	1	1	1	1	1	0	0	0	0	0	0	0	0	0	0	0	0	0	0	0	0	0	0	0	0	0	0	0	0	0	1	1
4. >34	Male	Outreach	1	1	1	2	2	1	1	0	0	0	1	1	0	0	0	0	0	0	0	0	0	0	0	0	0	0	0	0	0	0	0	0
4. >34	Male	Outreach	1	1	1	4	1	1	1	0	0	0	1	0	0	0	0	0	0	0	1	0	0	0	0	0	0	0	0	0	0	0	1	0
3. 25-34	Female	Outreach	1	1	1	1	0	0	0	0	0	0	0	0	0	0	0	0	0	0	0	0	0	0	0	0	0	0	0	0	0	0	1	0
2. 15-24	Female	Outreach	1	1	1	1	1	0	0	0	0	0	0	0	0	0	0	0	0	0	0	0	1	1	0	0	0	0	0	0	0	0	0	0
4. >34	Male	Outreach	1	1	1	4	2	1	1	1	0	0	0	0	0	0	0	0	0	0	0	0	0	0	0	0	0	0	0	0	1	1	1	0
4. >34	Male	Outreach	1	1	1	2	1	0	0	0	0	0	0	0	0	0	0	0	0	0	0	0	0	0	1	1	0	0	0	0	0	0	1	0
4. >34	Male	Outreach	1	0	1	0	0	0	0	0	0	0	0	0	0	0	0	0	0	0	0	0	0	0	0	0	0	0	0	0	0	0	0	0
3. 25-34	Male	Outreach	1	1	1	1	1	0	0	0	0	0	0	0	0	0	0	0	0	0	0	0	0	0	0	0	0	0	0	0	0	0	1	1
4. >34	Male	Outreach	1	1	1	1	1	0	0	0	0	0	0	0	0	0	0	0	0	0	0	0	0	0	0	0	0	0	0	0	0	0	1	1
3. 25-34	Male	Outreach	1	1	1	5	2	1	1	0	0	0	1	1	1	0	0	0	0	0	0	0	1	0	0	0	1	0	0	0	0	0	0	0
3. 25-34	Male	Outreach	1	1	1	1	1	0	0	0	0	0	0	0	0	0	0	0	0	0	0	0	0	0	0	0	0	0	0	0	0	0	1	1
4. >34	Female	Outreach	1	1	1	0	0	0	0	0	0	0	0	0	0	0	0	0	0	0	0	0	0	0	0	0	0	0	0	0	0	0	0	0
3. 25-34	Female	Outreach	1	1	1	0	0	0	0	0	0	0	0	0	0	0	0	0	0	0	0	0	0	0	0	0	0	0	0	0	0	0	0	0
3. 25-34	Male	Outreach	1	1	1	3	3	1	1	0	1	1	1	1	0	0	0	0	0	0	0	0	0	0	0	0	0	0	0	0	0	0	0	0
4. >34	Male	Outreach	1	0	0	2	0	0	0	1	0	0	0	0	0	0	0	0	0	0	0	0	0	0	0	0	0	0	0	0	0	0	1	0
3. 25-34	Female	Outreach	1	1	1	3	0	1	0	0	1	0	0	0	0	0	0	0	0	0	1	0	0	0	0	0	0	0	0	0	0	0	0	0
2. 15-24	Female	Outreach	1	1	1	0	0	0	0	0	0	0	0	0	0	0	0	0	0	0	0	0	0	0	0	0	0	0	0	0	0	0	0	0
3. 25-34	Male	Outreach	1	0	1	1	1	0	0	0	0	0	0	0	0	0	0	0	0	0	1	1	0	0	0	0	0	0	0	0	0	0	0	0
4. >34	Male	Outreach	1	1	1	0	0	0	0	0	0	0	0	0	0	0	0	0	0	0	0	0	0	0	0	0	0	0	0	0	0	0	0	0
2. 15-24	Female	Outreach	1	1	1	2	0	1	0	0	0	0	0	0	0	0	0	0	0	0	1	0	0	0	0	0	0	0	0	0	0	0	0	0
4. >34	Female	Outreach	1	1	1	2	2	1	1	0	0	0	0	0	0	0	0	0	0	0	0	0	1	1	0	0	0	0	0	0	0	0	0	0
3. 25-34	Male	Outreach	1	1	1	2	2	1	1	0	0	0	0	0	0	0	0	0	0	0	1	1	0	0	0	0	0	0	0	0	0	0	0	0
3. 25-34	Male	Outreach	1	1	1	1	1	0	0	0	0	0	1	1	0	0	0	0	0	0	0	0	0	0	0	0	0	0	0	0	0	0	0	0
3. 25-34	Male	Outreach	1	1	1	1	0	0	0	0	0	0	0	0	0	0	0	0	0	0	0	0	0	0	0	0	0	0	1	0	0	0	0	0
3. 25-34	Male	Outreach	1	1	1	4	0	1	0	0	1	0	0	0	1	0	0	0	0	0	0	0	1	0	0	0	0	0	0	0	0	0	0	0
3. 25-34	Female	Outreach	1	1	1	1	0	0	0	1	0	0	0	0	0	0	0	0	0	0	0	0	0	0	0	0	0	0	0	0	0	0	0	0
4. >34	Male	Outreach	1	0	1	0	0	0	0	0	0	0	0	0	0	0	0	0	0	0	0	0	0	0	0	0	0	0	0	0	0	0	0	0
3. 25-34	Male	Outreach	1	1	1	3	3	1	1	0	1	1	1	1	0	0	0	0	0	0	0	0	0	0	0	0	0	0	0	0	0	0	0	0
3. 25-34	Male	Outreach	1	1	1	0	0	0	0	0	0	0	0	0	0	0	0	0	0	0	0	0	0	0	0	0	0	0	0	0	0	0	0	0
3. 25-34	Male	Outreach	1	1	1	4	4	1	1	0	1	1	1	1	0	0	0	0	0	0	1	1	0	0	0	0	0	0	0	0	0	0	0	0
4. >34	Male	Outreach	1	1	1	3	2	1	1	1	0	0	1	1	0	0	0	0	0	0	0	0	0	0	0	0	0	0	0	0	0	0	0	0
3. 25-34	Male	Outreach	1	1	1	1	0	0	0	1	0	0	0	0	0	0	0	0	0	0	0	0	0	0	0	0	0	0	0	0	0	0	0	0
3. 25-34	Male	Outreach	1	0	1	0	0	0	0	0	0	0	0	0	0	0	0	0	0	0	0	0	0	0	0	0	0	0	0	0	0	0	0	0
3. 25-34	Male	Outreach	1	1	1	0	0	0	0	0	0	0	0	0	0	0	0	0	0	0	0	0	0	0	0	0	0	0	0	0	0	0	0	0
4. >34	Female	Outreach	1	1	1	0	0	0	0	0	0	0	0	0	0	0	0	0	0	0	0	0	0	0	0	0	0	0	0	0	0	0	0	0
3. 25-34	Male	Outreach	1	1	1	1	0	0	0	0	0	0	1	0	0	0	0	0	0	0	0	0	0	0	0	0	0	0	0	0	0	0	0	0
3. 25-34	Male	Outreach	1	1	1	1	1	1	1	0	0	0	0	0	0	0	0	0	0	0	0	0	0	0	0	0	0	0	0	0	0	0	0	0
2. 15-24	Male	Outreach	1	1	1	3	2	0	0	1	0	0	0	0	0	0	1	1	0	0	0	0	0	0	0	0	0	0	0	0	0	0	1	1
4. >34	Female	Outreach	1	1	1	1	1	1	1	0	0	0	0	0	0	0	0	0	0	0	0	0	0	0	0	0	0	0	0	0	0	0	0	0
3. 25-34	Male	Outreach	1	1	1	0	0	0	0	0	0	0	0	0	0	0	0	0	0	0	0	0	0	0	0	0	0	0	0	0	0	0	0	0
3. 25-34	Male	Outreach	1	1	1	6	2	1	1	0	1	1	1	0	0	0	0	0	0	0	0	0	0	0	1	0	0	0	1	0	1	0	0	0
3. 25-34	Male	Outreach	1	1	1	1	1	0	0	0	0	0	1	1	0	0	0	0	0	0	0	0	0	0	0	0	0	0	0	0	0	0	0	0
3. 25-34	Female	Outreach	1	1	1	4	2	0	0	1	1	1	0	0	0	0	1	1	0	0	0	0	0	0	0	0	0	0	0	0	0	0	1	0
3. 25-34	Male	Outreach	1	1	1	2	2	0	0	0	0	0	0	0	0	0	0	0	0	0	0	0	0	0	1	1	1	1	0	0	0	0	0	0
3. 25-34	Female	Outreach	1	1	1	0	0	0	0	0	0	0	0	0	0	0	0	0	0	0	0	0	0	0	0	0	0	0	0	0	0	0	0	0
2. 15-24	Male	Outreach	1	1	0	0	0	0	0	0	0	0	0	0	0	0	0	0	0	0	0	0	0	0	0	0	0	0	0	0	0	0	0	0
3. 25-34	Male	Outreach	1	1	1	1	0	0	0	1	0	0	0	0	0	0	0	0	0	0	0	0	0	0	0	0	0	0	0	0	0	0	0	0
3. 25-34	Male	Outreach	1	1	1	1	0	0	0	1	0	0	0	0	0	0	0	0	0	0	0	0	0	0	0	0	0	0	0	0	0	0	0	0
4. >34	Female	Outreach	1	1	1	2	2	0	0	0	0	0	1	1	0	0	0	0	0	0	0	0	0	0	1	1	0	0	0	0	0	0	0	0
4. >34	Female	Outreach	1	1	1	1	1	0	0	0	0	0	1	1	0	0	0	0	0	0	0	0	0	0	0	0	0	0	0	0	0	0	0	0
4. >34	Female	Outreach	1	1	1	2	2	1	1	0	0	0	0	0	0	0	0	0	0	0	0	0	0	0	0	0	0	0	0	0	0	0	1	1
4. >34	Male	Outreach	1	1	1	1	0	0	0	1	0	0	0	0	0	0	0	0	0	0	0	0	0	0	0	0	0	0	0	0	0	0	0	0
3. 25-34	Male	Outreach	1	0	1	1	0	0	0	1	0	0	0	0	0	0	0	0	0	0	0	0	0	0	0	0	0	0	0	0	0	0	0	0
3. 25-34	Female	Outreach	1	1	1	4	4	0	0	0	1	1	0	0	0	0	1	1	1	1	0	0	1	1	0	0	0	0	0	0	0	0	0	0
4. >34	Female	Outreach	1	1	1	2	2	0	0	0	0	0	1	1	0	0	0	0	0	0	0	0	0	0	0	0	0	0	0	0	0	0	1	1
3. 25-34	Male	Outreach	1	1	1	3	3	1	1	0	1	1	0	0	1	1	0	0	0	0	0	0	0	0	0	0	0	0	0	0	0	0	0	0
3. 25-34	Male	Outreach	1	0	1	4	0	1	0	1	0	0	1	0	1	0	0	0	0	0	0	0	0	0	0	0	0	0	0	0	0	0	0	0
4. >34	Male	Outreach	0	0	0	1	0	0	0	1	0	0	0	0	0	0	0	0	0	0	0	0	0	0	0	0	0	0	0	0	0	0	0	0
4. >34	Male	Outreach	1	1	1	2	1	0	0	0	0	0	1	0	0	0	0	0	0	0	0	0	0	0	1	1	0	0	0	0	0	0	0	0
4. >34	Male	Outreach	1	1	0	1	0	0	0	1	0	0	0	0	0	0	0	0	0	0	0	0	0	0	0	0	0	0	0	0	0	0	0	0
2. 15-24	Female	Outreach	1	1	1	2	2	0	0	0	0	0	0	0	0	0	0	0	1	1	0	0	0	0	0	0	0	0	0	0	0	0	1	1
3. 25-34	Male	Outreach	1	1	1	4	4	1	1	0	0	0	0	0	1	1	0	0	1	1	0	0	0	0	0	0	1	1	0	0	0	0	0	0
4. >34	Female	Outreach	1	1	1	3	2	1	1	0	0	0	1	0	0	0	0	0	0	0	0	0	0	0	1	1	0	0	0	0	0	0	0	0
4. >34	Female	Outreach	1	1	1	1	1	0	0	0	0	0	0	0	0	0	0	0	0	0	0	0	0	0	0	0	0	0	0	0	0	0	1	1
4. >34	Male	Outreach	1	1	1	1	1	0	0	0	0	0	0	0	0	0	0	0	0	0	0	0	0	0	0	0	0	0	0	0	0	0	1	1
4. >34	Male	Outreach	1	1	1	1	1	1	1	0	0	0	0	0	0	0	0	0	0	0	0	0	0	0	0	0	0	0	0	0	0	0	0	0
4. >34	Male	Outreach	1	1	1	0	0	0	0	0	0	0	0	0	0	0	0	0	0	0	0	0	0	0	0	0	0	0	0	0	0	0	0	0
3. 25-34	Male	Outreach	1	1	1	2	2	1	1	0	0	0	0	0	0	0	0	0	0	0	0	0	0	0	0	0	1	1	0	0	0	0	0	0
3. 25-34	Male	Outreach	1	1	1	2	1	0	0	1	0	0	0	0	0	0	0	0	0	0	0	0	0	0	0	0	0	0	0	0	0	0	1	1
3. 25-34	Male	Outreach	1	1	1	1	1	0	0	0	0	0	0	0	0	0	0	0	0	0	0	0	0	0	0	0	0	0	0	0	0	0	1	1
4. >34	Female	Outreach	1	1	1	1	1	0	0	0	0	0	0	0	0	0	0	0	0	0	0	0	0	0	0	0	0	0	0	0	0	0	1	1
3. 25-34	Male	Outreach	1	1	1	1	0	1	0	0	0	0	0	0	0	0	0	0	0	0	0	0	0	0	0	0	0	0	0	0	0	0	0	0
3. 25-34	Male	Outreach	1	1	1	3	3	0	0	0	1	1	0	0	0	0	0	0	0	0	0	0	1	1	0	0	0	0	0	0	0	0	1	1
2. 15-24	Male	Outreach	1	1	1	1	1	0	0	0	0	0	0	0	0	0	0	0	0	0	0	0	0	0	0	0	0	0	0	0	0	0	1	1
4. >34	Male	Outreach	1	1	1	2	2	1	1	0	0	0	1	1	0	0	0	0	0	0	0	0	0	0	0	0	0	0	0	0	0	0	0	0
4. >34	Male	Outreach	1	1	1	6	0	1	0	0	0	0	1	0	0	0	1	0	0	0	1	0	1	0	0	0	0	0	0	0	0	0	1	0
3. 25-34	Male	Outreach	1	1	1	2	2	1	1	0	0	0	1	1	0	0	0	0	0	0	0	0	0	0	0	0	0	0	0	0	0	0	0	0
3. 25-34	Male	Outreach	1	1	1	1	1	0	0	0	0	0	0	0	0	0	0	0	0	0	0	0	0	0	0	0	0	0	0	0	0	0	1	1
4. >34	Male	Outreach	1	1	1	2	2	1	1	0	0	0	0	0	0	0	0	0	0	0	0	0	0	0	0	0	1	1	0	0	0	0	0	0
4. >34	Male	Outreach	1	1	1	1	1	0	0	0	0	0	0	0	0	0	0	0	0	0	1	1	0	0	0	0	0	0	0	0	0	0	0	0
4. >34	Male	Outreach	1	1	1	1	1	0	0	0	0	0	0	0	0	0	0	0	0	0	0	0	0	0	0	0	0	0	0	0	0	0	1	1
4. >34	Female	Outreach	1	1	1	1	0	0	0	0	0	0	1	0	0	0	0	0	0	0	0	0	0	0	0	0	0	0	0	0	0	0	0	0
3. 25-34	Male	Outreach	1	0	1	2	0	1	0	0	0	0	0	0	0	0	0	0	0	0	0	0	0	0	0	0	0	0	0	0	0	0	1	0
4. >34	Male	Outreach	1	1	1	1	1	0	0	0	0	0	0	0	0	0	0	0	1	1	0	0	0	0	0	0	0	0	0	0	0	0	0	0
2. 15-24	Male	Outreach	1	1	1	0	0	0	0	0	0	0	0	0	0	0	0	0	0	0	0	0	0	0	0	0	0	0	0	0	0	0	0	0
4. >34	Male	Outreach	1	1	1	3	3	0	0	0	0	0	1	1	1	1	0	0	0	0	0	0	1	1	0	0	0	0	0	0	0	0	0	0
4. >34	Male	Outreach	1	1	1	3	3	1	1	0	0	0	1	1	0	0	0	0	0	0	1	1	0	0	0	0	0	0	0	0	0	0	0	0
2. 15-24	Female	Outreach	1	1	1	5	4	1	1	0	0	0	0	0	1	1	0	0	1	1	1	1	0	0	1	0	0	0	0	0	0	0	0	0
4. >34	Female	Outreach	1	1	1	4	4	0	0	0	1	1	1	1	0	0	0	0	0	0	0	0	0	0	1	1	1	1	0	0	0	0	0	0
4. >34	Male	Outreach	1	1	1	0	0	0	0	0	0	0	0	0	0	0	0	0	0	0	0	0	0	0	0	0	0	0	0	0	0	0	0	0
3. 25-34	Male	Outreach	1	1	1	2	2	0	0	0	0	0	0	0	0	0	0	0	0	0	1	1	0	0	0	0	0	0	0	0	0	0	1	1
4. >34	Male	Outreach	1	1	1	0	0	0	0	0	0	0	0	0	0	0	0	0	0	0	0	0	0	0	0	0	0	0	0	0	0	0	0	0
4. >34	Female	Outreach	1	1	1	5	5	1	1	0	1	1	1	1	0	0	1	1	0	0	0	0	1	1	0	0	0	0	0	0	0	0	0	0
4. >34	Female	Outreach	1	1	1	1	1	0	0	0	0	0	0	0	0	0	0	0	0	0	1	1	0	0	0	0	0	0	0	0	0	0	0	0
2. 15-24	Female	Outreach	1	1	1	0	0	0	0	0	0	0	0	0	0	0	0	0	0	0	0	0	0	0	0	0	0	0	0	0	0	0	0	0
4. >34	Male	Outreach	1	1	1	2	2	0	0	0	0	0	1	1	0	0	0	0	0	0	1	1	0	0	0	0	0	0	0	0	0	0	0	0
2. 15-24	Female	Outreach	1	1	1	0	0	0	0	0	0	0	0	0	0	0	0	0	0	0	0	0	0	0	0	0	0	0	0	0	0	0	0	0
3. 25-34	Female	Outreach	1	1	1	3	2	1	1	1	0	0	0	0	1	1	0	0	0	0	0	0	0	0	0	0	0	0	0	0	0	0	0	0
3. 25-34	Male	Outreach	1	1	1	2	2	0	0	0	1	1	0	0	0	0	1	1	0	0	0	0	0	0	0	0	0	0	0	0	0	0	0	0
3. 25-34	Male	Outreach	1	1	0	1	0	1	0	0	0	0	0	0	0	0	0	0	0	0	0	0	0	0	0	0	0	0	0	0	0	0	0	0
4. >34	Male	Outreach	1	1	1	2	2	0	0	0	0	0	1	1	0	0	0	0	0	0	1	1	0	0	0	0	0	0	0	0	0	0	0	0
4. >34	Male	Outreach	1	1	1	3	3	0	0	0	0	0	1	1	1	1	0	0	0	0	0	0	1	1	0	0	0	0	0	0	0	0	0	0
3. 25-34	Female	Outreach	1	1	1	2	2	0	0	0	0	0	0	0	0	0	0	0	1	1	0	0	0	0	0	0	0	0	0	0	0	0	1	1
3. 25-34	Female	Outreach	1	1	1	3	0	1	0	1	0	0	0	0	1	0	0	0	0	0	0	0	0	0	0	0	0	0	0	0	0	0	0	0
2. 15-24	Female	Outreach	1	1	1	3	3	1	1	0	0	0	0	0	0	0	0	0	0	0	0	0	1	1	1	1	0	0	0	0	0	0	0	0
3. 25-34	Male	Outreach	1	1	1	1	0	0	0	1	0	0	0	0	0	0	0	0	0	0	0	0	0	0	0	0	0	0	0	0	0	0	0	0
2. 15-24	Male	Outreach	1	1	1	1	1	0	0	0	0	0	0	0	0	0	0	0	0	0	0	0	0	0	0	0	0	0	0	0	0	0	1	1
3. 25-34	Male	Outreach	1	1	1	3	3	1	1	0	0	0	0	0	0	0	0	0	0	0	0	0	0	0	1	1	0	0	1	1	0	0	0	0
3. 25-34	Male	Outreach	1	1	1	2	2	1	1	0	0	0	1	1	0	0	0	0	0	0	0	0	0	0	0	0	0	0	0	0	0	0	0	0
4. >34	Female	Outreach	1	1	1	1	1	1	1	0	0	0	0	0	0	0	0	0	0	0	0	0	0	0	0	0	0	0	0	0	0	0	0	0
2. 15-24	Male	Outreach	1	1	1	4	4	1	1	0	1	1	0	0	0	0	1	1	0	0	1	1	0	0	0	0	0	0	0	0	0	0	0	0
4. >34	Female	Outreach	1	1	1	0	0	0	0	0	0	0	0	0	0	0	0	0	0	0	0	0	0	0	0	0	0	0	0	0	0	0	0	0
3. 25-34	Female	Outreach	1	1	1	1	1	0	0	0	0	0	1	1	0	0	0	0	0	0	0	0	0	0	0	0	0	0	0	0	0	0	0	0
2. 15-24	Male	Outreach	1	1	1	0	0	0	0	0	0	0	0	0	0	0	0	0	0	0	0	0	0	0	0	0	0	0	0	0	0	0	0	0
4. >34	Male	Outreach	1	0	1	3	2	0	0	0	0	0	0	0	1	1	0	0	0	0	0	0	0	0	1	1	0	0	0	0	0	0	1	0
3. 25-34	Female	Outreach	1	1	1	2	2	0	0	0	0	0	0	0	0	0	0	0	0	0	1	1	0	0	0	0	0	0	0	0	0	0	1	1
4. >34	Female	Outreach	1	1	1	1	1	0	0	0	0	0	0	0	1	1	0	0	0	0	0	0	0	0	0	0	0	0	0	0	0	0	0	0
3. 25-34	Female	Outreach	1	1	1	3	3	1	1	0	0	0	0	0	0	0	1	1	0	0	0	0	0	0	1	1	0	0	0	0	0	0	0	0
3. 25-34	Male	Outreach	1	1	1	1	1	0	0	0	0	0	0	0	1	1	0	0	0	0	0	0	0	0	0	0	0	0	0	0	0	0	0	0
3. 25-34	Male	Outreach	1	1	1	3	3	1	1	0	0	0	0	0	1	1	0	0	0	0	0	0	0	0	0	0	1	1	0	0	0	0	0	0
4. >34	Male	Outreach	1	1	1	0	0	0	0	0	0	0	0	0	0	0	0	0	0	0	0	0	0	0	0	0	0	0	0	0	0	0	0	0
4. >34	Male	Outreach	1	1	1	1	1	1	1	0	0	0	0	0	0	0	0	0	0	0	0	0	0	0	0	0	0	0	0	0	0	0	0	0
3. 25-34	Female	Outreach	1	1	1	0	0	0	0	0	0	0	0	0	0	0	0	0	0	0	0	0	0	0	0	0	0	0	0	0	0	0	0	0
3. 25-34	Male	Outreach	1	1	1	2	1	1	1	0	0	0	1	0	0	0	0	0	0	0	0	0	0	0	0	0	0	0	0	0	0	0	0	0
3. 25-34	Male	Outreach	1	1	1	0	0	0	0	0	0	0	0	0	0	0	0	0	0	0	0	0	0	0	0	0	0	0	0	0	0	0	0	0
4. >34	Male	Outreach	1	1	1	0	0	0	0	0	0	0	0	0	0	0	0	0	0	0	0	0	0	0	0	0	0	0	0	0	0	0	0	0
4. >34	Male	Outreach	1	1	1	1	1	1	1	0	0	0	0	0	0	0	0	0	0	0	0	0	0	0	0	0	0	0	0	0	0	0	0	0
3. 25-34	Female	Outreach	1	1	1	1	0	0	0	0	0	0	0	0	0	0	0	0	0	0	0	0	0	0	0	0	0	0	0	0	0	0	1	0
4. >34	Male	Outreach	1	1	1	1	0	0	0	1	0	0	0	0	0	0	0	0	0	0	0	0	0	0	0	0	0	0	0	0	0	0	0	0
3. 25-34	Male	Outreach	1	1	1	4	4	0	0	0	1	1	1	1	0	0	1	1	0	0	0	0	0	0	0	0	0	0	1	1	0	0	0	0
4. >34	Female	Outreach	1	1	1	2	2	0	0	0	0	0	0	0	1	1	0	0	0	0	0	0	0	0	0	0	0	0	0	0	1	1	0	0
4. >34	Male	Outreach	1	1	1	2	0	0	0	0	1	0	0	0	0	0	1	0	0	0	0	0	0	0	0	0	0	0	0	0	0	0	0	0
2. 15-24	Female	Outreach	1	1	1	2	2	0	0	0	0	0	0	0	0	0	1	1	0	0	0	0	0	0	0	0	0	0	0	0	0	0	1	1
2. 15-24	Male	Outreach	1	1	1	3	1	1	1	0	1	0	0	0	0	0	1	0	0	0	0	0	0	0	0	0	0	0	0	0	0	0	0	0
3. 25-34	Male	Outreach	1	1	1	1	0	0	0	0	0	0	0	0	0	0	0	0	0	0	1	0	0	0	0	0	0	0	0	0	0	0	0	0
4. >34	Male	Outreach	1	1	1	2	1	1	1	0	0	0	0	0	0	0	0	0	0	0	1	0	0	0	0	0	0	0	0	0	0	0	0	0
4. >34	Male	Outreach	1	1	1	2	0	0	0	0	1	0	0	0	0	0	1	0	0	0	0	0	0	0	0	0	0	0	0	0	0	0	0	0
4. >34	Male	Outreach	1	1	1	2	1	1	1	1	0	0	0	0	0	0	0	0	0	0	0	0	0	0	0	0	0	0	0	0	0	0	0	0
3. 25-34	Female	Outreach	1	1	1	1	1	0	0	0	0	0	0	0	0	0	0	0	0	0	0	0	0	0	0	0	0	0	0	0	0	0	1	1
3. 25-34	Male	Outreach	1	1	1	1	1	1	1	0	0	0	0	0	0	0	0	0	0	0	0	0	0	0	0	0	0	0	0	0	0	0	0	0
3. 25-34	Male	Outreach	1	1	1	4	2	1	1	0	1	0	1	1	0	0	1	0	0	0	0	0	0	0	0	0	0	0	0	0	0	0	0	0
3. 25-34	Male	Outreach	1	1	1	2	2	0	0	0	0	0	1	1	0	0	0	0	0	0	0	0	0	0	0	0	0	0	0	0	0	0	1	1
2. 15-24	Male	Outreach	1	1	1	1	1	0	0	0	0	0	0	0	0	0	0	0	0	0	0	0	0	0	0	0	0	0	0	0	0	0	1	1
3. 25-34	Male	Outreach	1	1	1	1	0	0	0	0	0	0	1	0	0	0	0	0	0	0	0	0	0	0	0	0	0	0	0	0	0	0	0	0
3. 25-34	Female	Outreach	1	0	1	7	3	1	1	1	1	0	0	0	0	0	1	0	0	0	0	0	0	0	1	1	0	0	0	0	1	0	1	1
4. >34	Male	Outreach	1	1	1	2	1	0	0	0	0	0	1	0	0	0	0	0	0	0	0	0	0	0	0	0	0	0	0	0	0	0	1	1
3. 25-34	Male	Outreach	1	1	1	1	1	0	0	0	0	0	0	0	0	0	0	0	0	0	1	1	0	0	0	0	0	0	0	0	0	0	0	0
2. 15-24	Male	Outreach	1	1	1	3	1	0	0	0	1	0	0	0	0	0	1	0	0	0	0	0	0	0	0	0	0	0	0	0	0	0	1	1
4. >34	Male	Outreach	1	1	1	5	4	1	1	0	1	1	0	0	1	1	1	1	0	0	0	0	0	0	0	0	0	0	0	0	0	0	1	0
3. 25-34	Male	Outreach	1	1	1	2	1	1	1	0	0	0	0	0	1	0	0	0	0	0	0	0	0	0	0	0	0	0	0	0	0	0	0	0
3. 25-34	Female	Outreach	1	1	1	3	2	1	1	1	0	0	0	0	0	0	0	0	0	0	0	0	0	0	0	0	0	0	0	0	0	0	1	1
4. >34	Male	Outreach	1	1	1	2	2	0	0	0	0	0	0	0	0	0	0	0	0	0	1	1	0	0	0	0	0	0	0	0	0	0	1	1
3. 25-34	Male	Outreach	1	0	1	3	0	1	0	1	0	0	0	0	0	0	0	0	1	0	0	0	0	0	0	0	0	0	0	0	0	0	0	0
4. >34	Male	Outreach	1	1	1	0	0	0	0	0	0	0	0	0	0	0	0	0	0	0	0	0	0	0	0	0	0	0	0	0	0	0	0	0
3. 25-34	Female	Outreach	1	1	1	3	2	0	0	1	0	0	0	0	0	0	1	1	0	0	0	0	0	0	0	0	0	0	0	0	0	0	1	1
4. >34	Male	Outreach	1	1	1	4	4	1	1	0	0	0	1	1	0	0	1	1	0	0	0	0	0	0	0	0	0	0	1	1	0	0	0	0
4. >34	Male	Outreach	1	1	1	1	1	0	0	0	1	1	0	0	0	0	0	0	0	0	0	0	0	0	0	0	0	0	0	0	0	0	0	0
4. >34	Male	Outreach	1	1	1	3	3	1	1	0	1	1	1	1	0	0	0	0	0	0	0	0	0	0	0	0	0	0	0	0	0	0	0	0
4. >34	Male	Outreach	1	1	1	1	1	1	1	0	0	0	0	0	0	0	0	0	0	0	0	0	0	0	0	0	0	0	0	0	0	0	0	0
4. >34	Male	Outreach	1	1	1	1	1	0	0	0	0	0	0	0	0	0	0	0	1	1	0	0	0	0	0	0	0	0	0	0	0	0	0	0
3. 25-34	Male	Outreach	1	1	1	0	0	0	0	0	0	0	0	0	0	0	0	0	0	0	0	0	0	0	0	0	0	0	0	0	0	0	0	0
3. 25-34	Female	Outreach	1	1	1	1	1	0	0	0	0	0	0	0	0	0	1	1	0	0	0	0	0	0	0	0	0	0	0	0	0	0	0	0
3. 25-34	Female	Outreach	1	1	1	3	0	0	0	1	1	0	0	0	0	0	0	0	0	0	0	0	0	0	0	0	0	0	0	0	0	0	1	0
4. >34	Female	Outreach	1	1	1	1	1	0	0	0	0	0	0	0	0	0	0	0	0	0	0	0	0	0	0	0	0	0	0	0	0	0	1	1
4. >34	Male	Outreach	1	0	1	2	2	1	1	0	0	0	1	1	0	0	0	0	0	0	0	0	0	0	0	0	0	0	0	0	0	0	0	0
4. >34	Male	Outreach	1	1	0	5	5	0	0	0	0	0	1	1	0	0	0	0	1	1	0	0	0	0	1	1	1	1	0	0	0	0	1	1
4. >34	Male	Outreach	1	1	1	1	1	0	0	0	0	0	0	0	0	0	0	0	1	1	0	0	0	0	0	0	0	0	0	0	0	0	0	0
3. 25-34	Female	Outreach	1	1	1	5	3	1	0	0	0	0	1	0	1	1	1	1	1	1	0	0	0	0	0	0	0	0	0	0	0	0	0	0
4. >34	Male	Outreach	1	1	0	3	0	1	0	1	0	0	1	0	0	0	0	0	0	0	0	0	0	0	0	0	0	0	0	0	0	0	0	0
2. 15-24	Male	Outreach	1	1	0	3	1	0	0	0	1	0	0	0	0	0	1	0	0	0	1	1	0	0	0	0	0	0	0	0	0	0	0	0
4. >34	Male	Outreach	1	1	1	2	2	1	1	0	0	0	0	0	0	0	1	1	0	0	0	0	0	0	0	0	0	0	0	0	0	0	0	0
2. 15-24	Female	Outreach	1	1	1	5	3	1	0	0	0	0	0	0	1	0	1	1	1	1	1	1	0	0	0	0	0	0	0	0	0	0	0	0
3. 25-34	Female	Outreach	0	0	1	2	0	0	0	0	1	0	0	0	0	0	1	0	0	0	0	0	0	0	0	0	0	0	0	0	0	0	0	0
3. 25-34	Male	Outreach	0	1	0	5	0	1	0	1	1	0	1	0	0	0	1	0	0	0	0	0	0	0	0	0	0	0	0	0	0	0	0	0
4. >34	Male	Outreach	0	1	1	3	1	0	0	0	1	1	0	0	0	0	0	0	1	0	0	0	0	0	0	0	0	0	0	0	1	0	0	0
4. >34	Male	Outreach	1	1	1	2	0	0	0	1	0	0	1	0	0	0	0	0	0	0	0	0	0	0	0	0	0	0	0	0	0	0	0	0
3. 25-34	Male	Outreach	1	1	1	3	3	1	1	0	0	0	0	0	1	1	0	0	0	0	0	0	0	0	0	0	1	1	0	0	0	0	0	0
3. 25-34	Female	Outreach	0	1	0	5	0	1	0	1	1	0	0	0	1	0	0	0	0	0	0	0	1	0	0	0	0	0	0	0	0	0	0	0
2. 15-24	Male	Outreach	0	1	0	10	0	1	0	1	1	0	0	0	1	0	0	0	1	0	1	0	1	0	1	0	1	0	0	0	0	0	1	0
3. 25-34	Male	Outreach	0	1	1	6	0	1	0	0	0	0	0	0	1	0	0	0	1	0	0	0	1	0	0	0	1	0	1	0	0	0	0	0
4. >34	Female	Outreach	1	1	1	2	0	0	0	0	0	0	0	0	0	0	0	0	1	0	1	0	0	0	0	0	0	0	0	0	0	0	0	0
4. >34	Male	Outreach	0	0	1	5	0	1	0	0	0	0	1	0	1	0	0	0	1	0	0	0	1	0	0	0	0	0	0	0	0	0	0	0
3. 25-34	Female	Outreach	0	1	0	3	0	0	0	1	1	0	0	0	0	0	0	0	0	0	0	0	0	0	0	0	1	0	0	0	0	0	0	0
3. 25-34	Male	Outreach	1	1	0	1	0	0	0	0	0	0	0	0	0	0	1	0	0	0	0	0	0	0	0	0	0	0	0	0	0	0	0	0
3. 25-34	Female	Outreach	1	1	1	7	7	1	1	0	1	1	0	0	1	1	1	1	0	0	0	0	1	1	1	1	1	1	0	0	0	0	0	0
3. 25-34	Male	Outreach	0	1	1	7	0	1	0	1	1	0	1	0	1	0	0	0	0	0	1	0	1	0	0	0	0	0	0	0	0	0	0	0
3. 25-34	Male	Outreach	1	0	0	2	2	1	1	0	0	0	0	0	1	1	0	0	0	0	0	0	0	0	0	0	0	0	0	0	0	0	0	0
2. 15-24	Female	Outreach	1	1	0	1	0	0	0	0	0	0	1	0	0	0	0	0	0	0	0	0	0	0	0	0	0	0	0	0	0	0	0	0
3. 25-34	Female	Outreach	1	1	1	4	2	1	0	0	0	0	1	0	1	1	0	0	1	1	0	0	0	0	0	0	0	0	0	0	0	0	0	0
3. 25-34	Male	Outreach	0	1	0	2	0	0	0	0	0	0	0	0	1	0	0	0	1	0	0	0	0	0	0	0	0	0	0	0	0	0	0	0
2. 15-24	Female	Outreach	0	1	0	4	0	1	0	1	0	0	0	0	0	0	1	0	0	0	1	0	0	0	0	0	0	0	0	0	0	0	0	0
4. >34	Female	Outreach	0	0	0	1	0	0	0	1	0	0	0	0	0	0	0	0	0	0	0	0	0	0	0	0	0	0	0	0	0	0	0	0
3. 25-34	Female	Outreach	1	1	1	0	0	0	0	0	0	0	0	0	0	0	0	0	0	0	0	0	0	0	0	0	0	0	0	0	0	0	0	0
4. >34	Female	Outreach	0	1	0	1	0	0	0	0	0	0	0	0	0	0	0	0	0	0	0	0	0	0	1	0	0	0	0	0	0	0	0	0
2. 15-24	Female	Outreach	1	1	0	2	2	1	1	0	0	0	0	0	1	1	0	0	0	0	0	0	0	0	0	0	0	0	0	0	0	0	0	0
4. >34	Male	Outreach	1	1	1	1	1	1	1	0	0	0	0	0	0	0	0	0	0	0	0	0	0	0	0	0	0	0	0	0	0	0	0	0
2. 15-24	Female	Outreach	1	1	1	5	0	1	0	1	1	0	0	0	0	0	1	0	0	0	0	0	1	0	0	0	0	0	0	0	0	0	0	0
4. >34	Male	Outreach	1	1	0	3	1	1	0	0	0	0	0	0	1	0	0	0	0	0	0	0	1	1	0	0	0	0	0	0	0	0	0	0
3. 25-34	Male	Outreach	1	1	0	4	0	1	0	1	0	0	0	0	1	0	0	0	0	0	1	0	0	0	0	0	0	0	0	0	0	0	0	0
3. 25-34	Male	Outreach	1	0	0	2	0	1	0	1	0	0	0	0	0	0	0	0	0	0	0	0	0	0	0	0	0	0	0	0	0	0	0	0
3. 25-34	Male	Outreach	1	0	0	5	1	0	0	0	1	0	0	0	1	0	1	0	1	0	0	0	0	0	1	1	0	0	0	0	0	0	0	0
3. 25-34	Female	Outreach	1	1	1	2	0	0	0	1	0	0	0	0	0	0	1	0	0	0	0	0	0	0	0	0	0	0	0	0	0	0	0	0
3. 25-34	Male	Outreach	1	1	1	1	1	0	0	0	0	0	0	0	0	0	0	0	0	0	0	0	0	0	0	0	0	0	0	0	0	0	1	1
4. >34	Male	Outreach	1	1	1	1	1	1	1	0	0	0	0	0	0	0	0	0	0	0	0	0	0	0	0	0	0	0	0	0	0	0	0	0
4. >34	Male	Outreach	1	1	1	0	0	0	0	0	0	0	0	0	0	0	0	0	0	0	0	0	0	0	0	0	0	0	0	0	0	0	0	0
3. 25-34	Male	Outreach	0	0	0	2	1	0	0	0	0	0	0	0	0	0	0	0	0	0	0	0	0	0	0	0	0	0	1	1	1	0	0	0
4. >34	Male	Outreach	1	1	1	1	1	0	0	0	0	0	0	0	0	0	0	0	0	0	0	0	0	0	0	0	0	0	0	0	0	0	1	1

## Sheet: Clinical Outcomes
Dx to Enroll Interval (days)	DX to ART Interval (days)	ART Refill Interval (days)	ART Eligibility Period	Age Group	Sex	HTS Modality	Relationship	Enrolled in HIV Care	ART Initiated	Sameday ART	Obtained 1st ARV Refill
.	.	.	CD4<350	3. 25-34	Female	Index	Spouse/partner	1	0	0	0
45	.	.	CD4<500	2. 15-24	Female	Index	Spouse/partner	1	0	0	0
.	.	.	Test & Treat	2. 15-24	Female	Index	Family member	0	0	0	0
.	.	.	Test & Treat	4. >34	Male	Index	Associate	0	0	0	0
65	65	.	Test & Treat	2. 15-24	Female	Index	Family member	1	1	1	0
.	.	.	Test & Treat	3. 25-34	Male	Index	Associate	0	0	0	0
.	.	.	Test & Treat	4. >34	Male	Index	Associate	0	0	0	0
0	0	.	Test & Treat	4. >34	Female	Index	Associate	1	1	1	0
.	.	.	Test & Treat	4. >34	Male	Index	Associate	0	0	0	0
0	4	.	Test & Treat	3. 25-34	Male	Index	Spouse/partner	1	1	0	0
0	0	.	Test & Treat	2. 15-24	Female	Index	Family member	1	1	1	0
.	.	.	Test & Treat	3. 25-34	Female	Index	Associate	0	0	0	0
.	.	.	Test & Treat	4. >34	Female	Index	Family member	0	0	0	0
0	.	.	Test & Treat	3. 25-34	Female	Index	Associate	1	0	0	0
60	60	.	CD4<350	4. >34	Male	Outreach		1	1	1	0
4	.	.	CD4<350	3. 25-34	Male	Outreach		1	1	0	0
9	.	.	CD4<350	2. 15-24	Female	Outreach		1	0	0	0
8	.	.	CD4<350	3. 25-34	Male	Outreach		1	0	0	0
.	.	.	CD4<350	3. 25-34	Female	Outreach		0	0	0	0
.	.	.	CD4<350	2. 15-24	Male	Outreach		0	0	0	0
2	.	.	CD4<350	3. 25-34	Male	Outreach		1	0	0	0
1	.	.	CD4<350	2. 15-24	Female	Outreach		1	0	0	0
1	.	.	CD4<350	3. 25-34	Male	Outreach		1	0	0	0
3	.	.	CD4<350	3. 25-34	Female	Outreach		1	0	0	0
15	15	.	CD4<350	4. >34	Male	Outreach		1	1	1	0
15	66	.	CD4<350	4. >34	Male	Outreach		1	1	0	0
17	25	.	CD4<350	3. 25-34	Male	Outreach		1	1	0	0
15	.	.	CD4<350	4. >34	Male	Outreach		1	0	0	0
.	.	.	CD4<350	3. 25-34	Male	Outreach		0	0	0	0
9	.	.	CD4<350	4. >34	Female	Outreach		1	0	0	0
24	.	.	CD4<350	2. 15-24	Female	Outreach		1	0	0	0
0	.	.	CD4<350	4. >34	Male	Outreach		1	0	0	0
37	.	.	CD4<350	3. 25-34	Female	Outreach		1	0	0	0
24	.	.	CD4<350	4. >34	Male	Outreach		1	0	0	0
6	.	.	CD4<350	2. 15-24	Female	Outreach		1	0	0	0
6	.	.	CD4<350	3. 25-34	Female	Outreach		1	0	0	0
.	.	.	CD4<350	3. 25-34	Male	Outreach		0	0	0	0
13	55	.	CD4<350	3. 25-34	Male	Outreach		1	1	0	0
50	.	.	CD4<350	4. >34	Male	Outreach		1	0	0	0
13	.	.	CD4<350	3. 25-34	Male	Outreach		1	0	0	0
.	.	.	CD4<350	3. 25-34	Male	Outreach		0	0	0	0
.	.	.	CD4<350	3. 25-34	Male	Outreach		0	0	0	0
.	.	.	CD4<350	3. 25-34	Male	Outreach		0	0	0	0
7	.	.	CD4<350	4. >34	Female	Outreach		1	0	0	0
14	.	.	CD4<350	2. 15-24	Female	Outreach		1	0	0	0
.	.	.	CD4<350	2. 15-24	Female	Outreach		0	0	0	0
8	.	.	CD4<350	3. 25-34	Male	Outreach		1	0	0	0
36	.	.	CD4<350	3. 25-34	Male	Outreach		1	0	0	0
6	.	.	CD4<350	4. >34	Female	Outreach		1	0	0	0
6	.	.	CD4<350	2. 15-24	Female	Outreach		1	0	0	0
67	.	.	CD4<350	2. 15-24	Female	Outreach		1	0	0	0
.	.	.	CD4<500	3. 25-34	Male	Outreach		0	0	0	0
5	.	.	CD4<350	3. 25-34	Female	Outreach		1	0	0	0
9	.	.	CD4<350	4. >34	Female	Outreach		1	0	0	0
34	.	.	CD4<350	3. 25-34	Male	Outreach		1	0	0	0
6	.	.	CD4<350	2. 15-24	Male	Outreach		1	1	0	0
6	.	.	CD4<350	3. 25-34	Male	Outreach		1	0	0	0
6	15	.	CD4<350	3. 25-34	Male	Outreach		1	1	0	0
6	.	.	CD4<350	4. >34	Male	Outreach		1	0	0	0
37	37	.	CD4<350	4. >34	Male	Outreach		1	1	1	0
3	101	.	CD4<350	3. 25-34	Male	Outreach		1	1	0	0
0	.	.	CD4<350	3. 25-34	Female	Outreach		1	0	0	0
6	.	.	CD4<350	3. 25-34	Female	Outreach		1	0	0	0
8	.	.	CD4<350	3. 25-34	Male	Outreach		1	0	0	0
6	.	.	CD4<350	4. >34	Female	Outreach		1	0	0	0
7	67	.	CD4<350	2. 15-24	Female	Outreach		1	1	0	0
.	.	.	CD4<350	3. 25-34	Male	Outreach		0	0	0	0
1	49	.	CD4<500	2. 15-24	Female	Outreach		1	1	0	0
5	.	.	CD4<350	4. >34	Male	Outreach		1	0	0	0
47	.	.	CD4<500	3. 25-34	Male	Outreach		1	0	0	0
56	85	.	CD4<500	4. >34	Male	Outreach		1	1	0	0
.	.	.	CD4<500	4. >34	Male	Outreach		0	0	0	0
1	.	.	CD4<350	3. 25-34	Male	Outreach		1	0	0	0
6	.	.	CD4<350	3. 25-34	Male	Outreach		1	0	0	0
.	.	.	CD4<500	3. 25-34	Male	Outreach		0	0	0	0
6	.	.	CD4<500	2. 15-24	Female	Outreach		1	0	0	0
0	.	.	CD4<500	2. 15-24	Female	Outreach		1	0	0	0
31	31	.	CD4<500	4. >34	Male	Outreach		1	1	1	0
4	34	.	CD4<500	3. 25-34	Female	Outreach		1	1	0	0
4	28	.	CD4<500	3. 25-34	Male	Outreach		1	1	1	0
3	.	.	CD4<500	2. 15-24	Male	Outreach		1	0	0	0
5	.	.	CD4<500	4. >34	Male	Outreach		1	0	0	0
12	.	.	CD4<500	3. 25-34	Male	Outreach		1	0	0	0
26	112	.	CD4<500	2. 15-24	Female	Outreach		1	1	0	0
3	.	.	CD4<500	3. 25-34	Female	Outreach		1	0	0	0
25	.	.	CD4<500	3. 25-34	Female	Outreach		1	0	0	0
5	.	.	CD4<500	3. 25-34	Male	Outreach		1	0	0	0
4	.	.	CD4<500	2. 15-24	Female	Outreach		1	0	0	0
5	5	.	CD4<500	2. 15-24	Female	Outreach		1	1	1	0
.	.	.	CD4<500	3. 25-34	Male	Outreach		0	0	0	0
6	.	.	CD4<500	3. 25-34	Female	Outreach		1	0	0	0
11	.	.	CD4<500	4. >34	Female	Outreach		1	0	0	0
3	.	.	CD4<500	3. 25-34	Male	Outreach		1	0	0	0
4	4	.	CD4<500	4. >34	Male	Outreach		1	1	1	0
1	.	.	CD4<500	4. >34	Male	Outreach		1	0	0	0
2	.	.	CD4<500	4. >34	Male	Outreach		1	0	0	0
6	.	.	CD4<500	3. 25-34	Female	Outreach		1	0	0	0
6	63	.	CD4<500	4. >34	Male	Outreach		1	1	0	0
6	.	.	CD4<500	3. 25-34	Male	Outreach		1	0	0	0
8	.	.	CD4<500	4. >34	Male	Outreach		1	0	0	0
5	.	.	CD4<500	4. >34	Female	Outreach		1	0	0	0
8	.	.	CD4<500	2. 15-24	Female	Outreach		1	0	0	0
16	.	.	CD4<500	2. 15-24	Male	Outreach		1	0	0	0
38	.	.	CD4<500	4. >34	Female	Outreach		1	0	0	0
5	.	.	CD4<500	3. 25-34	Male	Outreach		1	0	0	0
12	12	.	CD4<500	4. >34	Female	Outreach		1	1	1	0
107	.	.	CD4<500	4. >34	Male	Outreach		1	0	0	0
12	12	.	CD4<500	3. 25-34	Female	Outreach		1	1	1	0
2	2	.	CD4<500	4. >34	Male	Outreach		1	1	1	0
3	.	.	CD4<500	2. 15-24	Female	Outreach		1	0	0	0
11	.	.	CD4<500	4. >34	Male	Outreach		1	0	0	0
3	.	.	CD4<500	3. 25-34	Male	Outreach		1	0	0	0
7	.	.	CD4<500	4. >34	Female	Outreach		1	0	0	0
5	.	.	CD4<500	4. >34	Male	Outreach		1	0	0	0
7	.	.	CD4<500	2. 15-24	Female	Outreach		1	0	0	0
51	.	.	CD4<500	3. 25-34	Female	Outreach		1	0	0	0
5	.	.	CD4<500	4. >34	Female	Outreach		1	0	0	0
3	.	.	CD4<500	2. 15-24	Female	Outreach		1	0	0	0
5	.	.	CD4<500	3. 25-34	Male	Outreach		1	0	0	0
3	.	.	CD4<500	4. >34	Female	Outreach		1	0	0	0
1	.	.	CD4<500	4. >34	Male	Outreach		1	0	0	0
5	.	.	CD4<500	3. 25-34	Male	Outreach		1	0	0	0
3	.	.	CD4<500	4. >34	Male	Outreach		1	0	0	0
6	.	.	CD4<500	3. 25-34	Male	Outreach		1	0	0	0
6	6	.	CD4<500	4. >34	Male	Outreach		1	1	1	0
2	2	.	CD4<500	4. >34	Male	Outreach		1	1	1	0
18	.	.	CD4<500	3. 25-34	Male	Outreach		1	0	0	0
4	11	.	CD4<500	4. >34	Male	Outreach		1	1	0	0
1	.	.	CD4<500	3. 25-34	Male	Outreach		1	0	0	0
7	.	.	CD4<500	4. >34	Male	Outreach		1	0	0	0
1	.	.	CD4<500	4. >34	Male	Outreach		1	0	0	0
1	.	.	Test & Treat	3. 25-34	Male	Outreach		1	0	0	0
14	14	.	CD4<500	4. >34	Male	Outreach		1	1	1	0
3	95	.	CD4<500	4. >34	Male	Outreach		1	1	0	0
0	.	.	CD4<500	4. >34	Female	Outreach		1	0	0	0
1	.	.	CD4<500	4. >34	Male	Outreach		1	0	0	0
12	.	.	CD4<500	3. 25-34	Female	Outreach		1	0	0	0
13	.	.	Test & Treat	3. 25-34	Male	Outreach		1	0	0	0
1	2	.	Test & Treat	2. 15-24	Female	Outreach		1	1	0	0
1	1	.	Test & Treat	3. 25-34	Male	Outreach		1	1	1	0
5	.	.	Test & Treat	3. 25-34	Female	Outreach		1	0	0	0
6	13	.	Test & Treat	4. >34	Male	Outreach		1	1	0	0
6	.	.	Test & Treat	3. 25-34	Male	Outreach		1	0	0	0
31	46	.	Test & Treat	4. >34	Male	Outreach		1	1	0	0
1	32	.	Test & Treat	4. >34	Male	Outreach		1	1	0	0
20	.	.	CD4<500	3. 25-34	Male	Outreach		1	0	0	0
0	0	.	CD4<500	4. >34	Male	Outreach		1	1	1	0
5	.	.	Test & Treat	3. 25-34	Male	Outreach		1	0	0	0
2	41	.	CD4<500	3. 25-34	Male	Outreach		1	1	0	0
22	.	.	CD4<500	3. 25-34	Male	Outreach		1	0	0	0
7	36	.	CD4<500	3. 25-34	Male	Outreach		1	1	0	0
11	11	.	CD4<500	2. 15-24	Male	Outreach		1	1	1	0
2	.	.	CD4<500	3. 25-34	Male	Outreach		1	0	0	0
.	.	.	Test & Treat	3. 25-34	Female	Outreach		0	0	0	0
5	.	.	Test & Treat	3. 25-34	Male	Outreach		1	0	0	0
.	.	.	Test & Treat	4. >34	Male	Outreach		0	0	0	0
10	10	.	Test & Treat	4. >34	Male	Outreach		1	1	1	0
2	2	.	Test & Treat	3. 25-34	Male	Outreach		1	1	1	0
19	19	.	Test & Treat	2. 15-24	Female	Outreach		1	1	1	0
1	1	.	Test & Treat	3. 25-34	Male	Outreach		1	1	1	0
3	3	.	Test & Treat	3. 25-34	Female	Outreach		1	1	1	0
13	13	.	Test & Treat	3. 25-34	Male	Outreach		1	1	1	0
5	5	.	Test & Treat	3. 25-34	Male	Outreach		1	1	1	0
42	42	.	Test & Treat	4. >34	Male	Outreach		1	1	1	0
1	1	.	Test & Treat	4. >34	Male	Outreach		1	1	1	0
14	14	.	Test & Treat	3. 25-34	Female	Outreach		1	1	1	0
0	0	.	Test & Treat	4. >34	Male	Outreach		1	1	1	0
1	1	.	Test & Treat	2. 15-24	Male	Outreach		1	1	1	0
0	0	.	Test & Treat	2. 15-24	Female	Outreach		1	1	1	0
.	.	.	Test & Treat	3. 25-34	Female	Outreach		0	0	0	0
.	.	.	Test & Treat	3. 25-34	Male	Outreach		0	0	0	0
.	.	.	Test & Treat	4. >34	Male	Outreach		0	0	0	0
2	.	.	Test & Treat	4. >34	Male	Outreach		1	0	0	0
41	41	.	Test & Treat	3. 25-34	Male	Outreach		1	1	1	0
.	.	.	Test & Treat	3. 25-34	Female	Outreach		0	0	0	0
.	.	.	Test & Treat	2. 15-24	Male	Outreach		0	0	0	0
.	.	.	Test & Treat	3. 25-34	Male	Outreach		0	0	0	0
19	19	.	Test & Treat	4. >34	Female	Outreach		1	1	1	0
.	.	.	Test & Treat	4. >34	Male	Outreach		0	0	0	0
.	.	.	Test & Treat	3. 25-34	Female	Outreach		0	0	0	0
1	1	.	Test & Treat	3. 25-34	Male	Outreach		1	1	1	0
14	41	.	Test & Treat	3. 25-34	Female	Outreach		1	1	0	0
.	.	.	Test & Treat	3. 25-34	Male	Outreach		0	0	0	0
6	6	.	Test & Treat	3. 25-34	Male	Outreach		1	1	1	0
4	4	.	Test & Treat	2. 15-24	Female	Outreach		1	1	1	0
32	32	.	Test & Treat	3. 25-34	Female	Outreach		1	1	1	0
.	.	.	Test & Treat	3. 25-34	Male	Outreach		0	0	0	0
.	.	.	Test & Treat	2. 15-24	Female	Outreach		0	0	0	0
.	.	.	CD4<350	4. >34	Female	Outreach		0	0	0	0
.	.	.	Test & Treat	4. >34	Female	Outreach		0	0	0	0
1	1	.	Test & Treat	2. 15-24	Female	Outreach		1	1	1	0
0	61	.	Test & Treat	2. 15-24	Female	Outreach		1	1	0	0
12	12	.	Test & Treat	4. >34	Male	Outreach		1	1	1	0
0	0	.	Test & Treat	3. 25-34	Male	Outreach		1	1	1	0
1	1	.	Test & Treat	3. 25-34	Male	Outreach		1	1	1	0
0	0	.	Test & Treat	3. 25-34	Male	Outreach		1	1	1	0
6	6	.	Test & Treat	3. 25-34	Female	Outreach		1	1	1	0
5	.	.	CD4<350	3. 25-34	Male	Outreach		1	0	0	0
5	5	.	CD4<350	3. 25-34	Male	Outreach		1	1	1	0
10	10	.	Test & Treat	3. 25-34	Male	Outreach		1	1	1	1
2	1	1	Test & Treat	2. 15-24	Female	Index	Spouse/partner	1	1	0	1
1	61	1	CD4<350	2. 15-24	Female	Index	Spouse/partner	1	1	0	1
12	12	1	Test & Treat	3. 25-34	Male	Outreach		1	1	1	1
0	0	4	Test & Treat	3. 25-34	Male	Outreach		1	1	1	1
6	6	5	CD4<350	4. >34	Male	Index	Spouse/partner	1	1	1	1
6	6	5	CD4<350	3. 25-34	Female	Outreach		1	1	1	1
0	0	7	Test & Treat	4. >34	Male	Index	Family member	1	1	1	1
0	0	7	Test & Treat	3. 25-34	Female	Index	Family member	1	1	1	1
4	4	7	Test & Treat	3. 25-34	Male	Outreach		1	1	1	1
6	6	7	CD4<350	2. 15-24	Female	Outreach		1	1	1	1
5	5	7	CD4<350	4. >34	Male	Outreach		1	1	1	1
2	7	7	CD4<500	3. 25-34	Male	Outreach		1	1	0	1
1	1	8	Test & Treat	2. 15-24	Female	Outreach		1	1	1	1
6	6	8	CD4<500	4. >34	Male	Outreach		1	1	1	1
4	4	8	CD4<500	3. 25-34	Male	Outreach		1	1	1	1
33	54	8	Test & Treat	2. 15-24	Male	Outreach		1	1	0	1
5	28	8	Test & Treat	4. >34	Male	Outreach		1	1	0	1
0	0	9	Test & Treat	3. 25-34	Female	Outreach		1	1	1	1
8	76	9	Test & Treat	4. >34	Male	Outreach		1	1	0	1
0	0	9	CD4<350	4. >34	Male	Outreach		1	1	1	1
7	7	9	Test & Treat	4. >34	Female	Outreach		1	1	1	1
0	0	10	Test & Treat	3. 25-34	Female	Index	Associate	1	1	1	1
1	1	10	Test & Treat	2. 15-24	Female	Index	Spouse/partner	1	1	1	1
3	3	10	Test & Treat	2. 15-24	Female	Outreach		1	1	1	1
0	0	10	Test & Treat	3. 25-34	Female	Outreach		1	1	1	1
3	3	10	CD4<500	4. >34	Male	Outreach		1	1	1	1
7	7	10	CD4<500	4. >34	Male	Outreach		1	1	1	1
3	6	10	CD4<500	3. 25-34	Male	Outreach		1	1	0	1
1	1	10	Test & Treat	3. 25-34	Male	Outreach		1	1	1	1
5	5	11	Test & Treat	4. >34	Male	Index	Spouse/partner	1	1	1	1
0	0	11	Test & Treat	3. 25-34	Male	Index	Spouse/partner	1	1	1	1
9	10	11	Test & Treat	2. 15-24	Female	Index	Spouse/partner	1	1	0	1
1	1	11	Test & Treat	3. 25-34	Female	Outreach		1	1	1	1
1	2	11	Test & Treat	3. 25-34	Male	Outreach		1	1	0	1
0	0	11	Test & Treat	4. >34	Male	Outreach		1	1	1	1
1	1	11	Test & Treat	4. >34	Male	Outreach		1	1	1	1
5	5	11	Test & Treat	2. 15-24	Female	Outreach		1	1	1	1
2	16	11	CD4<500	3. 25-34	Male	Outreach		1	1	0	1
9	9	11	Test & Treat	2. 15-24	Male	Outreach		1	1	1	1
13	13	12	Test & Treat	4. >34	Male	Index	Associate	1	1	1	1
0	0	12	Test & Treat	2. 15-24	Female	Index	Associate	1	1	1	1
1	1	12	Test & Treat	3. 25-34	Female	Index	Family member	1	1	1	1
1	1	12	Test & Treat	4. >34	Male	Index	Family member	1	1	1	1
2	2	12	Test & Treat	3. 25-34	Male	Index	Family member	1	1	1	1
0	0	12	Test & Treat	2. 15-24	Male	Outreach		1	1	1	1
8	8	12	Test & Treat	4. >34	Female	Outreach		1	1	1	1
7	9	12	Test & Treat	4. >34	Male	Outreach		1	1	0	1
2	2	12	Test & Treat	4. >34	Male	Outreach		1	1	1	1
4	4	12	CD4<500	3. 25-34	Male	Outreach		1	1	1	1
1	1	12	CD4<500	3. 25-34	Female	Outreach		1	1	1	1
14	49	12	Test & Treat	4. >34	Male	Outreach		1	1	0	1
8	8	12	Test & Treat	3. 25-34	Male	Outreach		1	1	1	1
1	1	12	Test & Treat	4. >34	Male	Outreach		1	1	1	1
10	10	12	Test & Treat	3. 25-34	Female	Outreach		1	1	1	1
5	5	13	Test & Treat	3. 25-34	Male	Index	Spouse/partner	1	1	1	1
8	8	13	Test & Treat	2. 15-24	Female	Index	Family member	1	1	1	1
3	3	13	Test & Treat	3. 25-34	Female	Index	Associate	1	1	1	1
2	2	13	Test & Treat	2. 15-24	Female	Index	Associate	1	1	1	1
1	1	13	Test & Treat	3. 25-34	Female	Index	Spouse/partner	1	1	1	1
6	6	13	Test & Treat	4. >34	Female	Index	Family member	1	1	1	1
0	0	13	Test & Treat	4. >34	Male	Index	Spouse/partner	1	1	1	1
1	1	13	Test & Treat	4. >34	Male	Index	Associate	1	1	1	1
13	13	13	Test & Treat	3. 25-34	Female	Index	Associate	1	1	1	1
6	6	13	Test & Treat	3. 25-34	Male	Index	Family member	1	1	1	1
1	1	13	Test & Treat	2. 15-24	Female	Index	Family member	1	1	1	1
4	4	13	Test & Treat	3. 25-34	Female	Index	Associate	1	1	1	1
3	3	13	Test & Treat	3. 25-34	Male	Index	Associate	1	1	1	1
2	2	13	Test & Treat	4. >34	Male	Index	Associate	1	1	1	1
1	1	13	Test & Treat	3. 25-34	Female	Index	Spouse/partner	1	1	1	1
6	6	13	Test & Treat	4. >34	Male	Index	Spouse/partner	1	1	1	1
6	6	13	Test & Treat	4. >34	Female	Index	Associate	1	1	1	1
4	4	13	Test & Treat	4. >34	Male	Index	Associate	1	1	1	1
0	0	13	Test & Treat	2. 15-24	Female	Index	Associate	1	1	1	1
1	1	13	Test & Treat	4. >34	Male	Index	Family member	1	1	1	1
6	6	13	Test & Treat	3. 25-34	Male	Index	Spouse/partner	1	1	1	1
3	3	13	Test & Treat	4. >34	Male	Outreach		1	1	1	1
2	2	13	Test & Treat	3. 25-34	Female	Outreach		1	1	1	1
5	5	13	Test & Treat	2. 15-24	Female	Outreach		1	1	1	1
1	1	13	Test & Treat	4. >34	Male	Outreach		1	1	1	1
1	1	13	Test & Treat	2. 15-24	Female	Outreach		1	1	1	1
3	3	13	Test & Treat	4. >34	Male	Outreach		1	1	1	1
1	1	13	Test & Treat	3. 25-34	Male	Outreach		1	1	1	1
1	1	13	Test & Treat	4. >34	Male	Outreach		1	1	1	1
12	21	13	Test & Treat	4. >34	Male	Outreach		1	1	0	1
19	19	13	Test & Treat	4. >34	Female	Outreach		1	1	1	1
0	0	13	Test & Treat	3. 25-34	Female	Outreach		1	1	1	1
6	6	13	Test & Treat	4. >34	Male	Outreach		1	1	1	1
3	3	13	Test & Treat	4. >34	Male	Outreach		1	1	1	1
6	6	13	Test & Treat	2. 15-24	Female	Outreach		1	1	1	1
2	2	13	Test & Treat	4. >34	Male	Outreach		1	1	1	1
9	9	13	Test & Treat	4. >34	Female	Outreach		1	1	1	1
4	5	13	Test & Treat	4. >34	Male	Outreach		1	1	0	1
1	1	13	Test & Treat	3. 25-34	Male	Outreach		1	1	1	1
5	9	13	Test & Treat	3. 25-34	Female	Outreach		1	1	0	1
1	6	13	Test & Treat	4. >34	Female	Outreach		1	1	0	1
5	5	13	Test & Treat	4. >34	Male	Outreach		1	1	1	1
3	3	13	Test & Treat	3. 25-34	Male	Outreach		1	1	1	1
4	4	13	Test & Treat	4. >34	Male	Outreach		1	1	1	1
0	5	13	Test & Treat	2. 15-24	Female	Outreach		1	1	0	1
1	1	13	Test & Treat	4. >34	Male	Outreach		1	1	1	1
5	5	13	Test & Treat	4. >34	Female	Outreach		1	1	1	1
1	17	13	Test & Treat	4. >34	Male	Outreach		1	1	0	1
3	3	13	CD4<350	3. 25-34	Female	Outreach		1	1	0	1
10	10	13	CD4<350	3. 25-34	Male	Outreach		1	1	1	1
0	11	13	CD4<350	3. 25-34	Male	Outreach		1	1	0	1
0	0	13	Test & Treat	3. 25-34	Male	Outreach		1	1	1	1
3	3	13	CD4<500	4. >34	Male	Outreach		1	1	1	1
1	1	13	CD4<500	4. >34	Male	Outreach		1	1	1	1
1	1	13	CD4<500	4. >34	Female	Outreach		1	1	1	1
1	1	13	CD4<500	3. 25-34	Male	Outreach		1	1	1	1
2	85	13	CD4<500	4. >34	Male	Outreach		1	1	0	1
1	1	13	CD4<500	3. 25-34	Male	Outreach		1	1	1	1
1	1	13	CD4<500	4. >34	Female	Outreach		1	1	1	1
2	2	13	CD4<500	3. 25-34	Male	Outreach		1	1	1	1
1	1	13	CD4<500	4. >34	Male	Outreach		1	1	1	1
14	15	13	CD4<500	3. 25-34	Female	Outreach		1	1	0	1
6	6	13	CD4<500	3. 25-34	Male	Outreach		1	1	1	1
1	1	13	CD4<500	2. 15-24	Male	Outreach		1	1	1	1
1	1	13	Test & Treat	3. 25-34	Female	Outreach		1	1	1	1
23	23	13	Test & Treat	4. >34	Female	Outreach		1	1	1	1
5	20	13	Test & Treat	4. >34	Male	Outreach		1	1	0	1
1	1	13	Test & Treat	4. >34	Male	Outreach		1	1	1	1
9	9	13	Test & Treat	3. 25-34	Male	Outreach		1	1	1	1
2	2	13	Test & Treat	3. 25-34	Male	Outreach		1	1	1	1
0	4	13	CD4<500	4. >34	Male	Outreach		1	1	0	1
8	8	13	Test & Treat	3. 25-34	Male	Outreach		1	1	1	1
1	1	13	Test & Treat	3. 25-34	Male	Outreach		1	1	1	1
1	1	13	Test & Treat	4. >34	Female	Outreach		1	1	1	1
27	36	13	Test & Treat	3. 25-34	Male	Outreach		1	1	0	1
5	5	13	Test & Treat	3. 25-34	Male	Outreach		1	1	1	1
6	6	13	Test & Treat	4. >34	Male	Outreach		1	1	1	1
0	0	13	Test & Treat	2. 15-24	Male	Outreach		1	1	1	1
6	6	13	Test & Treat	4. >34	Male	Outreach		1	1	1	1
3	3	13	Test & Treat	3. 25-34	Female	Outreach		1	1	1	1
1	1	13	Test & Treat	3. 25-34	Male	Outreach		1	1	1	1
2	2	13	Test & Treat	3. 25-34	Male	Outreach		1	1	1	1
1	1	14	Test & Treat	2. 15-24	Female	Index	Associate	1	1	1	1
1	1	14	Test & Treat	3. 25-34	Male	Index	Family member	1	1	1	1
0	0	14	Test & Treat	3. 25-34	Female	Index	Associate	1	1	1	1
4	4	14	Test & Treat	3. 25-34	Male	Index	Associate	1	1	1	1
3	3	14	Test & Treat	2. 15-24	Male	Index	Family member	1	1	1	1
0	0	14	Test & Treat	3. 25-34	Female	Index	Family member	1	1	1	1
5	5	14	Test & Treat	4. >34	Female	Index	Associate	1	1	1	1
1	1	14	Test & Treat	3. 25-34	Female	Index	Family member	1	1	1	1
16	16	14	Test & Treat	3. 25-34	Female	Index	Associate	1	1	1	1
1	1	14	Test & Treat	3. 25-34	Female	Index	Associate	1	1	1	1
70	70	14	Test & Treat	3. 25-34	Male	Index	Family member	1	1	1	1
1	1	14	Test & Treat	3. 25-34	Male	Index	Associate	1	1	1	1
3	3	14	Test & Treat	4. >34	Female	Index	Family member	1	1	1	1
0	0	14	Test & Treat	2. 15-24	Female	Index	Family member	1	1	1	1
5	7	14	Test & Treat	3. 25-34	Male	Index	Family member	1	1	0	1
0	0	14	Test & Treat	4. >34	Female	Index	Associate	1	1	1	1
1	1	14	Test & Treat	3. 25-34	Male	Index	Spouse/partner	1	1	1	1
19	19	14	Test & Treat	2. 15-24	Female	Index	Associate	1	1	1	1
0	0	14	Test & Treat	3. 25-34	Female	Index	Family member	1	1	1	1
3	3	14	Test & Treat	3. 25-34	Female	Index	Family member	1	1	1	1
3	3	14	Test & Treat	3. 25-34	Male	Index	Spouse/partner	1	1	1	1
1	1	14	Test & Treat	3. 25-34	Male	Index	Family member	1	1	1	1
1	1	14	Test & Treat	3. 25-34	Female	Index	Spouse/partner	1	1	1	1
0	0	14	Test & Treat	4. >34	Male	Index	Associate	1	1	1	1
4	4	14	Test & Treat	2. 15-24	Female	Index	Associate	1	1	1	1
4	4	14	Test & Treat	3. 25-34	Male	Index	Spouse/partner	1	1	1	1
0	0	14	Test & Treat	3. 25-34	Female	Index	Associate	1	1	1	1
1	1	14	Test & Treat	4. >34	Female	Index	Associate	1	1	1	1
1	1	14	Test & Treat	3. 25-34	Male	Index	Associate	1	1	1	1
10	10	14	Test & Treat	4. >34	Male	Index	Spouse/partner	1	1	1	1
1	1	14	Test & Treat	3. 25-34	Female	Index	Family member	1	1	1	1
0	0	14	Test & Treat	3. 25-34	Male	Index	Associate	1	1	1	1
1	1	14	Test & Treat	2. 15-24	Female	Index	Associate	1	1	1	1
0	0	14	Test & Treat	3. 25-34	Male	Index	Family member	1	1	1	1
0	0	14	Test & Treat	4. >34	Male	Index	Associate	1	1	1	1
10	10	14	Test & Treat	3. 25-34	Male	Index	Associate	1	1	1	1
4	4	14	Test & Treat	2. 15-24	Male	Index	Associate	1	1	1	1
7	7	14	Test & Treat	2. 15-24	Female	Index	Associate	1	1	1	1
1	1	14	Test & Treat	3. 25-34	Male	Index	Family member	1	1	1	1
4	4	14	Test & Treat	4. >34	Female	Index	Associate	1	1	1	1
0	0	14	Test & Treat	3. 25-34	Male	Index	Family member	1	1	1	1
0	0	14	Test & Treat	3. 25-34	Female	Index	Associate	1	1	1	1
0	0	14	Test & Treat	4. >34	Male	Index	Family member	1	1	1	1
0	0	14	Test & Treat	3. 25-34	Female	Index	Associate	1	1	1	1
1	1	14	Test & Treat	3. 25-34	Female	Index	Associate	1	1	1	1
1	1	14	Test & Treat	4. >34	Female	Index	Associate	1	1	1	1
4	4	14	Test & Treat	2. 15-24	Female	Index	Associate	1	1	1	1
2	2	14	Test & Treat	4. >34	Male	Index	Associate	1	1	1	1
1	1	14	Test & Treat	3. 25-34	Male	Index	Spouse/partner	1	1	1	1
4	4	14	Test & Treat	3. 25-34	Female	Index	Family member	1	1	1	1
9	9	14	Test & Treat	3. 25-34	Female	Index	Associate	1	1	1	1
2	30	14	Test & Treat	2. 15-24	Female	Index	Family member	1	1	0	1
4	4	14	Test & Treat	4. >34	Male	Index	Spouse/partner	1	1	1	1
0	0	14	Test & Treat	4. >34	Female	Index	Spouse/partner	1	1	1	1
3	3	14	Test & Treat	3. 25-34	Female	Index	Spouse/partner	1	1	1	1
1	1	14	Test & Treat	3. 25-34	Male	Index	Family member	1	1	1	1
0	0	14	Test & Treat	3. 25-34	Female	Index	Associate	1	1	1	1
18	18	14	Test & Treat	4. >34	Male	Index	Spouse/partner	1	1	1	1
2	2	14	Test & Treat	4. >34	Female	Index	Family member	1	1	1	1
2	2	14	Test & Treat	4. >34	Male	Index	Family member	1	1	1	1
2	2	14	Test & Treat	2. 15-24	Female	Index	Family member	1	1	1	1
2	2	14	Test & Treat	4. >34	Male	Index	Associate	1	1	1	1
0	0	14	Test & Treat	2. 15-24	Female	Index	Spouse/partner	1	1	1	1
1	1	14	Test & Treat	4. >34	Male	Index	Associate	1	1	1	1
2	2	14	Test & Treat	3. 25-34	Male	Index	Associate	1	1	1	1
2	18	14	Test & Treat	2. 15-24	Female	Index	Family member	1	1	0	1
1	1	14	Test & Treat	3. 25-34	Female	Index	Spouse/partner	1	1	1	1
24	24	14	Test & Treat	3. 25-34	Female	Index	Associate	1	1	1	1
0	0	14	Test & Treat	3. 25-34	Female	Index	Family member	1	1	1	1
5	5	14	Test & Treat	2. 15-24	Male	Index	Associate	1	1	1	1
1	1	14	Test & Treat	4. >34	Male	Index	Spouse/partner	1	1	1	1
6	6	14	Test & Treat	4. >34	Male	Index	Spouse/partner	1	1	1	1
8	8	14	CD4<350	3. 25-34	Female	Index	Spouse/partner	1	1	1	1
2	2	14	CD4<350	4. >34	Female	Index	Spouse/partner	1	1	1	1
7	15	14	CD4<500	3. 25-34	Male	Index	Family member	1	1	0	1
1	1	14	CD4<500	4. >34	Male	Index	Spouse/partner	1	1	1	1
6	20	14	CD4<500	4. >34	Female	Index	Spouse/partner	1	1	0	1
0	0	14	CD4<500	4. >34	Female	Index	Spouse/partner	1	1	1	1
0	0	14	CD4<500	3. 25-34	Female	Index	Spouse/partner	1	1	1	1
0	0	14	CD4<500	4. >34	Male	Index	Spouse/partner	1	1	1	1
20	20	14	Test & Treat	4. >34	Male	Index	Family member	1	1	1	1
2	2	14	Test & Treat	3. 25-34	Female	Index	Spouse/partner	1	1	1	1
0	0	14	Test & Treat	4. >34	Female	Index	Spouse/partner	1	1	1	1
0	0	14	Test & Treat	4. >34	Female	Index	Family member	1	1	1	1
1	1	14	Test & Treat	4. >34	Male	Index	Spouse/partner	1	1	1	1
6	12	14	Test & Treat	4. >34	Male	Index	Family member	1	1	0	1
10	10	14	Test & Treat	2. 15-24	Female	Index	Spouse/partner	1	1	1	1
10	10	14	Test & Treat	4. >34	Male	Index	Family member	1	1	1	1
7	7	14	Test & Treat	2. 15-24	Male	Index	Family member	1	1	1	1
7	21	14	Test & Treat	3. 25-34	Female	Index	Family member	1	1	0	1
0	0	14	Test & Treat	4. >34	Male	Index	Family member	1	1	1	1
19	19	14	Test & Treat	3. 25-34	Male	Index	Family member	1	1	1	1
8	8	14	Test & Treat	3. 25-34	Female	Index	Family member	1	1	1	1
3	3	14	Test & Treat	3. 25-34	Male	Index	Family member	1	1	1	1
14	14	14	Test & Treat	3. 25-34	Female	Index	Family member	1	1	1	1
1	8	14	Test & Treat	4. >34	Male	Outreach		1	1	0	1
9	9	14	Test & Treat	3. 25-34	Female	Outreach		1	1	1	1
9	9	14	Test & Treat	3. 25-34	Female	Outreach		1	1	1	1
5	5	14	Test & Treat	3. 25-34	Male	Outreach		1	1	1	1
0	0	14	Test & Treat	2. 15-24	Female	Outreach		1	1	1	1
0	6	14	Test & Treat	3. 25-34	Female	Outreach		1	1	0	1
22	22	14	Test & Treat	3. 25-34	Male	Outreach		1	1	1	1
0	0	14	Test & Treat	4. >34	Male	Outreach		1	1	1	1
6	6	14	Test & Treat	4. >34	Female	Outreach		1	1	1	1
1	1	14	Test & Treat	2. 15-24	Female	Outreach		1	1	1	1
0	0	14	Test & Treat	3. 25-34	Male	Outreach		1	1	1	1
0	0	14	Test & Treat	3. 25-34	Female	Outreach		1	1	1	1
1	1	14	Test & Treat	3. 25-34	Female	Outreach		1	1	1	1
0	0	14	Test & Treat	2. 15-24	Male	Outreach		1	1	1	1
7	7	14	Test & Treat	4. >34	Female	Outreach		1	1	1	1
7	7	14	Test & Treat	4. >34	Female	Outreach		1	1	1	1
1	1	14	Test & Treat	3. 25-34	Male	Outreach		1	1	1	1
21	21	14	Test & Treat	4. >34	Male	Outreach		1	1	1	1
0	0	14	Test & Treat	4. >34	Male	Outreach		1	1	1	1
4	4	14	Test & Treat	4. >34	Male	Outreach		1	1	1	1
2	2	14	Test & Treat	2. 15-24	Female	Outreach		1	1	1	1
1	1	14	Test & Treat	4. >34	Male	Outreach		1	1	1	1
7	7	14	Test & Treat	3. 25-34	Female	Outreach		1	1	1	1
1	1	14	Test & Treat	4. >34	Female	Outreach		1	1	1	1
12	12	14	Test & Treat	3. 25-34	Male	Outreach		1	1	1	1
0	0	14	Test & Treat	4. >34	Female	Outreach		1	1	1	1
0	0	14	Test & Treat	3. 25-34	Female	Outreach		1	1	1	1
14	14	14	Test & Treat	3. 25-34	Female	Outreach		1	1	1	1
1	1	14	Test & Treat	3. 25-34	Female	Outreach		1	1	1	1
0	0	14	Test & Treat	3. 25-34	Female	Outreach		1	1	1	1
4	4	14	Test & Treat	4. >34	Male	Outreach		1	1	1	1
3	3	14	Test & Treat	2. 15-24	Female	Outreach		1	1	1	1
8	8	14	Test & Treat	3. 25-34	Male	Outreach		1	1	1	1
0	16	14	Test & Treat	4. >34	Female	Outreach		1	1	0	1
0	0	14	Test & Treat	3. 25-34	Female	Outreach		1	1	1	1
1	1	14	Test & Treat	3. 25-34	Female	Outreach		1	1	1	1
1	1	14	Test & Treat	3. 25-34	Female	Outreach		1	1	1	1
0	0	14	Test & Treat	3. 25-34	Female	Outreach		1	1	1	1
2	2	14	Test & Treat	2. 15-24	Female	Outreach		1	1	1	1
2	2	14	Test & Treat	3. 25-34	Female	Outreach		1	1	1	1
1	1	14	Test & Treat	3. 25-34	Male	Outreach		1	1	1	1
8	8	14	Test & Treat	4. >34	Male	Outreach		1	1	1	1
2	2	14	Test & Treat	3. 25-34	Female	Outreach		1	1	1	1
7	7	14	Test & Treat	4. >34	Male	Outreach		1	1	1	1
3	3	14	Test & Treat	4. >34	Female	Outreach		1	1	1	1
1	1	14	Test & Treat	2. 15-24	Female	Outreach		1	1	1	1
2	2	14	Test & Treat	2. 15-24	Female	Outreach		1	1	1	1
1	1	14	Test & Treat	4. >34	Female	Outreach		1	1	1	1
0	15	14	Test & Treat	3. 25-34	Female	Outreach		1	1	0	1
26	26	14	Test & Treat	4. >34	Female	Outreach		1	1	1	1
39	42	14	Test & Treat	2. 15-24	Female	Outreach		1	1	0	1
0	0	14	Test & Treat	3. 25-34	Female	Outreach		1	1	1	1
5	5	14	Test & Treat	3. 25-34	Female	Outreach		1	1	1	1
9	9	14	Test & Treat	2. 15-24	Female	Outreach		1	1	1	1
1	1	14	Test & Treat	3. 25-34	Male	Outreach		1	1	1	1
7	7	14	Test & Treat	3. 25-34	Female	Outreach		1	1	1	1
5	5	14	Test & Treat	4. >34	Male	Outreach		1	1	1	1
1	1	14	Test & Treat	4. >34	Female	Outreach		1	1	1	1
1	1	14	Test & Treat	3. 25-34	Male	Outreach		1	1	1	1
6	6	14	Test & Treat	3. 25-34	Male	Outreach		1	1	1	1
0	0	14	Test & Treat	3. 25-34	Female	Outreach		1	1	1	1
1	1	14	Test & Treat	2. 15-24	Female	Outreach		1	1	1	1
1	1	14	Test & Treat	2. 15-24	Female	Outreach		1	1	1	1
7	7	14	Test & Treat	2. 15-24	Male	Outreach		1	1	1	1
0	0	14	Test & Treat	3. 25-34	Male	Outreach		1	1	1	1
0	0	14	Test & Treat	3. 25-34	Female	Outreach		1	1	1	1
1	1	14	Test & Treat	3. 25-34	Male	Outreach		1	1	1	1
0	0	14	Test & Treat	4. >34	Female	Outreach		1	1	1	1
5	5	14	Test & Treat	4. >34	Female	Outreach		1	1	1	1
1	1	14	Test & Treat	4. >34	Male	Outreach		1	1	1	1
2	2	14	Test & Treat	3. 25-34	Female	Outreach		1	1	1	1
15	15	14	Test & Treat	2. 15-24	Female	Outreach		1	1	1	1
44	44	14	Test & Treat	4. >34	Male	Outreach		1	1	1	1
5	7	14	Test & Treat	4. >34	Female	Outreach		1	1	0	1
13	13	14	Test & Treat	4. >34	Male	Outreach		1	1	1	1
6	6	14	Test & Treat	4. >34	Female	Outreach		1	1	1	1
13	13	14	Test & Treat	4. >34	Male	Outreach		1	1	1	1
0	0	14	Test & Treat	4. >34	Female	Outreach		1	1	1	1
21	21	14	Test & Treat	3. 25-34	Male	Outreach		1	1	1	1
4	4	14	Test & Treat	4. >34	Male	Outreach		1	1	1	1
2	2	14	Test & Treat	3. 25-34	Male	Outreach		1	1	1	1
0	0	14	Test & Treat	3. 25-34	Female	Outreach		1	1	1	1
17	17	14	Test & Treat	4. >34	Male	Outreach		1	1	1	1
6	6	14	Test & Treat	4. >34	Female	Outreach		1	1	1	1
5	5	14	Test & Treat	3. 25-34	Female	Outreach		1	1	1	1
6	6	14	Test & Treat	3. 25-34	Female	Outreach		1	1	1	1
4	4	14	Test & Treat	4. >34	Male	Outreach		1	1	1	1
1	1	14	Test & Treat	3. 25-34	Female	Outreach		1	1	1	1
8	8	14	Test & Treat	4. >34	Male	Outreach		1	1	1	1
4	4	14	Test & Treat	3. 25-34	Female	Outreach		1	1	1	1
12	12	14	Test & Treat	4. >34	Female	Outreach		1	1	1	1
3	3	14	Test & Treat	4. >34	Female	Outreach		1	1	1	1
4	4	14	Test & Treat	3. 25-34	Female	Outreach		1	1	1	1
36	36	14	Test & Treat	2. 15-24	Female	Outreach		1	1	1	1
2	2	14	Test & Treat	4. >34	Female	Outreach		1	1	1	1
2	2	14	Test & Treat	4. >34	Male	Outreach		1	1	1	1
3	3	14	Test & Treat	4. >34	Female	Outreach		1	1	1	1
1	1	14	Test & Treat	2. 15-24	Female	Outreach		1	1	1	1
1	1	14	Test & Treat	3. 25-34	Female	Outreach		1	1	1	1
19	19	14	Test & Treat	4. >34	Male	Outreach		1	1	1	1
4	4	14	Test & Treat	2. 15-24	Male	Outreach		1	1	1	1
1	1	14	Test & Treat	4. >34	Male	Outreach		1	1	1	1
1	1	14	Test & Treat	4. >34	Male	Outreach		1	1	1	1
0	0	14	Test & Treat	2. 15-24	Female	Outreach		1	1	1	1
12	12	14	Test & Treat	3. 25-34	Male	Outreach		1	1	1	1
0	0	14	Test & Treat	4. >34	Male	Outreach		1	1	1	1
0	0	14	Test & Treat	4. >34	Female	Outreach		1	1	1	1
2	2	14	Test & Treat	3. 25-34	Female	Outreach		1	1	1	1
4	4	14	Test & Treat	4. >34	Male	Outreach		1	1	1	1
2	2	14	Test & Treat	2. 15-24	Female	Outreach		1	1	1	1
1	1	14	Test & Treat	2. 15-24	Female	Outreach		1	1	1	1
1	2	14	Test & Treat	4. >34	Male	Outreach		1	1	0	1
2	2	14	Test & Treat	3. 25-34	Female	Outreach		1	1	1	1
9	9	14	Test & Treat	4. >34	Male	Outreach		1	1	1	1
5	5	14	Test & Treat	4. >34	Female	Outreach		1	1	1	1
1	1	14	Test & Treat	4. >34	Male	Outreach		1	1	1	1
19	19	14	Test & Treat	3. 25-34	Female	Outreach		1	1	1	1
8	8	14	Test & Treat	4. >34	Male	Outreach		1	1	1	1
0	0	14	Test & Treat	4. >34	Male	Outreach		1	1	1	1
3	3	14	Test & Treat	2. 15-24	Female	Outreach		1	1	1	1
1	1	14	Test & Treat	3. 25-34	Male	Outreach		1	1	1	1
32	69	14	Test & Treat	3. 25-34	Male	Outreach		1	1	0	1
5	5	14	Test & Treat	2. 15-24	Female	Outreach		1	1	1	1
6	6	14	Test & Treat	4. >34	Male	Outreach		1	1	1	1
1	1	14	Test & Treat	4. >34	Male	Outreach		1	1	1	1
1	1	14	Test & Treat	3. 25-34	Female	Outreach		1	1	1	1
0	0	14	Test & Treat	4. >34	Male	Outreach		1	1	1	1
2	2	14	Test & Treat	2. 15-24	Female	Outreach		1	1	1	1
1	46	14	Test & Treat	3. 25-34	Female	Outreach		1	1	0	1
16	16	14	Test & Treat	3. 25-34	Male	Outreach		1	1	1	1
3	4	14	Test & Treat	4. >34	Female	Outreach		1	1	0	1
1	1	14	Test & Treat	4. >34	Female	Outreach		1	1	1	1
2	2	14	Test & Treat	2. 15-24	Female	Outreach		1	1	1	1
3	3	14	Test & Treat	4. >34	Female	Outreach		1	1	1	1
12	12	14	Test & Treat	3. 25-34	Male	Outreach		1	1	1	1
1	1	14	Test & Treat	4. >34	Male	Outreach		1	1	1	1
1	1	14	Test & Treat	3. 25-34	Female	Outreach		1	1	1	1
21	21	14	Test & Treat	2. 15-24	Female	Outreach		1	1	1	1
20	20	14	Test & Treat	3. 25-34	Female	Outreach		1	1	1	1
3	3	14	Test & Treat	3. 25-34	Male	Outreach		1	1	1	1
7	7	14	Test & Treat	2. 15-24	Female	Outreach		1	1	1	1
8	37	14	Test & Treat	3. 25-34	Female	Outreach		1	1	0	1
1	1	14	Test & Treat	4. >34	Female	Outreach		1	1	1	1
0	0	14	Test & Treat	3. 25-34	Male	Outreach		1	1	1	1
1	1	14	Test & Treat	4. >34	Male	Outreach		1	1	1	1
26	26	14	Test & Treat	3. 25-34	Female	Outreach		1	1	1	1
6	6	14	Test & Treat	3. 25-34	Male	Outreach		1	1	1	1
3	3	14	Test & Treat	4. >34	Female	Outreach		1	1	1	1
0	14	14	Test & Treat	4. >34	Female	Outreach		1	1	0	1
19	19	14	Test & Treat	4. >34	Female	Outreach		1	1	1	1
4	4	14	Test & Treat	2. 15-24	Female	Outreach		1	1	1	1
4	4	14	Test & Treat	3. 25-34	Female	Outreach		1	1	1	1
4	4	14	Test & Treat	3. 25-34	Male	Outreach		1	1	1	1
42	42	14	Test & Treat	3. 25-34	Male	Outreach		1	1	1	1
2	2	14	Test & Treat	3. 25-34	Male	Outreach		1	1	1	1
11	11	14	Test & Treat	3. 25-34	Male	Outreach		1	1	1	1
5	5	14	Test & Treat	4. >34	Female	Outreach		1	1	1	1
1	4	14	Test & Treat	4. >34	Male	Outreach		1	1	0	1
3	3	14	Test & Treat	3. 25-34	Female	Outreach		1	1	1	1
1	9	14	Test & Treat	4. >34	Male	Outreach		1	1	0	1
6	6	14	Test & Treat	3. 25-34	Female	Outreach		1	1	1	1
5	5	14	Test & Treat	4. >34	Male	Outreach		1	1	1	1
5	5	14	Test & Treat	2. 15-24	Female	Outreach		1	1	1	1
4	4	14	Test & Treat	3. 25-34	Female	Outreach		1	1	1	1
8	8	14	Test & Treat	3. 25-34	Female	Outreach		1	1	1	1
7	12	14	Test & Treat	3. 25-34	Female	Outreach		1	1	0	1
5	5	14	Test & Treat	4. >34	Male	Outreach		1	1	1	1
8	8	14	Test & Treat	4. >34	Female	Outreach		1	1	1	1
2	2	14	Test & Treat	3. 25-34	Female	Outreach		1	1	1	1
2	2	14	Test & Treat	4. >34	Male	Outreach		1	1	1	1
1	1	14	Test & Treat	3. 25-34	Female	Outreach		1	1	1	1
2	2	14	Test & Treat	3. 25-34	Female	Outreach		1	1	1	1
1	1	14	Test & Treat	2. 15-24	Female	Outreach		1	1	1	1
2	2	14	Test & Treat	4. >34	Female	Outreach		1	1	1	1
1	1	14	Test & Treat	3. 25-34	Male	Outreach		1	1	1	1
2	2	14	Test & Treat	3. 25-34	Male	Outreach		1	1	1	1
1	1	14	Test & Treat	4. >34	Male	Outreach		1	1	1	1
2	2	14	Test & Treat	3. 25-34	Female	Outreach		1	1	1	1
4	4	14	Test & Treat	3. 25-34	Female	Outreach		1	1	1	1
6	6	14	Test & Treat	4. >34	Male	Outreach		1	1	1	1
0	0	14	Test & Treat	3. 25-34	Male	Outreach		1	1	1	1
2	2	14	Test & Treat	4. >34	Male	Outreach		1	1	1	1
5	5	14	Test & Treat	3. 25-34	Female	Outreach		1	1	1	1
12	12	14	Test & Treat	2. 15-24	Male	Outreach		1	1	1	1
1	1	14	Test & Treat	4. >34	Male	Outreach		1	1	1	1
1	1	14	Test & Treat	4. >34	Male	Outreach		1	1	1	1
4	4	14	Test & Treat	3. 25-34	Male	Outreach		1	1	1	1
1	1	14	Test & Treat	4. >34	Male	Outreach		1	1	1	1
2	2	14	Test & Treat	2. 15-24	Female	Outreach		1	1	1	1
.	2	14	Test & Treat	3. 25-34	Female	Outreach		1	1	0	1
0	0	14	Test & Treat	3. 25-34	Male	Outreach		1	1	1	1
3	3	14	Test & Treat	3. 25-34	Male	Outreach		1	1	1	1
6	6	14	Test & Treat	3. 25-34	Male	Outreach		1	1	1	1
116	116	14	CD4<350	2. 15-24	Female	Outreach		1	1	1	1
5	5	14	CD4<350	3. 25-34	Male	Outreach		1	1	1	1
5	34	14	CD4<350	2. 15-24	Female	Outreach		1	1	0	1
4	47	14	CD4<350	3. 25-34	Male	Outreach		1	1	0	1
3	60	14	CD4<350	2. 15-24	Female	Outreach		1	1	0	1
8	8	14	CD4<350	4. >34	Female	Outreach		1	1	1	1
10	10	14	CD4<350	4. >34	Male	Outreach		1	1	1	1
6	6	14	CD4<350	3. 25-34	Female	Outreach		1	1	1	1
6	6	14	CD4<350	4. >34	Male	Outreach		1	1	1	1
13	13	14	CD4<350	4. >34	Female	Outreach		1	1	1	1
4	4	14	CD4<350	4. >34	Female	Outreach		1	1	1	1
8	26	14	CD4<350	3. 25-34	Male	Outreach		1	1	0	1
8	8	14	CD4<350	3. 25-34	Male	Outreach		1	1	1	1
13	59	14	CD4<350	4. >34	Male	Outreach		1	1	0	1
5	5	14	CD4<350	2. 15-24	Female	Outreach		1	1	1	1
7	7	14	CD4<350	3. 25-34	Female	Outreach		1	1	1	1
77	77	14	CD4<350	4. >34	Female	Outreach		1	1	1	1
0	1	14	Test & Treat	4. >34	Male	Outreach		1	1	0	1
2	16	14	CD4<350	3. 25-34	Male	Outreach		1	1	0	1
5	5	14	CD4<350	3. 25-34	Male	Outreach		1	1	1	1
8	8	14	CD4<350	3. 25-34	Female	Outreach		1	1	1	1
6	6	14	CD4<350	3. 25-34	Male	Outreach		1	1	1	1
5	26	14	CD4<350	3. 25-34	Male	Outreach		1	1	0	1
1	1	14	CD4<350	3. 25-34	Male	Outreach		1	1	1	1
3	59	14	CD4<350	2. 15-24	Male	Outreach		1	1	0	1
0	0	14	CD4<350	4. >34	Male	Outreach		1	1	1	1
6	6	14	CD4<500	4. >34	Male	Outreach		1	1	1	1
2	2	14	CD4<500	2. 15-24	Male	Outreach		1	1	1	1
3	3	14	CD4<350	3. 25-34	Male	Outreach		1	1	0	1
3	3	14	CD4<350	4. >34	Male	Outreach		1	1	1	1
0	27	14	CD4<500	4. >34	Male	Outreach		1	1	0	1
0	0	14	CD4<350	4. >34	Male	Outreach		1	1	1	1
[truncated: 594 more rows]
